# Supplementary material for: Mobile element warfare via CRISPR and anti-CRISPR in Pseudomonas aeruginosa
Source: Nucleic Acids Res. 2021 Feb 5;49(4):2114–25. doi: 10.1093/nar/gkab006 (PMC7913775; doi:10.1093/nar/gkab006)
Supplement: gkab006_Supplemental_Files [file gkab006_supplemental_files.zip]

Archive with 2 entries (2 files):
- Supplemental_File_1 Dec302020.xlsx
- Supplementary figures Dec072020.pdf
