# Supplementary material for: Mobile element warfare via CRISPR and anti-CRISPR in Pseudomonas aeruginosa
Source: Nucleic Acids Res. 2021 Feb 5;49(4):2114–25. doi: 10.1093/nar/gkab006 (PMC7913775; doi:10.1093/nar/gkab006)
Supplement: gkab006_Supplemental_Files [file gkab006_supplemental_files.zip › Supplemental_File_1 Dec302020.xlsx]

## Sheet: CRISPRTarget output
Selected Databases:	ENV/env_nt, , REFSEQ_PLASMID/plasmid.fa, GB_VIRAL/vrl.fa, IMGVR/test.fna, PHAST/PHAST.fa;	Cut-off score: 20;	Spacer match reward: +1,	mismatch penalty: -1;
base mismatch score:0;	PAM match score: +5;
base mismatch score:0;	PAM match score: +5;
Protospacer_seq_id	Protospacer_start	Protospacer_stop	Flank_3p(protospacer)	Flank_5p(protospacer)	Score	Protospacer_Strand	Matching_pam_in_3p_of_forward_strand	Matching_pam_in_5p_of_forward_strand	Matching_pam_in_3p_of_negative_strand	Matching_pam_in_5p_of_negative_strand	Potential_self_match?	Spacer (5' to 3')	Protospacer (5' to 3')	Spacer_description	Protospacer_description	Link
SEQ_15832_1_170-36242_NC_011613_PHAGE_Pseudo_MP29	23114	23147	GAACGGCT	CATGCCCA	34	-	NA	NA	NA	NA	0	AAAGCGGCCUAUGAGUACGCCGCCACCAAGCAGG	CCTGCTTGGTGGCGGCGTACTCATAGGCCGCTTT	AZPAE14884_9		http://phast.wishartlab.com/
SEQ_14184_1_173-37334_NC_005178_PHAGE_Pseudo_D3112	24201	24234	GAACGGCT	CATGCCCA	34	-	NA	NA	NA	NA	0	AAAGCGGCCUAUGAGUACGCCGCCACCAAGCAGG	CCTGCTTGGTGGCGGCGTACTCATAGGCCGCTTT	AZPAE14884_9		http://phast.wishartlab.com/
SEQ_15923_4_1684131-1723970_NC_011770_PHAGE_Pseudo_JBD5	23435	23468	GAACGGCT	CATGCCCA	34	-	NA	NA	NA	NA	0	AAAGCGGCCUAUGAGUACGCCGCCACCAAGCAGG	CCTGCTTGGTGGCGGCGTACTCATAGGCCGCTTT	AZPAE14884_9		http://phast.wishartlab.com/
NZ_CP029714.1	24039	24072	GAACGGCT	CATGCCCA	34	-	NA	NA	NA	NA	0	AAAGCGGCCUAUGAGUACGCCGCCACCAAGCAGG	CCTGCTTGGTGGCGGCGTACTCATAGGCCGCTTT	AZPAE14884_9	aeruginosa_strain BH9 plasmid pBH6, complete sequence	http://www.ncbi.nlm.nih.gov/nuccore/NZ_CP029714.1?report=graph&v=24031:24080&c=339966&theme=Default&flip=false&select=null&content=1&color=0&label=1&geneModel=1&decor=0&layout=0&spacing=0&alncolor=on
OQWS01000236.1	15096	15130	GAACTCGT	CCAGAGCC	35	-	NA	NA	NA	NA	0	AACAGCGUGGCCGAACAGGCGCCACGCCUGAUGCA	TGCATCAGGCGTGGCGCCTGTTCGGCCACGCTGTT	MCMO_27	gut_metagenome genome assembly, contig: NODE_236_length_17974_cov_5.591774, whole genome shotgun sequence	http://www.ncbi.nlm.nih.gov/nuccore/OQWS01000236.1?report=graph&v=15088:15138&c=339966&theme=Default&flip=false&select=null&content=1&color=0&label=1&geneModel=1&decor=0&layout=0&spacing=0&alncolor=on
OIFK01000009.1	318510	318544	GAACTCGT	CCAGAGCC	35	-	NA	NA	NA	NA	0	AACAGCGUGGCCGAACAGGCGCCACGCCUGAUGCA	TGCATCAGGCGTGGCGCCTGTTCGGCCACGCTGTT	MCMO_27	gut_metagenome genome assembly, contig: NODE_9_length_322085_cov_17.849190, whole genome shotgun sequence	http://www.ncbi.nlm.nih.gov/nuccore/OIFK01000009.1?report=graph&v=318502:318552&c=339966&theme=Default&flip=false&select=null&content=1&color=0&label=1&geneModel=1&decor=0&layout=0&spacing=0&alncolor=on
OBBV01000365.1	763	797	GAACTCGT	CCAGAGCC	35	-	NA	NA	NA	NA	0	AACAGCGUGGCCGAACAGGCGCCACGCCUGAUGCA	TGCATCAGGCGTGGCGCCTGTTCGGCCACGCTGTT	MCMO_27	gut_metagenome genome assembly, contig: NODE_365_length_1374_cov_2.4003, whole genome shotgun sequence	http://www.ncbi.nlm.nih.gov/nuccore/OBBV01000365.1?report=graph&v=755:805&c=339966&theme=Default&flip=false&select=null&content=1&color=0&label=1&geneModel=1&decor=0&layout=0&spacing=0&alncolor=on
ORAN01000176.1	20627	20661	GAACTCGT	CCAGAGCC	35	-	NA	NA	NA	NA	0	AACAGCGUGGCCGAACAGGCGCCACGCCUGAUGCA	TGCATCAGGCGTGGCGCCTGTTCGGCCACGCTGTT	MCMO_27	gut_metagenome genome assembly, contig: NODE_176_length_23505_cov_21.194968, whole genome shotgun sequence	http://www.ncbi.nlm.nih.gov/nuccore/ORAN01000176.1?report=graph&v=20619:20669&c=339966&theme=Default&flip=false&select=null&content=1&color=0&label=1&geneModel=1&decor=0&layout=0&spacing=0&alncolor=on
OBBT01000272.1	441	475	GAACTCGT	CCAGAGCC	35	-	NA	NA	NA	NA	0	AACAGCGUGGCCGAACAGGCGCCACGCCUGAUGCA	TGCATCAGGCGTGGCGCCTGTTCGGCCACGCTGTT	MCMO_27	gut_metagenome genome assembly, contig: NODE_272_length_2838_cov_2.64714, whole genome shotgun sequence	http://www.ncbi.nlm.nih.gov/nuccore/OBBT01000272.1?report=graph&v=433:483&c=339966&theme=Default&flip=false&select=null&content=1&color=0&label=1&geneModel=1&decor=0&layout=0&spacing=0&alncolor=on
ORAX01000125.1	20660	20694	GAACTCGT	CCAGAGCC	35	-	NA	NA	NA	NA	0	AACAGCGUGGCCGAACAGGCGCCACGCCUGAUGCA	TGCATCAGGCGTGGCGCCTGTTCGGCCACGCTGTT	MCMO_27	gut_metagenome genome assembly, contig: NODE_125_length_23538_cov_127.945833, whole genome shotgun sequence	http://www.ncbi.nlm.nih.gov/nuccore/ORAX01000125.1?report=graph&v=20652:20702&c=339966&theme=Default&flip=false&select=null&content=1&color=0&label=1&geneModel=1&decor=0&layout=0&spacing=0&alncolor=on
SEQ_18036_2_1448678-1499049_NC_017548_PHAGE_Pseudo_F10	36295	36329	GAACTCGT	CCAGAGCC	35	-	NA	NA	NA	NA	0	AACAGCGUGGCCGAACAGGCGCCACGCCUGAUGCA	TGCATCAGGCGTGGCGCCTGTTCGGCCACGCTGTT	MCMO_27		http://phast.wishartlab.com/
SEQ_11007_2_1448678-1499049_CP002496_PHAGE_Pseudo_F10	36295	36329	GAACTCGT	CCAGAGCC	35	-	NA	NA	NA	NA	0	AACAGCGUGGCCGAACAGGCGCCACGCCUGAUGCA	TGCATCAGGCGTGGCGCCTGTTCGGCCACGCTGTT	MCMO_27		http://phast.wishartlab.com/
ORAH01000195.1	2879	2845	GAACTCGT	CCAGAGCC	35	+	NA	NA	NA	NA	0	AACAGCGUGGCCGAACAGGCGCCACGCCUGAUGCA	TGCATCAGGCGTGGCGCCTGTTCGGCCACGCTGTT	MCMO_27	gut_metagenome genome assembly, contig: NODE_195_length_23482_cov_10.905750, whole genome shotgun sequence	http://www.ncbi.nlm.nih.gov/nuccore/ORAH01000195.1?report=graph&v=2871:2853&c=339966&theme=Default&flip=false&select=null&content=1&color=0&label=1&geneModel=1&decor=0&layout=0&spacing=0&alncolor=on
OQWF01000199.1	2879	2845	GAACTCGT	CCAGAGCC	35	+	NA	NA	NA	NA	0	AACAGCGUGGCCGAACAGGCGCCACGCCUGAUGCA	TGCATCAGGCGTGGCGCCTGTTCGGCCACGCTGTT	MCMO_27	gut_metagenome genome assembly, contig: NODE_199_length_23538_cov_19.845335, whole genome shotgun sequence	http://www.ncbi.nlm.nih.gov/nuccore/OQWF01000199.1?report=graph&v=2871:2853&c=339966&theme=Default&flip=false&select=null&content=1&color=0&label=1&geneModel=1&decor=0&layout=0&spacing=0&alncolor=on
OQZO01000149.1	8441	8407	GAACTCGT	CCAGAGCC	35	+	NA	NA	NA	NA	0	AACAGCGUGGCCGAACAGGCGCCACGCCUGAUGCA	TGCATCAGGCGTGGCGCCTGTTCGGCCACGCTGTT	MCMO_27	gut_metagenome genome assembly, contig: NODE_149_length_17457_cov_2.612746, whole genome shotgun sequence	http://www.ncbi.nlm.nih.gov/nuccore/OQZO01000149.1?report=graph&v=8433:8415&c=339966&theme=Default&flip=false&select=null&content=1&color=0&label=1&geneModel=1&decor=0&layout=0&spacing=0&alncolor=on
OQYF01000145.1	2879	2845	GAACTCGT	CCAGAGCC	35	+	NA	NA	NA	NA	0	AACAGCGUGGCCGAACAGGCGCCACGCCUGAUGCA	TGCATCAGGCGTGGCGCCTGTTCGGCCACGCTGTT	MCMO_27	gut_metagenome genome assembly, contig: NODE_145_length_23538_cov_18.593110, whole genome shotgun sequence	http://www.ncbi.nlm.nih.gov/nuccore/OQYF01000145.1?report=graph&v=2871:2853&c=339966&theme=Default&flip=false&select=null&content=1&color=0&label=1&geneModel=1&decor=0&layout=0&spacing=0&alncolor=on
OQZF01000200.1	2879	2845	GAACTCGT	CCAGAGCC	35	+	NA	NA	NA	NA	0	AACAGCGUGGCCGAACAGGCGCCACGCCUGAUGCA	TGCATCAGGCGTGGCGCCTGTTCGGCCACGCTGTT	MCMO_27	gut_metagenome genome assembly, contig: NODE_200_length_17990_cov_4.968609, whole genome shotgun sequence	http://www.ncbi.nlm.nih.gov/nuccore/OQZF01000200.1?report=graph&v=2871:2853&c=339966&theme=Default&flip=false&select=null&content=1&color=0&label=1&geneModel=1&decor=0&layout=0&spacing=0&alncolor=on
OIFT01000006.1	4430	4396	GAACTCGT	CCAGAGCC	35	+	NA	NA	NA	NA	0	AACAGCGUGGCCGAACAGGCGCCACGCCUGAUGCA	TGCATCAGGCGTGGCGCCTGTTCGGCCACGCTGTT	MCMO_27	gut_metagenome genome assembly, contig: NODE_6_length_322939_cov_193.611908, whole genome shotgun sequence	http://www.ncbi.nlm.nih.gov/nuccore/OIFT01000006.1?report=graph&v=4422:4404&c=339966&theme=Default&flip=false&select=null&content=1&color=0&label=1&geneModel=1&decor=0&layout=0&spacing=0&alncolor=on
OBCD01000088.1	20441	20407	GAACTCGT	CCAGAGCC	35	+	NA	NA	NA	NA	0	AACAGCGUGGCCGAACAGGCGCCACGCCUGAUGCA	TGCATCAGGCGTGGCGCCTGTTCGGCCACGCTGTT	MCMO_27	skin_metagenome genome assembly, contig: NODE_88_length_41160_cov_13.2203, whole genome shotgun sequence	http://www.ncbi.nlm.nih.gov/nuccore/OBCD01000088.1?report=graph&v=20433:20415&c=339966&theme=Default&flip=false&select=null&content=1&color=0&label=1&geneModel=1&decor=0&layout=0&spacing=0&alncolor=on
OCJU01000003.1	2879	2845	GAACTCGT	CCAGAGCC	35	+	NA	NA	NA	NA	0	AACAGCGUGGCCGAACAGGCGCCACGCCUGAUGCA	TGCATCAGGCGTGGCGCCTGTTCGGCCACGCTGTT	MCMO_27	gut_metagenome genome assembly, contig: NODE_3_length_555604_cov_17.7087, whole genome shotgun sequence	http://www.ncbi.nlm.nih.gov/nuccore/OCJU01000003.1?report=graph&v=2871:2853&c=339966&theme=Default&flip=false&select=null&content=1&color=0&label=1&geneModel=1&decor=0&layout=0&spacing=0&alncolor=on
OCKB01000156.1	2879	2845	GAACTCGT	CCAGAGCC	35	+	NA	NA	NA	NA	0	AACAGCGUGGCCGAACAGGCGCCACGCCUGAUGCA	TGCATCAGGCGTGGCGCCTGTTCGGCCACGCTGTT	MCMO_27	gut_metagenome genome assembly, contig: NODE_156_length_12732_cov_9.27199, whole genome shotgun sequence	http://www.ncbi.nlm.nih.gov/nuccore/OCKB01000156.1?report=graph&v=2871:2853&c=339966&theme=Default&flip=false&select=null&content=1&color=0&label=1&geneModel=1&decor=0&layout=0&spacing=0&alncolor=on
OCJQ01000157.1	2879	2845	GAACTCGT	CCAGAGCC	35	+	NA	NA	NA	NA	0	AACAGCGUGGCCGAACAGGCGCCACGCCUGAUGCA	TGCATCAGGCGTGGCGCCTGTTCGGCCACGCTGTT	MCMO_27	gut_metagenome genome assembly, contig: NODE_157_length_23491_cov_19.1548, whole genome shotgun sequence	http://www.ncbi.nlm.nih.gov/nuccore/OCJQ01000157.1?report=graph&v=2871:2853&c=339966&theme=Default&flip=false&select=null&content=1&color=0&label=1&geneModel=1&decor=0&layout=0&spacing=0&alncolor=on
OCQF01000037.1	146652	146618	GAACTCGT	CCAGAGCC	35	+	NA	NA	NA	NA	0	AACAGCGUGGCCGAACAGGCGCCACGCCUGAUGCA	TGCATCAGGCGTGGCGCCTGTTCGGCCACGCTGTT	MCMO_27	gut_metagenome genome assembly, contig: NODE_37_length_167311_cov_31.3217, whole genome shotgun sequence	http://www.ncbi.nlm.nih.gov/nuccore/OCQF01000037.1?report=graph&v=146644:146626&c=339966&theme=Default&flip=false&select=null&content=1&color=0&label=1&geneModel=1&decor=0&layout=0&spacing=0&alncolor=on
3300011847-Ga0122095_100352	2178	2144	GAATTCGT	CTAGTGCC	31	+	NA	NA	NA	NA	0	AACAGCGUGGCCGAACAGGCGCCACGCCUGAUGCA	TGCATCAGGCGCGGCGCCTGTTCGGCTACGCTGTT	MCMO_27		https://img.jgi.doe.gov/cgi-bin/vr/main.cgi?section=MetaDetail&page=metaScaffoldDetail&taxon_oid=3300011847&scaffold_oid=Ga0122095_100352&data_type=assembled
SEQ_6373_3_880372-919160_AEVV00000000_PHAGE_Pseudo_F10	16020	15986	GAACTCGT	CCAAAGCC	35	+	NA	NA	NA	NA	0	AACAGCGUGGCCGAACAGGCGCCACGCCUGAUGCA	TGCATCAGGCGTGGCGCCTGTTCGGCCACGCTGTT	MCMO_27		http://phast.wishartlab.com/
OBBS01001028.1	914	880	GAACTCGT	CCAGAGCC	35	+	NA	NA	NA	NA	0	AACAGCGUGGCCGAACAGGCGCCACGCCUGAUGCA	TGCATCAGGCGTGGCGCCTGTTCGGCCACGCTGTT	MCMO_27	gut_metagenome genome assembly, contig: NODE_1028_length_929_cov_1.37757, whole genome shotgun sequence	http://www.ncbi.nlm.nih.gov/nuccore/OBBS01001028.1?report=graph&v=906:888&c=339966&theme=Default&flip=false&select=null&content=1&color=0&label=1&geneModel=1&decor=0&layout=0&spacing=0&alncolor=on
OBBQ01000145.1	2879	2845	GAACTCGT	CCAGAGCC	35	+	NA	NA	NA	NA	0	AACAGCGUGGCCGAACAGGCGCCACGCCUGAUGCA	TGCATCAGGCGTGGCGCCTGTTCGGCCACGCTGTT	MCMO_27	gut_metagenome genome assembly, contig: NODE_145_length_23491_cov_11.6675, whole genome shotgun sequence	http://www.ncbi.nlm.nih.gov/nuccore/OBBQ01000145.1?report=graph&v=2871:2853&c=339966&theme=Default&flip=false&select=null&content=1&color=0&label=1&geneModel=1&decor=0&layout=0&spacing=0&alncolor=on
3300008217-Ga0114899_1000523	25610	25644	GAACTCAT	CCAGCGCC	29	-	NA	NA	NA	NA	0	AACAGCGUGGCCGAACAGGCGCCACGCCUGAUGCA	TGCATTAACCGTGGCGCCTGTTCGGCCACGCTGTT	MCMO_27		https://img.jgi.doe.gov/cgi-bin/vr/main.cgi?section=MetaDetail&page=metaScaffoldDetail&taxon_oid=3300008217&scaffold_oid=Ga0114899_1000523&data_type=assembled
3300013022-Ga0157368_1000360	16935	16901	GAACTCGT	CCAGGGCG	27	+	NA	NA	NA	NA	0	AACAGCGUGGCCGAACAGGCGCCACGCCUGAUGCA	CGCATCAGGCGCGGCGACTGCTCGGCCACGCTGTT	MCMO_27		https://img.jgi.doe.gov/cgi-bin/vr/main.cgi?section=MetaDetail&page=metaScaffoldDetail&taxon_oid=3300013022&scaffold_oid=Ga0157368_1000360&data_type=assembled
3300011712-Ga0122185_100398	10540	10574	GAACTCAT	CCAGCGCC	27	-	NA	NA	NA	NA	0	AACAGCGUGGCCGAACAGGCGCCACGCCUGAUGCA	TGCATCAGTCTCGGCGCCTGTTCGGCAACGCTGTT	MCMO_27		https://img.jgi.doe.gov/cgi-bin/vr/main.cgi?section=MetaDetail&page=metaScaffoldDetail&taxon_oid=3300011712&scaffold_oid=Ga0122185_100398&data_type=assembled
CERC01066402.1	1369	1403	GAACTCAT	CCAGCGCC	29	-	NA	NA	NA	NA	0	AACAGCGUGGCCGAACAGGCGCCACGCCUGAUGCA	TGCATTAACCGTGGCGCCTGTTCGGCCACGCTGTT	MCMO_27	metagenome_genome assembly TARA_070_MES_0.22-0.45, contig TARA_070_MES_0.22-0.45_scaffold115205_1, whole genome shotgun sequence	http://www.ncbi.nlm.nih.gov/nuccore/CERC01066402.1?report=graph&v=1361:1411&c=339966&theme=Default&flip=false&select=null&content=1&color=0&label=1&geneModel=1&decor=0&layout=0&spacing=0&alncolor=on
3300011961-Ga0120767_100168	4970	5004	GAACTCAT	CCAGGGCC	25	-	NA	NA	NA	NA	0	AACAGCGUGGCCGAACAGGCGCCACGCCUGAUGCA	TGCATCAAGCGGGGCGCCTGCTCAGCCACACTGTT	MCMO_27		https://img.jgi.doe.gov/cgi-bin/vr/main.cgi?section=MetaDetail&page=metaScaffoldDetail&taxon_oid=3300011961&scaffold_oid=Ga0120767_100168&data_type=assembled
3300014694-Ga0121485_100517	9664	9698	GAATTCGT	CCAGCGCC	25	-	NA	NA	NA	NA	0	AACAGCGUGGCCGAACAGGCGCCACGCCUGAUGCA	TGCATGAGACGCGGCGCCTGCTCGGCCACACTGTT	MCMO_27		https://img.jgi.doe.gov/cgi-bin/vr/main.cgi?section=MetaDetail&page=metaScaffoldDetail&taxon_oid=3300014694&scaffold_oid=Ga0121485_100517&data_type=assembled
3300009076-Ga0115550_1000376	29330	29364	GAACTCTT	CCAATGCC	25	-	NA	NA	NA	NA	0	AACAGCGUGGCCGAACAGGCGCCACGCCUGAUGCA	TGCATCAGGCGCGGGGCCTGCTCGGCAACACTGTT	MCMO_27		https://img.jgi.doe.gov/cgi-bin/vr/main.cgi?section=MetaDetail&page=metaScaffoldDetail&taxon_oid=3300009076&scaffold_oid=Ga0115550_1000376&data_type=assembled
3300011915-Ga0122074_100109	11533	11499	GAACTCTT	CCAGCGCC	25	+	NA	NA	NA	NA	0	AACAGCGUGGCCGAACAGGCGCCACGCCUGAUGCA	TGCATTAGGCGAGGAGCCTGTTCGGCGACACTGTT	MCMO_27		https://img.jgi.doe.gov/cgi-bin/vr/main.cgi?section=MetaDetail&page=metaScaffoldDetail&taxon_oid=3300011915&scaffold_oid=Ga0122074_100109&data_type=assembled
3300006810-Ga0070754_10000733	12253	12219	GAACTCAT	CCAGCGCC	23	+	NA	NA	NA	NA	0	AACAGCGUGGCCGAACAGGCGCCACGCCUGAUGCA	AGCATCAGGCGCGGGGCTTGTTCTGCTACGCTGTT	MCMO_27		https://img.jgi.doe.gov/cgi-bin/vr/main.cgi?section=MetaDetail&page=metaScaffoldDetail&taxon_oid=3300006810&scaffold_oid=Ga0070754_10000733&data_type=assembled
3300011863-Ga0121539_100068	10558	10524	GAACTCGT	CCAGCGCC	25	+	NA	NA	NA	NA	0	AACAGCGUGGCCGAACAGGCGCCACGCCUGAUGCA	TGCATGAGGCGCGGCGCCTGCTCGGCAACGCTATT	MCMO_27		https://img.jgi.doe.gov/cgi-bin/vr/main.cgi?section=MetaDetail&page=metaScaffoldDetail&taxon_oid=3300011863&scaffold_oid=Ga0121539_100068&data_type=assembled
SEQ_7968_4_3050707-3089110_AFXK00000000_PHAGE_Burkho_BcepMu	36200	36234	GAAGTTGA	ACGCCCAC	29	-	NA	NA	NA	NA	0	AACCCGGGCAACUACGUGGCUAAGUCGGAAUAUUC	GAATACTCCGACTTGGCCACGTAGTTGGCCGGGTT	qved_10		http://phast.wishartlab.com/
3300007345-Ga0070752_1001018	11659	11625	GAACTCAT	CCAGCGCC	23	+	NA	NA	NA	NA	0	AACAGCGUGGCCGAACAGGCGCCACGCCUGAUGCA	AGCATCAGGCGCGGGGCTTGTTCTGCTACGCTGTT	MCMO_27		https://img.jgi.doe.gov/cgi-bin/vr/main.cgi?section=MetaDetail&page=metaScaffoldDetail&taxon_oid=3300007345&scaffold_oid=Ga0070752_1001018&data_type=assembled
GBFZ01013241.1	1244	1278	CAGGACCT	CGGCGGAA	23	-	NA	NA	NA	NA	0	AACAGCGUGGCCGAACAGGCGCCACGCCUGAUGCA	CGCAGCAGGCGCTGGGCCTGTTCGGCCAGGCTGTT	MCMO_27	marine_metagenome comp17134_c0_seq1 transcribed RNA sequence	http://www.ncbi.nlm.nih.gov/nuccore/GBFZ01013241.1?report=graph&v=1236:1285&c=339966&theme=Default&flip=false&select=null&content=1&color=0&label=1&geneModel=1&decor=0&layout=0&spacing=0&alncolor=on
SEQ_7964_5_4792984-4829274_AFXJ00000000_PHAGE_Burkho_BcepMu	34087	34121	GAAGTTGA	ACGCCCAC	29	-	NA	NA	NA	NA	0	AACCCGGGCAACUACGUGGCUAAGUCGGAAUAUUC	GAATACTCCGACTTGGCCACGTAGTTGGCCGGGTT	qved_10		http://phast.wishartlab.com/
GBFP01120985.1	459	493	CAGGACCT	CGGCGGAA	23	-	NA	NA	NA	NA	0	AACAGCGUGGCCGAACAGGCGCCACGCCUGAUGCA	CGCAGCAGGCGCTGGGCCTGTTCGGCCAGGCTGTT	MCMO_27	marine_metagenome comp77154_c0_seq1 transcribed RNA sequence	http://www.ncbi.nlm.nih.gov/nuccore/GBFP01120985.1?report=graph&v=451:500&c=339966&theme=Default&flip=false&select=null&content=1&color=0&label=1&geneModel=1&decor=0&layout=0&spacing=0&alncolor=on
3300012631-Ga0121610_100749	2855	2889	GAAGTTGC	AAGACCAG	25	-	NA	NA	NA	NA	0	AACCCGGGCAACUACGUGGCUAAGUCGGAAUAUUC	TTGTACTCCGACTTGGCCACGTAGTTGCCCGGGTT	qved_10		https://img.jgi.doe.gov/cgi-bin/vr/main.cgi?section=MetaDetail&page=metaScaffoldDetail&taxon_oid=3300012631&scaffold_oid=Ga0121610_100749&data_type=assembled
SEQ_7959_8_4851632-4887922_AFXI00000000_PHAGE_Burkho_BcepMu	34087	34121	GAAGTTGA	ACGCCCAC	29	-	NA	NA	NA	NA	0	AACCCGGGCAACUACGUGGCUAAGUCGGAAUAUUC	GAATACTCCGACTTGGCCACGTAGTTGGCCGGGTT	qved_10		http://phast.wishartlab.com/
SEQ_13902_1_362-34785_NC_003278_PHAGE_Pseudo_phiCTX	15653	15687	GAAGTTGC	ACGCCCAG	27	-	NA	NA	NA	NA	0	AACCCGGGCAACUACGUGGCUAAGUCGGAAUAUUC	GAGTATTCCGACTTGGCCACATAGTTGGCCGGGTT	qved_10		http://phast.wishartlab.com/
SEQ_7952_1_622694-673993_AFXI00000000_PHAGE_Aeromo_phiO18P	18099	18065	GAAGTTGC	ACGCCCAG	27	+	NA	NA	NA	NA	0	AACCCGGGCAACUACGUGGCUAAGUCGGAAUAUUC	GAGTATTCCGACTTGGCCACGTAGTTGGCAGGGTT	qved_10		http://phast.wishartlab.com/
UYWB01000013.1	29949	29983	GAAGTTGC	AAGACCAG	23	-	NA	NA	NA	NA	0	AACCCGGGCAACUACGUGGCUAAGUCGGAAUAUUC	TTGTACTCCGACTTGGCCACGTAGTTGGCCGGGTT	qved_10	gut_metagenome genome assembly, contig: NODE_13_length_181580_cov_13.154265, whole genome shotgun sequence >UYVT01000011.1 human gut metagenome genome assembly, contig: NODE_11_length_181580_cov_12.840391, whole genome shotgun sequence	http://www.ncbi.nlm.nih.gov/nuccore/UYWB01000013.1?report=graph&v=29941:29988&c=339966&theme=Default&flip=false&select=null&content=1&color=0&label=1&geneModel=1&decor=0&layout=0&spacing=0&alncolor=on
UYVM01000014.1	29949	29983	GAAGTTGC	AAGACCAG	23	-	NA	NA	NA	NA	0	AACCCGGGCAACUACGUGGCUAAGUCGGAAUAUUC	TTGTACTCCGACTTGGCCACGTAGTTGGCCGGGTT	qved_10	gut_metagenome genome assembly, contig: NODE_14_length_179839_cov_15.173859, whole genome shotgun sequence	http://www.ncbi.nlm.nih.gov/nuccore/UYVM01000014.1?report=graph&v=29941:29988&c=339966&theme=Default&flip=false&select=null&content=1&color=0&label=1&geneModel=1&decor=0&layout=0&spacing=0&alncolor=on
UYSX01000014.1	29949	29983	GAAGTTGC	AAGACCAG	23	-	NA	NA	NA	NA	0	AACCCGGGCAACUACGUGGCUAAGUCGGAAUAUUC	TTGTACTCCGACTTGGCCACGTAGTTGGCCGGGTT	qved_10	gut_metagenome genome assembly, contig: NODE_14_length_181580_cov_13.417739, whole genome shotgun sequence	http://www.ncbi.nlm.nih.gov/nuccore/UYSX01000014.1?report=graph&v=29941:29988&c=339966&theme=Default&flip=false&select=null&content=1&color=0&label=1&geneModel=1&decor=0&layout=0&spacing=0&alncolor=on
UYTG01000013.1	29949	29983	GAAGTTGC	AAGACCAG	23	-	NA	NA	NA	NA	0	AACCCGGGCAACUACGUGGCUAAGUCGGAAUAUUC	TTGTACTCCGACTTGGCCACGTAGTTGGCCGGGTT	qved_10	gut_metagenome genome assembly, contig: NODE_13_length_181571_cov_12.779105, whole genome shotgun sequence >UYSH01000013.1 human gut metagenome genome assembly, contig: NODE_13_length_181571_cov_13.165407, whole genome shotgun sequence	http://www.ncbi.nlm.nih.gov/nuccore/UYTG01000013.1?report=graph&v=29941:29988&c=339966&theme=Default&flip=false&select=null&content=1&color=0&label=1&geneModel=1&decor=0&layout=0&spacing=0&alncolor=on
SEQ_18044_5_4188825-4217117_NC_017549_PHAGE_Pseudo_phiCTX	4224	4191	GAACGCAG	TCGCCCTG	34	+	NA	NA	NA	NA	0	AACCGCUCCACGGCUGGGGUGCGCCUGGAAAUGC	GCATTTCCAGGCGCACCCCAGCCGTGGAGCGGTT	NTAZ_24		http://phast.wishartlab.com/
3300009011-Ga0105251_10000435	36603	36636	GAACGCCG	ACGCCCAG	28	-	NA	NA	NA	NA	0	AACCGCUCCACGGCUGGGGUGCGCCUGGAAAUGC	GCATTTCCAGACGCACGCCGGCCGTGGAGCGGTT	NTAZ_24		https://img.jgi.doe.gov/cgi-bin/vr/main.cgi?section=MetaDetail&page=metaScaffoldDetail&taxon_oid=3300009011&scaffold_oid=Ga0105251_10000435&data_type=assembled
UYWH01000012.1	151632	151598	GAAGTTGC	AAGACCAG	23	+	NA	NA	NA	NA	0	AACCCGGGCAACUACGUGGCUAAGUCGGAAUAUUC	TTGTACTCCGACTTGGCCACGTAGTTGGCCGGGTT	qved_10	gut_metagenome genome assembly, contig: NODE_12_length_181580_cov_12.904553, whole genome shotgun sequence	http://www.ncbi.nlm.nih.gov/nuccore/UYWH01000012.1?report=graph&v=151624:151609&c=339966&theme=Default&flip=false&select=null&content=1&color=0&label=1&geneModel=1&decor=0&layout=0&spacing=0&alncolor=on
UYRZ01000013.1	151632	151598	GAAGTTGC	AAGACCAG	23	+	NA	NA	NA	NA	0	AACCCGGGCAACUACGUGGCUAAGUCGGAAUAUUC	TTGTACTCCGACTTGGCCACGTAGTTGGCCGGGTT	qved_10	gut_metagenome genome assembly, contig: NODE_13_length_181580_cov_13.311439, whole genome shotgun sequence	http://www.ncbi.nlm.nih.gov/nuccore/UYRZ01000013.1?report=graph&v=151624:151609&c=339966&theme=Default&flip=false&select=null&content=1&color=0&label=1&geneModel=1&decor=0&layout=0&spacing=0&alncolor=on
3300005353-Ga0070669_100000288	3999	4032	GAACGCTG	GCGGCCCT	26	-	NA	NA	NA	NA	0	AACCGCUCCACGGCUGGGGUGCGCCUGGAAAUGC	CCATTTCCAGGCGCACGCCGGCAGTGGAGCGGTT	NTAZ_24		https://img.jgi.doe.gov/cgi-bin/vr/main.cgi?section=MetaDetail&page=metaScaffoldDetail&taxon_oid=3300005353&scaffold_oid=Ga0070669_100000288&data_type=assembled
3300015265-Ga0182005_1000246	26960	26927	GAACGCCG	GCGCCCCG	26	+	NA	NA	NA	NA	0	AACCGCUCCACGGCUGGGGUGCGCCUGGAAAUGC	GCATTTCCAGGCGCACGCCGGCGGTCGAGCGGTT	NTAZ_24		https://img.jgi.doe.gov/cgi-bin/vr/main.cgi?section=MetaDetail&page=metaScaffoldDetail&taxon_oid=3300015265&scaffold_oid=Ga0182005_1000246&data_type=assembled
3300013100-Ga0157373_10000614	4246	4213	GAACGCAG	GCGCCCGG	26	+	NA	NA	NA	NA	0	AACCGCUCCACGGCUGGGGUGCGCCUGGAAAUGC	GCATTTCCAGGCGCACGCCGGCAGTCGAGCGGTT	NTAZ_24		https://img.jgi.doe.gov/cgi-bin/vr/main.cgi?section=MetaDetail&page=metaScaffoldDetail&taxon_oid=3300013100&scaffold_oid=Ga0157373_10000614&data_type=assembled
3300011868-Ga0122173_100190	3894	3861	GAACGCCG	GCGCCCGA	26	+	NA	NA	NA	NA	0	AACCGCUCCACGGCUGGGGUGCGCCUGGAAAUGC	GCATTTCCAGGCGCACGCCAGCGGTGCTGCGGTT	NTAZ_24		https://img.jgi.doe.gov/cgi-bin/vr/main.cgi?section=MetaDetail&page=metaScaffoldDetail&taxon_oid=3300011868&scaffold_oid=Ga0122173_100190&data_type=assembled
3300006182-Ga0075033_1001128	1006	973	AAACGCCG	GCGTCCCG	26	+	NA	NA	NA	NA	0	AACCGCUCCACGGCUGGGGUGCGCCUGGAAAUGC	GCATTTCCAGGCGCACGCCGGCTGTCGAGCGGTT	NTAZ_24		https://img.jgi.doe.gov/cgi-bin/vr/main.cgi?section=MetaDetail&page=metaScaffoldDetail&taxon_oid=3300006182&scaffold_oid=Ga0075033_1001128&data_type=assembled
3300015261-Ga0182006_1000384	3968	4001	GAACGCAG	GCGCCCGG	24	-	NA	NA	NA	NA	0	AACCGCUCCACGGCUGGGGUGCGCCUGGAAAUGC	GCATTTCTAGACGCACGCCAGCCGTAGATCGGTT	NTAZ_24		https://img.jgi.doe.gov/cgi-bin/vr/main.cgi?section=MetaDetail&page=metaScaffoldDetail&taxon_oid=3300015261&scaffold_oid=Ga0182006_1000384&data_type=assembled
3300015261-Ga0182006_1001410	12993	13026	GAAGGCGG	ACGTCCGG	24	-	NA	NA	NA	NA	0	AACCGCUCCACGGCUGGGGUGCGCCUGGAAAUGC	GCATTTCCAGCCGGACACCGGCGGTGGAGCGGTT	NTAZ_24		https://img.jgi.doe.gov/cgi-bin/vr/main.cgi?section=MetaDetail&page=metaScaffoldDetail&taxon_oid=3300015261&scaffold_oid=Ga0182006_1001410&data_type=assembled
3300007640-Ga0070751_1000217	7018	6985	GAACGCCG	GCGCCCGG	24	+	NA	NA	NA	NA	0	AACCGCUCCACGGCUGGGGUGCGCCUGGAAAUGC	GCATTTCCAGACGCACGCCAGCCGTAGATCGATT	NTAZ_24		https://img.jgi.doe.gov/cgi-bin/vr/main.cgi?section=MetaDetail&page=metaScaffoldDetail&taxon_oid=3300007640&scaffold_oid=Ga0070751_1000217&data_type=assembled
3300007346-Ga0070753_1000192	33156	33189	GAACGCCG	GCGCCCGG	24	-	NA	NA	NA	NA	0	AACCGCUCCACGGCUGGGGUGCGCCUGGAAAUGC	GCATTTCCAGACGCACGCCAGCCGTAGATCGATT	NTAZ_24		https://img.jgi.doe.gov/cgi-bin/vr/main.cgi?section=MetaDetail&page=metaScaffoldDetail&taxon_oid=3300007346&scaffold_oid=Ga0070753_1000192&data_type=assembled
3300011848-Ga0120833_100104	37810	37843	GAACGCAG	GCGCCCGG	24	-	NA	NA	NA	NA	0	AACCGCUCCACGGCUGGGGUGCGCCUGGAAAUGC	GCATTTCTAGACGCACGCCAGCCGTAGATCGGTT	NTAZ_24		https://img.jgi.doe.gov/cgi-bin/vr/main.cgi?section=MetaDetail&page=metaScaffoldDetail&taxon_oid=3300011848&scaffold_oid=Ga0120833_100104&data_type=assembled
3300007345-Ga0070752_1000342	6639	6606	GAACGCCG	GCGCCCGG	24	+	NA	NA	NA	NA	0	AACCGCUCCACGGCUGGGGUGCGCCUGGAAAUGC	GCATTTCCAGACGCACGCCAGCCGTAGATCGATT	NTAZ_24		https://img.jgi.doe.gov/cgi-bin/vr/main.cgi?section=MetaDetail&page=metaScaffoldDetail&taxon_oid=3300007345&scaffold_oid=Ga0070752_1000342&data_type=assembled
3300007344-Ga0070745_1000196	33156	33189	GAACGCCG	GCGCCCGG	24	-	NA	NA	NA	NA	0	AACCGCUCCACGGCUGGGGUGCGCCUGGAAAUGC	GCATTTCCAGACGCACGCCAGCCGTAGATCGATT	NTAZ_24		https://img.jgi.doe.gov/cgi-bin/vr/main.cgi?section=MetaDetail&page=metaScaffoldDetail&taxon_oid=3300007344&scaffold_oid=Ga0070745_1000196&data_type=assembled
3300006810-Ga0070754_10001276	6635	6602	GAACGCCG	GCGCCCGG	24	+	NA	NA	NA	NA	0	AACCGCUCCACGGCUGGGGUGCGCCUGGAAAUGC	GCATTTCCAGACGCACGCCAGCCGTAGATCGATT	NTAZ_24		https://img.jgi.doe.gov/cgi-bin/vr/main.cgi?section=MetaDetail&page=metaScaffoldDetail&taxon_oid=3300006810&scaffold_oid=Ga0070754_10001276&data_type=assembled
3300005513-Ga0077120_1001131	12093	12060	GAAGGCGG	GCGCCCGG	24	+	NA	NA	NA	NA	0	AACCGCUCCACGGCUGGGGUGCGCCUGGAAAUGC	GCATTTCCAGCCGGACACCAGCGGTGGAACGGTT	NTAZ_24		https://img.jgi.doe.gov/cgi-bin/vr/main.cgi?section=MetaDetail&page=metaScaffoldDetail&taxon_oid=3300005513&scaffold_oid=Ga0077120_1001131&data_type=assembled
SEQ_18389_3_4096036-4136842_NC_017986_PHAGE_Vibrio_vB_VpaM_MAR	33579	33612	GAACGCAG	GCGACCGG	24	-	NA	NA	NA	NA	0	AACCGCUCCACGGCUGGGGUGCGCCUGGAAAUGC	GCATTTCCAGGCGCACTCCGGCCGTACTGCGGTT	NTAZ_24		http://phast.wishartlab.com/
SEQ_18044_5_4188825-4217117_NC_017549_PHAGE_Pseudo_phiCTX	4224	4191	GAACGCAG	TCGCCCTG	32	+	NA	NA	NA	NA	0	AACCGUUCCACGGCUGGGGUGCGCCUGGAAAUGC	GCATTTCCAGGCGCACCCCAGCCGTGGAGCGGTT	AZPAE14884_22		http://phast.wishartlab.com/
OJST01001934.1	452	419	GAACGCAG	GCGACCGG	24	+	NA	NA	NA	NA	0	AACCGCUCCACGGCUGGGGUGCGCCUGGAAAUGC	GCATTTCCAGGCGCACGCCGGCGGTGCTGCGGTT	NTAZ_24	gut_metagenome genome assembly, contig: NODE_1934_length_1336_cov_2.035909, whole genome shotgun sequence	http://www.ncbi.nlm.nih.gov/nuccore/OJST01001934.1?report=graph&v=444:427&c=339966&theme=Default&flip=false&select=null&content=1&color=0&label=1&geneModel=1&decor=0&layout=0&spacing=0&alncolor=on
3300009011-Ga0105251_10000435	36603	36636	GAACGCCG	ACGCCCAG	26	-	NA	NA	NA	NA	0	AACCGUUCCACGGCUGGGGUGCGCCUGGAAAUGC	GCATTTCCAGACGCACGCCGGCCGTGGAGCGGTT	AZPAE14884_22		https://img.jgi.doe.gov/cgi-bin/vr/main.cgi?section=MetaDetail&page=metaScaffoldDetail&taxon_oid=3300009011&scaffold_oid=Ga0105251_10000435&data_type=assembled
CEVC01108174.1	488	455	CTTCGGGC	CGCCGTGG	22	+	NA	NA	NA	NA	0	AACCGCUCCACGGCUGGGGUGCGCCUGGAAAUGC	CCATCTCCAGGCGCACCCCCGCCGTGGTGCGCGT	NTAZ_24	metagenome_genome assembly TARA_125_SRF_0.22-3, contig TARA_125_SRF_0.22-3_scaffold240113_1, whole genome shotgun sequence	http://www.ncbi.nlm.nih.gov/nuccore/CEVC01108174.1?report=graph&v=474:461&c=339966&theme=Default&flip=false&select=null&content=1&color=0&label=1&geneModel=1&decor=0&layout=0&spacing=0&alncolor=on
OJXO01004672.1	33	66	GAACGCAG	GCGACCGG	24	-	NA	NA	NA	NA	0	AACCGCUCCACGGCUGGGGUGCGCCUGGAAAUGC	GCATTTCCAGGCGCACGCCGGCGGTGCTGCGGTT	NTAZ_24	gut_metagenome genome assembly, contig: NODE_4672_length_512_cov_2.286652, whole genome shotgun sequence	http://www.ncbi.nlm.nih.gov/nuccore/OJXO01004672.1?report=graph&v=25:74&c=339966&theme=Default&flip=false&select=null&content=1&color=0&label=1&geneModel=1&decor=0&layout=0&spacing=0&alncolor=on
3300005513-Ga0077120_1001131	12093	12060	GAAGGCGG	GCGCCCGG	26	+	NA	NA	NA	NA	0	AACCGUUCCACGGCUGGGGUGCGCCUGGAAAUGC	GCATTTCCAGCCGGACACCAGCGGTGGAACGGTT	AZPAE14884_22		https://img.jgi.doe.gov/cgi-bin/vr/main.cgi?section=MetaDetail&page=metaScaffoldDetail&taxon_oid=3300005513&scaffold_oid=Ga0077120_1001131&data_type=assembled
3300005353-Ga0070669_100000288	3999	4032	GAACGCTG	GCGGCCCT	24	-	NA	NA	NA	NA	0	AACCGUUCCACGGCUGGGGUGCGCCUGGAAAUGC	CCATTTCCAGGCGCACGCCGGCAGTGGAGCGGTT	AZPAE14884_22		https://img.jgi.doe.gov/cgi-bin/vr/main.cgi?section=MetaDetail&page=metaScaffoldDetail&taxon_oid=3300005353&scaffold_oid=Ga0070669_100000288&data_type=assembled
3300015265-Ga0182005_1000246	26960	26927	GAACGCCG	GCGCCCCG	24	+	NA	NA	NA	NA	0	AACCGUUCCACGGCUGGGGUGCGCCUGGAAAUGC	GCATTTCCAGGCGCACGCCGGCGGTCGAGCGGTT	AZPAE14884_22		https://img.jgi.doe.gov/cgi-bin/vr/main.cgi?section=MetaDetail&page=metaScaffoldDetail&taxon_oid=3300015265&scaffold_oid=Ga0182005_1000246&data_type=assembled
3300015261-Ga0182006_1000384	3968	4001	GAACGCAG	GCGCCCGG	24	-	NA	NA	NA	NA	0	AACCGUUCCACGGCUGGGGUGCGCCUGGAAAUGC	GCATTTCTAGACGCACGCCAGCCGTAGATCGGTT	AZPAE14884_22		https://img.jgi.doe.gov/cgi-bin/vr/main.cgi?section=MetaDetail&page=metaScaffoldDetail&taxon_oid=3300015261&scaffold_oid=Ga0182006_1000384&data_type=assembled
3300013100-Ga0157373_10000614	4246	4213	GAACGCAG	GCGCCCGG	24	+	NA	NA	NA	NA	0	AACCGUUCCACGGCUGGGGUGCGCCUGGAAAUGC	GCATTTCCAGGCGCACGCCGGCAGTCGAGCGGTT	AZPAE14884_22		https://img.jgi.doe.gov/cgi-bin/vr/main.cgi?section=MetaDetail&page=metaScaffoldDetail&taxon_oid=3300013100&scaffold_oid=Ga0157373_10000614&data_type=assembled
3300011868-Ga0122173_100190	3894	3861	GAACGCCG	GCGCCCGA	24	+	NA	NA	NA	NA	0	AACCGUUCCACGGCUGGGGUGCGCCUGGAAAUGC	GCATTTCCAGGCGCACGCCAGCGGTGCTGCGGTT	AZPAE14884_22		https://img.jgi.doe.gov/cgi-bin/vr/main.cgi?section=MetaDetail&page=metaScaffoldDetail&taxon_oid=3300011868&scaffold_oid=Ga0122173_100190&data_type=assembled
3300011848-Ga0120833_100104	37810	37843	GAACGCAG	GCGCCCGG	24	-	NA	NA	NA	NA	0	AACCGUUCCACGGCUGGGGUGCGCCUGGAAAUGC	GCATTTCTAGACGCACGCCAGCCGTAGATCGGTT	AZPAE14884_22		https://img.jgi.doe.gov/cgi-bin/vr/main.cgi?section=MetaDetail&page=metaScaffoldDetail&taxon_oid=3300011848&scaffold_oid=Ga0120833_100104&data_type=assembled
3300007346-Ga0070753_1000192	33156	33189	GAACGCCG	GCGCCCGG	24	-	NA	NA	NA	NA	0	AACCGUUCCACGGCUGGGGUGCGCCUGGAAAUGC	GCATTTCCAGACGCACGCCAGCCGTAGATCGATT	AZPAE14884_22		https://img.jgi.doe.gov/cgi-bin/vr/main.cgi?section=MetaDetail&page=metaScaffoldDetail&taxon_oid=3300007346&scaffold_oid=Ga0070753_1000192&data_type=assembled
3300007640-Ga0070751_1000217	7018	6985	GAACGCCG	GCGCCCGG	24	+	NA	NA	NA	NA	0	AACCGUUCCACGGCUGGGGUGCGCCUGGAAAUGC	GCATTTCCAGACGCACGCCAGCCGTAGATCGATT	AZPAE14884_22		https://img.jgi.doe.gov/cgi-bin/vr/main.cgi?section=MetaDetail&page=metaScaffoldDetail&taxon_oid=3300007640&scaffold_oid=Ga0070751_1000217&data_type=assembled
3300007344-Ga0070745_1000196	33156	33189	GAACGCCG	GCGCCCGG	24	-	NA	NA	NA	NA	0	AACCGUUCCACGGCUGGGGUGCGCCUGGAAAUGC	GCATTTCCAGACGCACGCCAGCCGTAGATCGATT	AZPAE14884_22		https://img.jgi.doe.gov/cgi-bin/vr/main.cgi?section=MetaDetail&page=metaScaffoldDetail&taxon_oid=3300007344&scaffold_oid=Ga0070745_1000196&data_type=assembled
3300007345-Ga0070752_1000342	6639	6606	GAACGCCG	GCGCCCGG	24	+	NA	NA	NA	NA	0	AACCGUUCCACGGCUGGGGUGCGCCUGGAAAUGC	GCATTTCCAGACGCACGCCAGCCGTAGATCGATT	AZPAE14884_22		https://img.jgi.doe.gov/cgi-bin/vr/main.cgi?section=MetaDetail&page=metaScaffoldDetail&taxon_oid=3300007345&scaffold_oid=Ga0070752_1000342&data_type=assembled
3300006182-Ga0075033_1001128	1006	973	AAACGCCG	GCGTCCCG	24	+	NA	NA	NA	NA	0	AACCGUUCCACGGCUGGGGUGCGCCUGGAAAUGC	GCATTTCCAGGCGCACGCCGGCTGTCGAGCGGTT	AZPAE14884_22		https://img.jgi.doe.gov/cgi-bin/vr/main.cgi?section=MetaDetail&page=metaScaffoldDetail&taxon_oid=3300006182&scaffold_oid=Ga0075033_1001128&data_type=assembled
3300006810-Ga0070754_10001276	6635	6602	GAACGCCG	GCGCCCGG	24	+	NA	NA	NA	NA	0	AACCGUUCCACGGCUGGGGUGCGCCUGGAAAUGC	GCATTTCCAGACGCACGCCAGCCGTAGATCGATT	AZPAE14884_22		https://img.jgi.doe.gov/cgi-bin/vr/main.cgi?section=MetaDetail&page=metaScaffoldDetail&taxon_oid=3300006810&scaffold_oid=Ga0070754_10001276&data_type=assembled
SEQ_6376_6_2453817-2493728_AEVV00000000_PHAGE_Pseudo_D3	35562	35529	GAACTTCA	AGGACGCA	34	+	NA	NA	NA	NA	0	AACCUGCCAGACCUCGAUGCCGUUAUCCAGGGAU	ATCCCTGGATAACGGCATCGAGGTCTGGCAGGTT	QZZK_12		http://phast.wishartlab.com/
OKPX01000157.1	16526	16559	GAACTTCA	GGGCCGCA	34	-	NA	NA	NA	NA	0	AACCUGCCAGACCUCGAUGCCGUUAUCCAGGGAU	ATCCCTGGATAACGGCATCGAGGTCTGGCAGGTT	QZZK_12	gut_metagenome genome assembly, contig: NODE_157_length_40852_cov_73.399956, whole genome shotgun sequence	http://www.ncbi.nlm.nih.gov/nuccore/OKPX01000157.1?report=graph&v=16518:16567&c=339966&theme=Default&flip=false&select=null&content=1&color=0&label=1&geneModel=1&decor=0&layout=0&spacing=0&alncolor=on
OKPH01000089.1	16526	16559	GAACTTCA	GGGCCGCA	34	-	NA	NA	NA	NA	0	AACCUGCCAGACCUCGAUGCCGUUAUCCAGGGAU	ATCCCTGGATAACGGCATCGAGGTCTGGCAGGTT	QZZK_12	gut_metagenome genome assembly, contig: NODE_89_length_40852_cov_25.148638, whole genome shotgun sequence	http://www.ncbi.nlm.nih.gov/nuccore/OKPH01000089.1?report=graph&v=16518:16567&c=339966&theme=Default&flip=false&select=null&content=1&color=0&label=1&geneModel=1&decor=0&layout=0&spacing=0&alncolor=on
NZ_CP015000.1	45726	45760	GAAGCAAG	CTCAGACC	35	-	NA	NA	NA	NA	0	AACGCCAGUAUCAGCUCGUUGAGCAUAUGCCCGUA	TACGGGCATATGCTCAACGAGCTGATACTGGCGTT	NTAZ_28	aeruginosa_strain PA7790 plasmid pPA7790, complete sequence	http://www.ncbi.nlm.nih.gov/nuccore/NZ_CP015000.1?report=graph&v=45718:45768&c=339966&theme=Default&flip=false&select=null&content=1&color=0&label=1&geneModel=1&decor=0&layout=0&spacing=0&alncolor=on
OGTQ01002026.1	575	542	GAACTTCA	GGGACGCA	34	+	NA	NA	NA	NA	0	AACCUGCCAGACCUCGAUGCCGUUAUCCAGGGAU	ATCCCTGGATAACGGCATCGAGGTCTGGCAGGTT	QZZK_12	gut_metagenome genome assembly, contig: NODE_2026_length_638_cov_1.09091, whole genome shotgun sequence	http://www.ncbi.nlm.nih.gov/nuccore/OGTQ01002026.1?report=graph&v=567:550&c=339966&theme=Default&flip=false&select=null&content=1&color=0&label=1&geneModel=1&decor=0&layout=0&spacing=0&alncolor=on
OKKB01000147.1	24327	24294	GAACTTCA	GGGCCGCA	34	+	NA	NA	NA	NA	0	AACCUGCCAGACCUCGAUGCCGUUAUCCAGGGAU	ATCCCTGGATAACGGCATCGAGGTCTGGCAGGTT	QZZK_12	gut_metagenome genome assembly, contig: NODE_147_length_40852_cov_247.245729, whole genome shotgun sequence	http://www.ncbi.nlm.nih.gov/nuccore/OKKB01000147.1?report=graph&v=24319:24302&c=339966&theme=Default&flip=false&select=null&content=1&color=0&label=1&geneModel=1&decor=0&layout=0&spacing=0&alncolor=on
NZ_CP025054.1	1211	1177	GAAGCAAG	CTCAGACC	35	+	NA	NA	NA	NA	0	AACGCCAGUAUCAGCUCGUUGAGCAUAUGCCCGUA	TACGGGCATATGCTCAACGAGCTGATACTGGCGTT	NTAZ_28	aeruginosa_strain PB354 plasmid pPB354_1, complete sequence	http://www.ncbi.nlm.nih.gov/nuccore/NZ_CP025054.1?report=graph&v=1203:1185&c=339966&theme=Default&flip=false&select=null&content=1&color=0&label=1&geneModel=1&decor=0&layout=0&spacing=0&alncolor=on
3300011778-Ga0120905_100246	10715	10682	GAAAACGG	GACACGCA	34	+	NA	NA	NA	NA	0	AACGCGGGCGCGUGGGCGACGGUGGUCAUGUGGC	GCCACATGACCACCGTCGCCCACGCGCCCGCGTT	AZPAE14884_21		https://img.jgi.doe.gov/cgi-bin/vr/main.cgi?section=MetaDetail&page=metaScaffoldDetail&taxon_oid=3300011778&scaffold_oid=Ga0120905_100246&data_type=assembled
NZ_CP025052.1	1211	1177	GAAGCAAG	CTCAGACC	35	+	NA	NA	NA	NA	0	AACGCCAGUAUCAGCUCGUUGAGCAUAUGCCCGUA	TACGGGCATATGCTCAACGAGCTGATACTGGCGTT	NTAZ_28	aeruginosa_strain PB353 plasmid pPB353_1, complete sequence	http://www.ncbi.nlm.nih.gov/nuccore/NZ_CP025052.1?report=graph&v=1203:1185&c=339966&theme=Default&flip=false&select=null&content=1&color=0&label=1&geneModel=1&decor=0&layout=0&spacing=0&alncolor=on
NZ_CP027175.1	20702	20668	GAAGCAAG	CTCAGACC	33	+	NA	NA	NA	NA	0	AACGCCAGUAUCAGCUCGUUGAGCAUAUGCCCGUA	TACGGACATATGCTCAACGAGCTGATACTGGCGTT	NTAZ_28	aeruginosa_strain AR_0230 plasmid unnamed1	http://www.ncbi.nlm.nih.gov/nuccore/NZ_CP027175.1?report=graph&v=20694:20676&c=339966&theme=Default&flip=false&select=null&content=1&color=0&label=1&geneModel=1&decor=0&layout=0&spacing=0&alncolor=on
UYTG01000006.1	124848	124815	GAAAACGG	GACACGCA	34	+	NA	NA	NA	NA	0	AACGCGGGCGCGUGGGCGACGGUGGUCAUGUGGC	GCCACATGACCACCGTCGCCCACGCGCCCGCGTT	AZPAE14884_21	gut_metagenome genome assembly, contig: NODE_6_length_220966_cov_11.493162, whole genome shotgun sequence >UYWH01000008.1 human gut metagenome genome assembly, contig: NODE_8_length_220966_cov_11.705931, whole genome shotgun sequence >UYVT01000009.1 human gut metagenome genome assembly, contig: NODE_9_length_220966_cov_11.697136, whole genome shotgun sequence	http://www.ncbi.nlm.nih.gov/nuccore/UYTG01000006.1?report=graph&v=124840:124823&c=339966&theme=Default&flip=false&select=null&content=1&color=0&label=1&geneModel=1&decor=0&layout=0&spacing=0&alncolor=on
UYVM01000008.1	124848	124815	GAAAACGG	GACACGCA	34	+	NA	NA	NA	NA	0	AACGCGGGCGCGUGGGCGACGGUGGUCAUGUGGC	GCCACATGACCACCGTCGCCCACGCGCCCGCGTT	AZPAE14884_21	gut_metagenome genome assembly, contig: NODE_8_length_220966_cov_13.571959, whole genome shotgun sequence	http://www.ncbi.nlm.nih.gov/nuccore/UYVM01000008.1?report=graph&v=124840:124823&c=339966&theme=Default&flip=false&select=null&content=1&color=0&label=1&geneModel=1&decor=0&layout=0&spacing=0&alncolor=on
ORAH01000001.1	20845	20812	GAAAACGG	GACACGCA	34	+	NA	NA	NA	NA	0	AACGCGGGCGCGUGGGCGACGGUGGUCAUGUGGC	GCCACATGACCACCGTCGCCCACGCGCCCGCGTT	AZPAE14884_21	gut_metagenome genome assembly, contig: NODE_1_length_461144_cov_11.983376, whole genome shotgun sequence	http://www.ncbi.nlm.nih.gov/nuccore/ORAH01000001.1?report=graph&v=20837:20820&c=339966&theme=Default&flip=false&select=null&content=1&color=0&label=1&geneModel=1&decor=0&layout=0&spacing=0&alncolor=on
OQWF01000002.1	20845	20812	GAAAACGG	GACACGCA	34	+	NA	NA	NA	NA	0	AACGCGGGCGCGUGGGCGACGGUGGUCAUGUGGC	GCCACATGACCACCGTCGCCCACGCGCCCGCGTT	AZPAE14884_21	gut_metagenome genome assembly, contig: NODE_2_length_461155_cov_21.131076, whole genome shotgun sequence	http://www.ncbi.nlm.nih.gov/nuccore/OQWF01000002.1?report=graph&v=20837:20820&c=339966&theme=Default&flip=false&select=null&content=1&color=0&label=1&geneModel=1&decor=0&layout=0&spacing=0&alncolor=on
ORAN01000001.1	20632	20599	GAAAACGG	GACACGCA	34	+	NA	NA	NA	NA	0	AACGCGGGCGCGUGGGCGACGGUGGUCAUGUGGC	GCCACATGACCACCGTCGCCCACGCGCCCGCGTT	AZPAE14884_21	gut_metagenome genome assembly, contig: NODE_1_length_461005_cov_24.774212, whole genome shotgun sequence	http://www.ncbi.nlm.nih.gov/nuccore/ORAN01000001.1?report=graph&v=20624:20607&c=339966&theme=Default&flip=false&select=null&content=1&color=0&label=1&geneModel=1&decor=0&layout=0&spacing=0&alncolor=on
OQZF01000049.1	20632	20599	GAAAACGG	GACACGCA	34	+	NA	NA	NA	NA	0	AACGCGGGCGCGUGGGCGACGGUGGUCAUGUGGC	GCCACATGACCACCGTCGCCCACGCGCCCGCGTT	AZPAE14884_21	gut_metagenome genome assembly, contig: NODE_49_length_76972_cov_6.324363, whole genome shotgun sequence	http://www.ncbi.nlm.nih.gov/nuccore/OQZF01000049.1?report=graph&v=20624:20607&c=339966&theme=Default&flip=false&select=null&content=1&color=0&label=1&geneModel=1&decor=0&layout=0&spacing=0&alncolor=on
OIFT01000001.1	20867	20834	GAAAACGG	GACACGCA	34	+	NA	NA	NA	NA	0	AACGCGGGCGCGUGGGCGACGGUGGUCAUGUGGC	GCCACATGACCACCGTCGCCCACGCGCCCGCGTT	AZPAE14884_21	gut_metagenome genome assembly, contig: NODE_1_length_461199_cov_238.154488, whole genome shotgun sequence	http://www.ncbi.nlm.nih.gov/nuccore/OIFT01000001.1?report=graph&v=20859:20842&c=339966&theme=Default&flip=false&select=null&content=1&color=0&label=1&geneModel=1&decor=0&layout=0&spacing=0&alncolor=on
OCKB01000107.1	1068	1035	GAAAACGG	GACACGCA	34	+	NA	NA	NA	NA	0	AACGCGGGCGCGUGGGCGACGGUGGUCAUGUGGC	GCCACATGACCACCGTCGCCCACGCGCCCGCGTT	AZPAE14884_21	gut_metagenome genome assembly, contig: NODE_107_length_29029_cov_5.64444, whole genome shotgun sequence	http://www.ncbi.nlm.nih.gov/nuccore/OCKB01000107.1?report=graph&v=1060:1043&c=339966&theme=Default&flip=false&select=null&content=1&color=0&label=1&geneModel=1&decor=0&layout=0&spacing=0&alncolor=on
UYRZ01000009.1	96119	96152	GAAAACGG	GACACGCA	34	-	NA	NA	NA	NA	0	AACGCGGGCGCGUGGGCGACGGUGGUCAUGUGGC	GCCACATGACCACCGTCGCCCACGCGCCCGCGTT	AZPAE14884_21	gut_metagenome genome assembly, contig: NODE_9_length_220966_cov_12.038590, whole genome shotgun sequence	http://www.ncbi.nlm.nih.gov/nuccore/UYRZ01000009.1?report=graph&v=96111:96160&c=339966&theme=Default&flip=false&select=null&content=1&color=0&label=1&geneModel=1&decor=0&layout=0&spacing=0&alncolor=on
UYWB01000008.1	96119	96152	GAAAACGG	GACACGCA	34	-	NA	NA	NA	NA	0	AACGCGGGCGCGUGGGCGACGGUGGUCAUGUGGC	GCCACATGACCACCGTCGCCCACGCGCCCGCGTT	AZPAE14884_21	gut_metagenome genome assembly, contig: NODE_8_length_220966_cov_11.797783, whole genome shotgun sequence >UYSH01000007.1 human gut metagenome genome assembly, contig: NODE_7_length_220966_cov_11.707556, whole genome shotgun sequence	http://www.ncbi.nlm.nih.gov/nuccore/UYWB01000008.1?report=graph&v=96111:96160&c=339966&theme=Default&flip=false&select=null&content=1&color=0&label=1&geneModel=1&decor=0&layout=0&spacing=0&alncolor=on
UYSK01002148.1	402	435	GAAAACTG	GACTCGCA	34	-	NA	NA	NA	NA	0	AACGCGGGCGCGUGGGCGACGGUGGUCAUGUGGC	GCCACATGACCACCGTCGCCCACGCGCCCGCGTT	AZPAE14884_21	gut_metagenome genome assembly, contig: NODE_2148_length_530_cov_1.549474, whole genome shotgun sequence	http://www.ncbi.nlm.nih.gov/nuccore/UYSK01002148.1?report=graph&v=394:443&c=339966&theme=Default&flip=false&select=null&content=1&color=0&label=1&geneModel=1&decor=0&layout=0&spacing=0&alncolor=on
UYSX01000008.1	96119	96152	GAAAACGG	GACACGCA	34	-	NA	NA	NA	NA	0	AACGCGGGCGCGUGGGCGACGGUGGUCAUGUGGC	GCCACATGACCACCGTCGCCCACGCGCCCGCGTT	AZPAE14884_21	gut_metagenome genome assembly, contig: NODE_8_length_220966_cov_12.191054, whole genome shotgun sequence	http://www.ncbi.nlm.nih.gov/nuccore/UYSX01000008.1?report=graph&v=96111:96160&c=339966&theme=Default&flip=false&select=null&content=1&color=0&label=1&geneModel=1&decor=0&layout=0&spacing=0&alncolor=on
OQWS01000009.1	113349	113382	GAAAACGG	GACACGCA	34	-	NA	NA	NA	NA	0	AACGCGGGCGCGUGGGCGACGGUGGUCAUGUGGC	GCCACATGACCACCGTCGCCCACGCGCCCGCGTT	AZPAE14884_21	gut_metagenome genome assembly, contig: NODE_9_length_137258_cov_7.306138, whole genome shotgun sequence	http://www.ncbi.nlm.nih.gov/nuccore/OQWS01000009.1?report=graph&v=113341:113390&c=339966&theme=Default&flip=false&select=null&content=1&color=0&label=1&geneModel=1&decor=0&layout=0&spacing=0&alncolor=on
OQZO01000168.1	9950	9983	GAAAACGG	GACACGCA	34	-	NA	NA	NA	NA	0	AACGCGGGCGCGUGGGCGACGGUGGUCAUGUGGC	GCCACATGACCACCGTCGCCCACGCGCCCGCGTT	AZPAE14884_21	gut_metagenome genome assembly, contig: NODE_168_length_11853_cov_3.148669, whole genome shotgun sequence	http://www.ncbi.nlm.nih.gov/nuccore/OQZO01000168.1?report=graph&v=9942:9991&c=339966&theme=Default&flip=false&select=null&content=1&color=0&label=1&geneModel=1&decor=0&layout=0&spacing=0&alncolor=on
ORAW01001063.1	777	810	GAAAACGG	GACACGCA	34	-	NA	NA	NA	NA	0	AACGCGGGCGCGUGGGCGACGGUGGUCAUGUGGC	GCCACATGACCACCGTCGCCCACGCGCCCGCGTT	AZPAE14884_21	gut_metagenome genome assembly, contig: NODE_1063_length_1650_cov_2.265831, whole genome shotgun sequence	http://www.ncbi.nlm.nih.gov/nuccore/ORAW01001063.1?report=graph&v=769:818&c=339966&theme=Default&flip=false&select=null&content=1&color=0&label=1&geneModel=1&decor=0&layout=0&spacing=0&alncolor=on
ORAX01000002.1	440374	440407	GAAAACGG	GACACGCA	34	-	NA	NA	NA	NA	0	AACGCGGGCGCGUGGGCGACGGUGGUCAUGUGGC	GCCACATGACCACCGTCGCCCACGCGCCCGCGTT	AZPAE14884_21	gut_metagenome genome assembly, contig: NODE_2_length_461218_cov_142.562736, whole genome shotgun sequence	http://www.ncbi.nlm.nih.gov/nuccore/ORAX01000002.1?report=graph&v=440366:440415&c=339966&theme=Default&flip=false&select=null&content=1&color=0&label=1&geneModel=1&decor=0&layout=0&spacing=0&alncolor=on
OQYF01000002.1	440311	440344	GAAAACGG	GACACGCA	34	-	NA	NA	NA	NA	0	AACGCGGGCGCGUGGGCGACGGUGGUCAUGUGGC	GCCACATGACCACCGTCGCCCACGCGCCCGCGTT	AZPAE14884_21	gut_metagenome genome assembly, contig: NODE_2_length_461155_cov_15.166901, whole genome shotgun sequence	http://www.ncbi.nlm.nih.gov/nuccore/OQYF01000002.1?report=graph&v=440303:440352&c=339966&theme=Default&flip=false&select=null&content=1&color=0&label=1&geneModel=1&decor=0&layout=0&spacing=0&alncolor=on
OIFK01000004.1	440396	440429	GAAAACGG	GACACGCA	34	-	NA	NA	NA	NA	0	AACGCGGGCGCGUGGGCGACGGUGGUCAUGUGGC	GCCACATGACCACCGTCGCCCACGCGCCCGCGTT	AZPAE14884_21	gut_metagenome genome assembly, contig: NODE_4_length_461262_cov_19.470753, whole genome shotgun sequence	http://www.ncbi.nlm.nih.gov/nuccore/OIFK01000004.1?report=graph&v=440388:440437&c=339966&theme=Default&flip=false&select=null&content=1&color=0&label=1&geneModel=1&decor=0&layout=0&spacing=0&alncolor=on
OBCD01000139.1	22513	22546	GAAAACGG	GACACGCA	34	-	NA	NA	NA	NA	0	AACGCGGGCGCGUGGGCGACGGUGGUCAUGUGGC	GCCACATGACCACCGTCGCCCACGCGCCCGCGTT	AZPAE14884_21	skin_metagenome genome assembly, contig: NODE_139_length_27141_cov_6.89544, whole genome shotgun sequence	http://www.ncbi.nlm.nih.gov/nuccore/OBCD01000139.1?report=graph&v=22505:22554&c=339966&theme=Default&flip=false&select=null&content=1&color=0&label=1&geneModel=1&decor=0&layout=0&spacing=0&alncolor=on
OCJU01000005.1	443302	443335	GAAAACGG	GACACGCA	34	-	NA	NA	NA	NA	0	AACGCGGGCGCGUGGGCGACGGUGGUCAUGUGGC	GCCACATGACCACCGTCGCCCACGCGCCCGCGTT	AZPAE14884_21	gut_metagenome genome assembly, contig: NODE_5_length_512829_cov_21.5824, whole genome shotgun sequence	http://www.ncbi.nlm.nih.gov/nuccore/OCJU01000005.1?report=graph&v=443294:443343&c=339966&theme=Default&flip=false&select=null&content=1&color=0&label=1&geneModel=1&decor=0&layout=0&spacing=0&alncolor=on
OCJQ01000001.1	443302	443335	GAAAACGG	GACACGCA	34	-	NA	NA	NA	NA	0	AACGCGGGCGCGUGGGCGACGGUGGUCAUGUGGC	GCCACATGACCACCGTCGCCCACGCGCCCGCGTT	AZPAE14884_21	gut_metagenome genome assembly, contig: NODE_1_length_512829_cov_16.7357, whole genome shotgun sequence	http://www.ncbi.nlm.nih.gov/nuccore/OCJQ01000001.1?report=graph&v=443294:443343&c=339966&theme=Default&flip=false&select=null&content=1&color=0&label=1&geneModel=1&decor=0&layout=0&spacing=0&alncolor=on
SEQ_6375_5_1359764-1401981_AEVV00000000_PHAGE_Pseudo_MP42	39204	39237	GAAAACGG	GACACGCA	34	-	NA	NA	NA	NA	0	AACGCGGGCGCGUGGGCGACGGUGGUCAUGUGGC	GCCACATGACCACCGTCGCCCACGCGCCCGCGTT	AZPAE14884_21		http://phast.wishartlab.com/
OCQF01000006.1	443302	443335	GAAAACGG	GACACGCA	34	-	NA	NA	NA	NA	0	AACGCGGGCGCGUGGGCGACGGUGGUCAUGUGGC	GCCACATGACCACCGTCGCCCACGCGCCCGCGTT	AZPAE14884_21	gut_metagenome genome assembly, contig: NODE_6_length_512829_cov_33.8941, whole genome shotgun sequence	http://www.ncbi.nlm.nih.gov/nuccore/OCQF01000006.1?report=graph&v=443294:443343&c=339966&theme=Default&flip=false&select=null&content=1&color=0&label=1&geneModel=1&decor=0&layout=0&spacing=0&alncolor=on
SEQ_5253_2_1435138-1474853_AEEX00000000_PHAGE_Pseudo_B3	38015	38048	GAAAACTG	GACTCGCA	34	-	NA	NA	NA	NA	0	AACGCGGGCGCGUGGGCGACGGUGGUCAUGUGGC	GCCACATGACCACCGTCGCCCACGCGCCCGCGTT	AZPAE14884_21		http://phast.wishartlab.com/
OBBQ01000003.1	443365	443398	GAAAACGG	GACACGCA	34	-	NA	NA	NA	NA	0	AACGCGGGCGCGUGGGCGACGGUGGUCAUGUGGC	GCCACATGACCACCGTCGCCCACGCGCCCGCGTT	AZPAE14884_21	gut_metagenome genome assembly, contig: NODE_3_length_513652_cov_10.4481, whole genome shotgun sequence	http://www.ncbi.nlm.nih.gov/nuccore/OBBQ01000003.1?report=graph&v=443357:443406&c=339966&theme=Default&flip=false&select=null&content=1&color=0&label=1&geneModel=1&decor=0&layout=0&spacing=0&alncolor=on
SEQ_15830_1_170-36496_NC_011611_PHAGE_Pseudo_MP38	35723	35756	GAAAACGG	GACCCGCA	30	-	NA	NA	NA	NA	0	AACGCGGGCGCGUGGGCGACGGUGGUCAUGUGGC	ACCACATGACGACCGTCGCCCACGCGCCCGCGTT	AZPAE14884_21		http://phast.wishartlab.com/
FTCE01000189.1	4125	4158	TCGTCTGG	AGGGGTTG	20	-	NA	NA	NA	NA	0	AACGCGGGCGCGUGGGCGACGGUGGUCAUGUGGC	GCCGCATGACCACCGTCGCCCCCGCGCCCCGCCG	AZPAE14884_21	genome_assembly, contig: k99_163970, whole genome shotgun sequence	http://www.ncbi.nlm.nih.gov/nuccore/FTCE01000189.1?report=graph&v=4117:4161&c=339966&theme=Default&flip=false&select=null&content=1&color=0&label=1&geneModel=1&decor=0&layout=0&spacing=0&alncolor=on
SEQ_18037_3_2641630-2692950_NC_017548_PHAGE_Pseudo_phi297	40806	40839	GAACAACG	CCAGGCCA	34	-	NA	NA	NA	NA	0	AACGGUGUCACCUCGGGCAUCAGCGCUAUCGCUC	GAGCGATAGCGCTGATGCCCGAGGTGACACCGTT	AZPAE14395_44		http://phast.wishartlab.com/
CXWL01110041.1	736	769	CCAGCCGC	GCCCGCCC	22	-	NA	NA	NA	NA	0	AACGCGGGCGCGUGGGCGACGGUGGUCAUGUGGC	GCCACATGACCACCATCGCCCACGAGCCCAGCAT	AZPAE14884_21	metagenome_genome assembly GWW_assembly, scaffold 110041, whole genome shotgun sequence	http://www.ncbi.nlm.nih.gov/nuccore/CXWL01110041.1?report=graph&v=728:772&c=339966&theme=Default&flip=false&select=null&content=1&color=0&label=1&geneModel=1&decor=0&layout=0&spacing=0&alncolor=on
SEQ_11008_3_2641630-2692950_CP002496_PHAGE_Pseudo_phi297	40806	40839	GAACAACG	CCAGGCCA	34	-	NA	NA	NA	NA	0	AACGGUGUCACCUCGGGCAUCAGCGCUAUCGCUC	GAGCGATAGCGCTGATGCCCGAGGTGACACCGTT	AZPAE14395_44		http://phast.wishartlab.com/
GBFZ01035243.1	381	348	CGACGAGG	CCGCGAGG	20	+	NA	NA	NA	NA	0	AACGCGGGCGCGUGGGCGACGGUGGUCAUGUGGC	TGCACATGCCCACCCTCGCCCACGCGGCCGCGGG	AZPAE14884_21	marine_metagenome comp36573_c0_seq1 transcribed RNA sequence	http://www.ncbi.nlm.nih.gov/nuccore/GBFZ01035243.1?report=graph&v=369:356&c=339966&theme=Default&flip=false&select=null&content=1&color=0&label=1&geneModel=1&decor=0&layout=0&spacing=0&alncolor=on
GBFP01029977.1	647	614	CGACGAGG	CCGCGAGG	20	+	NA	NA	NA	NA	0	AACGCGGGCGCGUGGGCGACGGUGGUCAUGUGGC	TGCACATGCCCACCCTCGCCCACGCGGCCGCGGG	AZPAE14884_21	marine_metagenome comp29124_c0_seq1 transcribed RNA sequence	http://www.ncbi.nlm.nih.gov/nuccore/GBFP01029977.1?report=graph&v=635:622&c=339966&theme=Default&flip=false&select=null&content=1&color=0&label=1&geneModel=1&decor=0&layout=0&spacing=0&alncolor=on
SEQ_285_6_6444855-6462888_AAKW00000000_PHAGE_Stenot_S1	17007	17040	GAACAACG	CCAGGCCA	32	-	NA	NA	NA	NA	0	AACGGUGUCACCUCGGGCAUCAGCGCUAUCGCUC	GGGCGATAGCGCTGATGCCCGAGGTGACACCGTT	AZPAE14395_44		http://phast.wishartlab.com/
ORAY01000197.1	2584	2617	GAACAACG	CCAGGCCA	32	-	NA	NA	NA	NA	0	AACGGUGUCACCUCGGGCAUCAGCGCUAUCGCUC	GGGCGATAGCGCTGATGCCCGAGGTGACACCGTT	AZPAE14395_44	gut_metagenome genome assembly, contig: NODE_197_length_4504_cov_1.895482, whole genome shotgun sequence	http://www.ncbi.nlm.nih.gov/nuccore/ORAY01000197.1?report=graph&v=2576:2623&c=339966&theme=Default&flip=false&select=null&content=1&color=0&label=1&geneModel=1&decor=0&layout=0&spacing=0&alncolor=on
OQYI01000396.1	4608	4641	GAACAACG	CCAGGCCA	32	-	NA	NA	NA	NA	0	AACGGUGUCACCUCGGGCAUCAGCGCUAUCGCUC	GGGCGATAGCGCTGATGCCCGAGGTGACACCGTT	AZPAE14395_44	gut_metagenome genome assembly, contig: NODE_396_length_7933_cov_4.320132, whole genome shotgun sequence	http://www.ncbi.nlm.nih.gov/nuccore/OQYI01000396.1?report=graph&v=4600:4647&c=339966&theme=Default&flip=false&select=null&content=1&color=0&label=1&geneModel=1&decor=0&layout=0&spacing=0&alncolor=on
OBJZ01000048.1	13920	13953	GAACAACG	CCAGGCCA	32	-	NA	NA	NA	NA	0	AACGGUGUCACCUCGGGCAUCAGCGCUAUCGCUC	GGGCGATAGCGCTGATGCCCGAGGTGACACCGTT	AZPAE14395_44	gut_metagenome genome assembly, contig: NODE_48_length_171635_cov_42.4055, whole genome shotgun sequence	http://www.ncbi.nlm.nih.gov/nuccore/OBJZ01000048.1?report=graph&v=13912:13959&c=339966&theme=Default&flip=false&select=null&content=1&color=0&label=1&geneModel=1&decor=0&layout=0&spacing=0&alncolor=on
OQXG01000744.1	2036	2003	GAACAACG	CCAGGCCA	32	+	NA	NA	NA	NA	0	AACGGUGUCACCUCGGGCAUCAGCGCUAUCGCUC	GGGCGATAGCGCTGATGCCCGAGGTGACACCGTT	AZPAE14395_44	gut_metagenome genome assembly, contig: NODE_744_length_5248_cov_3.319854, whole genome shotgun sequence	http://www.ncbi.nlm.nih.gov/nuccore/OQXG01000744.1?report=graph&v=2028:2013&c=339966&theme=Default&flip=false&select=null&content=1&color=0&label=1&geneModel=1&decor=0&layout=0&spacing=0&alncolor=on
OQZT01000326.1	3414	3447	GAACAACG	CCAGGCCA	32	-	NA	NA	NA	NA	0	AACGGUGUCACCUCGGGCAUCAGCGCUAUCGCUC	GGGCGATAGCGCTGATGCCCGAGGTGACACCGTT	AZPAE14395_44	gut_metagenome genome assembly, contig: NODE_326_length_4321_cov_2.342710, whole genome shotgun sequence	http://www.ncbi.nlm.nih.gov/nuccore/OQZT01000326.1?report=graph&v=3406:3453&c=339966&theme=Default&flip=false&select=null&content=1&color=0&label=1&geneModel=1&decor=0&layout=0&spacing=0&alncolor=on
3300009085-Ga0105103_10000028	28411	28443	GAAGTTCG	GCCGTGAC	21	-	NA	NA	NA	NA	0	AACGUCGCUGGGGCCACUGUCCAGUACCUGCCC	AACCACGTACTGGACGGTGGCCCCAGCGGCGTT	FRHL_11		https://img.jgi.doe.gov/cgi-bin/vr/main.cgi?section=MetaDetail&page=metaScaffoldDetail&taxon_oid=3300009085&scaffold_oid=Ga0105103_10000028&data_type=assembled
SEQ_7963_4_3468274-3503960_AFXJ00000000_PHAGE_Synech_S_CBS1	3443	3410	GAACAACG	CCAGGCCA	28	+	NA	NA	NA	NA	0	AACGGUGUCACCUCGGGCAUCAGCGCUAUCGCUC	GGGCGATAGCGCTGATGCCCGAGGTAACGCCGTT	AZPAE14395_44		http://phast.wishartlab.com/
SEQ_7957_6_3482722-3518408_AFXI00000000_PHAGE_Synech_S_CBS1	3443	3410	GAACAACG	CCAGGCCA	28	+	NA	NA	NA	NA	0	AACGGUGUCACCUCGGGCAUCAGCGCUAUCGCUC	GGGCGATAGCGCTGATGCCCGAGGTAACGCCGTT	AZPAE14395_44		http://phast.wishartlab.com/
SEQ_7969_5_3481578-3517264_AFXK00000000_PHAGE_Synech_S_CBS1	3443	3410	GAACAACG	CCAGGCCA	28	+	NA	NA	NA	NA	0	AACGGUGUCACCUCGGGCAUCAGCGCUAUCGCUC	GGGCGATAGCGCTGATGCCCGAGGTAACGCCGTT	AZPAE14395_44		http://phast.wishartlab.com/
ORAW01000873.1	2228	2195	GAACAACG	CCAGGCCA	32	+	NA	NA	NA	NA	0	AACGGUGUCACCUCGGGCAUCAGCGCUAUCGCUC	GGGCGATAGCGCTGATGCCCGAGGTGACACCGTT	AZPAE14395_44	gut_metagenome genome assembly, contig: NODE_873_length_2348_cov_1.925425, whole genome shotgun sequence	http://www.ncbi.nlm.nih.gov/nuccore/ORAW01000873.1?report=graph&v=2220:2205&c=339966&theme=Default&flip=false&select=null&content=1&color=0&label=1&geneModel=1&decor=0&layout=0&spacing=0&alncolor=on
OQZJ01000471.1	1584	1551	GAACAACG	CCAGGCCA	32	+	NA	NA	NA	NA	0	AACGGUGUCACCUCGGGCAUCAGCGCUAUCGCUC	GGGCGATAGCGCTGATGCCCGAGGTGACACCGTT	AZPAE14395_44	gut_metagenome genome assembly, contig: NODE_471_length_2522_cov_2.272801, whole genome shotgun sequence	http://www.ncbi.nlm.nih.gov/nuccore/OQZJ01000471.1?report=graph&v=1576:1561&c=339966&theme=Default&flip=false&select=null&content=1&color=0&label=1&geneModel=1&decor=0&layout=0&spacing=0&alncolor=on
SEQ_18046_7_5795401-5830338_NC_017549_PHAGE_Pseudo_JBD88a	5970	5937	GAAGGCGT	GCCGCTGG	34	+	NA	NA	NA	NA	0	AACUAUGAGGUCGUCGAGGUCAAGACGGUGACCG	CGGTCACCGTCTTGACCTCGACGACCTCATAGTT	WH-SGI-V-07635_24		http://phast.wishartlab.com/
SEQ_15832_1_170-36242_NC_011613_PHAGE_Pseudo_MP29	30328	30361	GAAGGCGT	GCCGGCGG	32	-	NA	NA	NA	NA	0	AACUAUGAGGUCGUCGAGGUCAAGACGGUGACCG	CGGCCACCGTCTTGACCTCGACGACCTCATAGTT	WH-SGI-V-07635_24		http://phast.wishartlab.com/
SEQ_5254_3_1555271-1593534_AEEX00000000_PHAGE_Pseudo_JBD24	32216	32249	GAAGGCGT	GCCGGCGA	32	-	NA	NA	NA	NA	0	AACUAUGAGGUCGUCGAGGUCAAGACGGUGACCG	CGGTCACCGCCTTGACCTCGACGACCTCATAGTT	WH-SGI-V-07635_24		http://phast.wishartlab.com/
ORAH01000001.1	25977	25944	AAAAGCGT	GCCGCTGG	30	+	NA	NA	NA	NA	0	AACUAUGAGGUCGUCGAGGUCAAGACGGUGACCG	CGGTCACCGTCTTGACCTCGACGACCTCATAAGT	WH-SGI-V-07635_24	gut_metagenome genome assembly, contig: NODE_1_length_461144_cov_11.983376, whole genome shotgun sequence	http://www.ncbi.nlm.nih.gov/nuccore/ORAH01000001.1?report=graph&v=25963:25949&c=339966&theme=Default&flip=false&select=null&content=1&color=0&label=1&geneModel=1&decor=0&layout=0&spacing=0&alncolor=on
ORAN01000001.1	25764	25731	AAAAGCGT	GCCGCTGG	30	+	NA	NA	NA	NA	0	AACUAUGAGGUCGUCGAGGUCAAGACGGUGACCG	CGGTCACCGTCTTGACCTCGACGACCTCATAAGT	WH-SGI-V-07635_24	gut_metagenome genome assembly, contig: NODE_1_length_461005_cov_24.774212, whole genome shotgun sequence	http://www.ncbi.nlm.nih.gov/nuccore/ORAN01000001.1?report=graph&v=25750:25736&c=339966&theme=Default&flip=false&select=null&content=1&color=0&label=1&geneModel=1&decor=0&layout=0&spacing=0&alncolor=on
OQWF01000002.1	25977	25944	AAAAGCGT	GCCGCTGG	30	+	NA	NA	NA	NA	0	AACUAUGAGGUCGUCGAGGUCAAGACGGUGACCG	CGGTCACCGTCTTGACCTCGACGACCTCATAAGT	WH-SGI-V-07635_24	gut_metagenome genome assembly, contig: NODE_2_length_461155_cov_21.131076, whole genome shotgun sequence	http://www.ncbi.nlm.nih.gov/nuccore/OQWF01000002.1?report=graph&v=25963:25949&c=339966&theme=Default&flip=false&select=null&content=1&color=0&label=1&geneModel=1&decor=0&layout=0&spacing=0&alncolor=on
OQZF01000049.1	25764	25731	AAAAGCGT	GCCGCTGG	30	+	NA	NA	NA	NA	0	AACUAUGAGGUCGUCGAGGUCAAGACGGUGACCG	CGGTCACCGTCTTGACCTCGACGACCTCATAAGT	WH-SGI-V-07635_24	gut_metagenome genome assembly, contig: NODE_49_length_76972_cov_6.324363, whole genome shotgun sequence	http://www.ncbi.nlm.nih.gov/nuccore/OQZF01000049.1?report=graph&v=25750:25736&c=339966&theme=Default&flip=false&select=null&content=1&color=0&label=1&geneModel=1&decor=0&layout=0&spacing=0&alncolor=on
OIFT01000001.1	25999	25966	AAAAGCGT	GCCGCTGG	30	+	NA	NA	NA	NA	0	AACUAUGAGGUCGUCGAGGUCAAGACGGUGACCG	CGGTCACCGTCTTGACCTCGACGACCTCATAAGT	WH-SGI-V-07635_24	gut_metagenome genome assembly, contig: NODE_1_length_461199_cov_238.154488, whole genome shotgun sequence	http://www.ncbi.nlm.nih.gov/nuccore/OIFT01000001.1?report=graph&v=25985:25971&c=339966&theme=Default&flip=false&select=null&content=1&color=0&label=1&geneModel=1&decor=0&layout=0&spacing=0&alncolor=on
OCKB01000107.1	6200	6167	AAAAGCGT	GCCGCTGG	30	+	NA	NA	NA	NA	0	AACUAUGAGGUCGUCGAGGUCAAGACGGUGACCG	CGGTCACCGTCTTGACCTCGACGACCTCATAAGT	WH-SGI-V-07635_24	gut_metagenome genome assembly, contig: NODE_107_length_29029_cov_5.64444, whole genome shotgun sequence	http://www.ncbi.nlm.nih.gov/nuccore/OCKB01000107.1?report=graph&v=6186:6172&c=339966&theme=Default&flip=false&select=null&content=1&color=0&label=1&geneModel=1&decor=0&layout=0&spacing=0&alncolor=on
ORAW01000554.1	2588	2555	AAAAGCGT	GCCGCTGG	30	+	NA	NA	NA	NA	0	AACUAUGAGGUCGUCGAGGUCAAGACGGUGACCG	CGGTCACCGTCTTGACCTCGACGACCTCATAAGT	WH-SGI-V-07635_24	gut_metagenome genome assembly, contig: NODE_554_length_4453_cov_2.287403, whole genome shotgun sequence	http://www.ncbi.nlm.nih.gov/nuccore/ORAW01000554.1?report=graph&v=2574:2560&c=339966&theme=Default&flip=false&select=null&content=1&color=0&label=1&geneModel=1&decor=0&layout=0&spacing=0&alncolor=on
OQWS01000009.1	108217	108250	AAAAGCGT	GCCGCTGG	30	-	NA	NA	NA	NA	0	AACUAUGAGGUCGUCGAGGUCAAGACGGUGACCG	CGGTCACCGTCTTGACCTCGACGACCTCATAAGT	WH-SGI-V-07635_24	gut_metagenome genome assembly, contig: NODE_9_length_137258_cov_7.306138, whole genome shotgun sequence	http://www.ncbi.nlm.nih.gov/nuccore/OQWS01000009.1?report=graph&v=108209:108255&c=339966&theme=Default&flip=false&select=null&content=1&color=0&label=1&geneModel=1&decor=0&layout=0&spacing=0&alncolor=on
OCKC01003854.1	167	134	AAAAGCGT	GCCGCTGG	28	+	NA	NA	NA	NA	0	AACUAUGAGGUCGUCGAGGUCAAGACGGUGACCG	CGGTCACCGTCTTGACCTCGACGACCTCATAAGG	WH-SGI-V-07635_24	gut_metagenome genome assembly, contig: NODE_3854_length_240_cov_0.940541, whole genome shotgun sequence	http://www.ncbi.nlm.nih.gov/nuccore/OCKC01003854.1?report=graph&v=153:139&c=339966&theme=Default&flip=false&select=null&content=1&color=0&label=1&geneModel=1&decor=0&layout=0&spacing=0&alncolor=on
OQZO01000168.1	4818	4851	AAAAGCGT	GCCGCTGG	30	-	NA	NA	NA	NA	0	AACUAUGAGGUCGUCGAGGUCAAGACGGUGACCG	CGGTCACCGTCTTGACCTCGACGACCTCATAAGT	WH-SGI-V-07635_24	gut_metagenome genome assembly, contig: NODE_168_length_11853_cov_3.148669, whole genome shotgun sequence	http://www.ncbi.nlm.nih.gov/nuccore/OQZO01000168.1?report=graph&v=4810:4856&c=339966&theme=Default&flip=false&select=null&content=1&color=0&label=1&geneModel=1&decor=0&layout=0&spacing=0&alncolor=on
OBCD01000139.1	17381	17414	AAAAGCGT	GCCGCTGG	30	-	NA	NA	NA	NA	0	AACUAUGAGGUCGUCGAGGUCAAGACGGUGACCG	CGGTCACCGTCTTGACCTCGACGACCTCATAAGT	WH-SGI-V-07635_24	skin_metagenome genome assembly, contig: NODE_139_length_27141_cov_6.89544, whole genome shotgun sequence	http://www.ncbi.nlm.nih.gov/nuccore/OBCD01000139.1?report=graph&v=17373:17419&c=339966&theme=Default&flip=false&select=null&content=1&color=0&label=1&geneModel=1&decor=0&layout=0&spacing=0&alncolor=on
ORAX01000002.1	435242	435275	AAAAGCGT	GCCGCTGG	30	-	NA	NA	NA	NA	0	AACUAUGAGGUCGUCGAGGUCAAGACGGUGACCG	CGGTCACCGTCTTGACCTCGACGACCTCATAAGT	WH-SGI-V-07635_24	gut_metagenome genome assembly, contig: NODE_2_length_461218_cov_142.562736, whole genome shotgun sequence	http://www.ncbi.nlm.nih.gov/nuccore/ORAX01000002.1?report=graph&v=435234:435280&c=339966&theme=Default&flip=false&select=null&content=1&color=0&label=1&geneModel=1&decor=0&layout=0&spacing=0&alncolor=on
OIFK01000004.1	435264	435297	AAAAGCGT	GCCGCTGG	30	-	NA	NA	NA	NA	0	AACUAUGAGGUCGUCGAGGUCAAGACGGUGACCG	CGGTCACCGTCTTGACCTCGACGACCTCATAAGT	WH-SGI-V-07635_24	gut_metagenome genome assembly, contig: NODE_4_length_461262_cov_19.470753, whole genome shotgun sequence	http://www.ncbi.nlm.nih.gov/nuccore/OIFK01000004.1?report=graph&v=435256:435302&c=339966&theme=Default&flip=false&select=null&content=1&color=0&label=1&geneModel=1&decor=0&layout=0&spacing=0&alncolor=on
OQYF01000002.1	435179	435212	AAAAGCGT	GCCGCTGG	30	-	NA	NA	NA	NA	0	AACUAUGAGGUCGUCGAGGUCAAGACGGUGACCG	CGGTCACCGTCTTGACCTCGACGACCTCATAAGT	WH-SGI-V-07635_24	gut_metagenome genome assembly, contig: NODE_2_length_461155_cov_15.166901, whole genome shotgun sequence	http://www.ncbi.nlm.nih.gov/nuccore/OQYF01000002.1?report=graph&v=435171:435217&c=339966&theme=Default&flip=false&select=null&content=1&color=0&label=1&geneModel=1&decor=0&layout=0&spacing=0&alncolor=on
OCJU01000005.1	438170	438203	AAAAGCGT	GCCGCTGG	30	-	NA	NA	NA	NA	0	AACUAUGAGGUCGUCGAGGUCAAGACGGUGACCG	CGGTCACCGTCTTGACCTCGACGACCTCATAAGT	WH-SGI-V-07635_24	gut_metagenome genome assembly, contig: NODE_5_length_512829_cov_21.5824, whole genome shotgun sequence	http://www.ncbi.nlm.nih.gov/nuccore/OCJU01000005.1?report=graph&v=438162:438208&c=339966&theme=Default&flip=false&select=null&content=1&color=0&label=1&geneModel=1&decor=0&layout=0&spacing=0&alncolor=on
OCJQ01000001.1	438170	438203	AAAAGCGT	GCCGCTGG	30	-	NA	NA	NA	NA	0	AACUAUGAGGUCGUCGAGGUCAAGACGGUGACCG	CGGTCACCGTCTTGACCTCGACGACCTCATAAGT	WH-SGI-V-07635_24	gut_metagenome genome assembly, contig: NODE_1_length_512829_cov_16.7357, whole genome shotgun sequence	http://www.ncbi.nlm.nih.gov/nuccore/OCJQ01000001.1?report=graph&v=438162:438208&c=339966&theme=Default&flip=false&select=null&content=1&color=0&label=1&geneModel=1&decor=0&layout=0&spacing=0&alncolor=on
OBBQ01000003.1	438233	438266	AAAAGCGT	GCCGCTGG	30	-	NA	NA	NA	NA	0	AACUAUGAGGUCGUCGAGGUCAAGACGGUGACCG	CGGTCACCGTCTTGACCTCGACGACCTCATAAGT	WH-SGI-V-07635_24	gut_metagenome genome assembly, contig: NODE_3_length_513652_cov_10.4481, whole genome shotgun sequence	http://www.ncbi.nlm.nih.gov/nuccore/OBBQ01000003.1?report=graph&v=438225:438271&c=339966&theme=Default&flip=false&select=null&content=1&color=0&label=1&geneModel=1&decor=0&layout=0&spacing=0&alncolor=on
OCQF01000006.1	438170	438203	AAAAGCGT	GCCGCTGG	30	-	NA	NA	NA	NA	0	AACUAUGAGGUCGUCGAGGUCAAGACGGUGACCG	CGGTCACCGTCTTGACCTCGACGACCTCATAAGT	WH-SGI-V-07635_24	gut_metagenome genome assembly, contig: NODE_6_length_512829_cov_33.8941, whole genome shotgun sequence	http://www.ncbi.nlm.nih.gov/nuccore/OCQF01000006.1?report=graph&v=438162:438208&c=339966&theme=Default&flip=false&select=null&content=1&color=0&label=1&geneModel=1&decor=0&layout=0&spacing=0&alncolor=on
SEQ_15923_4_1684131-1723970_NC_011770_PHAGE_Pseudo_JBD5	30651	30684	AAAAGCGT	GCCGCTGG	30	-	NA	NA	NA	NA	0	AACUAUGAGGUCGUCGAGGUCAAGACGGUGACCG	CGGTCACCGTCTTGACCTCGACGACCTCATAAGT	WH-SGI-V-07635_24		http://phast.wishartlab.com/
OAOO01003165.1	54	87	AAAAGCGT	GCCGCTGG	30	-	NA	NA	NA	NA	0	AACUAUGAGGUCGUCGAGGUCAAGACGGUGACCG	CGGTCACCGTCTTGACCTCGACGACCTCATAAGT	WH-SGI-V-07635_24	metagenome_genome assembly, contig: NODE_3165_length_526_cov_3.58174, whole genome shotgun sequence	http://www.ncbi.nlm.nih.gov/nuccore/OAOO01003165.1?report=graph&v=46:92&c=339966&theme=Default&flip=false&select=null&content=1&color=0&label=1&geneModel=1&decor=0&layout=0&spacing=0&alncolor=on
UYSX01000008.1	90987	91020	GAAGGCGT	GCCGACGG	30	-	NA	NA	NA	NA	0	AACUAUGAGGUCGUCGAGGUCAAGACGGUGACCG	CGGTCACTGCCTTGACCTCGACGACCTCATAGTT	WH-SGI-V-07635_24	gut_metagenome genome assembly, contig: NODE_8_length_220966_cov_12.191054, whole genome shotgun sequence	http://www.ncbi.nlm.nih.gov/nuccore/UYSX01000008.1?report=graph&v=90979:91028&c=339966&theme=Default&flip=false&select=null&content=1&color=0&label=1&geneModel=1&decor=0&layout=0&spacing=0&alncolor=on
UYVM01000008.1	129980	129947	GAAGGCGT	GCCGACGG	30	+	NA	NA	NA	NA	0	AACUAUGAGGUCGUCGAGGUCAAGACGGUGACCG	CGGTCACTGCCTTGACCTCGACGACCTCATAGTT	WH-SGI-V-07635_24	gut_metagenome genome assembly, contig: NODE_8_length_220966_cov_13.571959, whole genome shotgun sequence	http://www.ncbi.nlm.nih.gov/nuccore/UYVM01000008.1?report=graph&v=129972:129955&c=339966&theme=Default&flip=false&select=null&content=1&color=0&label=1&geneModel=1&decor=0&layout=0&spacing=0&alncolor=on
UYTG01000006.1	129980	129947	GAAGGCGT	GCCGACGG	30	+	NA	NA	NA	NA	0	AACUAUGAGGUCGUCGAGGUCAAGACGGUGACCG	CGGTCACTGCCTTGACCTCGACGACCTCATAGTT	WH-SGI-V-07635_24	gut_metagenome genome assembly, contig: NODE_6_length_220966_cov_11.493162, whole genome shotgun sequence >UYWH01000008.1 human gut metagenome genome assembly, contig: NODE_8_length_220966_cov_11.705931, whole genome shotgun sequence >UYVT01000009.1 human gut metagenome genome assembly, contig: NODE_9_length_220966_cov_11.697136, whole genome shotgun sequence	http://www.ncbi.nlm.nih.gov/nuccore/UYTG01000006.1?report=graph&v=129972:129955&c=339966&theme=Default&flip=false&select=null&content=1&color=0&label=1&geneModel=1&decor=0&layout=0&spacing=0&alncolor=on
UYWB01000008.1	90987	91020	GAAGGCGT	GCCGACGG	30	-	NA	NA	NA	NA	0	AACUAUGAGGUCGUCGAGGUCAAGACGGUGACCG	CGGTCACTGCCTTGACCTCGACGACCTCATAGTT	WH-SGI-V-07635_24	gut_metagenome genome assembly, contig: NODE_8_length_220966_cov_11.797783, whole genome shotgun sequence >UYSH01000007.1 human gut metagenome genome assembly, contig: NODE_7_length_220966_cov_11.707556, whole genome shotgun sequence	http://www.ncbi.nlm.nih.gov/nuccore/UYWB01000008.1?report=graph&v=90979:91028&c=339966&theme=Default&flip=false&select=null&content=1&color=0&label=1&geneModel=1&decor=0&layout=0&spacing=0&alncolor=on
UYRZ01000009.1	90987	91020	GAAGGCGT	GCCGACGG	30	-	NA	NA	NA	NA	0	AACUAUGAGGUCGUCGAGGUCAAGACGGUGACCG	CGGTCACTGCCTTGACCTCGACGACCTCATAGTT	WH-SGI-V-07635_24	gut_metagenome genome assembly, contig: NODE_9_length_220966_cov_12.038590, whole genome shotgun sequence	http://www.ncbi.nlm.nih.gov/nuccore/UYRZ01000009.1?report=graph&v=90979:91028&c=339966&theme=Default&flip=false&select=null&content=1&color=0&label=1&geneModel=1&decor=0&layout=0&spacing=0&alncolor=on
3300011778-Ga0120905_100246	15847	15814	GAAGGCGT	GCCGACGG	30	+	NA	NA	NA	NA	0	AACUAUGAGGUCGUCGAGGUCAAGACGGUGACCG	CGGTCACTGCCTTGACCTCGACGACCTCATAGTT	WH-SGI-V-07635_24		https://img.jgi.doe.gov/cgi-bin/vr/main.cgi?section=MetaDetail&page=metaScaffoldDetail&taxon_oid=3300011778&scaffold_oid=Ga0120905_100246&data_type=assembled
SEQ_6375_5_1359764-1401981_AEVV00000000_PHAGE_Pseudo_MP42	34072	34105	GAAGGCGT	GCCGACGG	30	-	NA	NA	NA	NA	0	AACUAUGAGGUCGUCGAGGUCAAGACGGUGACCG	CGGTCACTGCCTTGACCTCGACGACCTCATAGTT	WH-SGI-V-07635_24		http://phast.wishartlab.com/
SEQ_15243_1_170-36020_NC_009818_PHAGE_Pseudo_MP22	30109	30142	AAAAGCGT	GCCGCTGG	28	-	NA	NA	NA	NA	0	AACUAUGAGGUCGUCGAGGUCAAGACGGUGACCG	CGGTCACCGTCTTGACCTCGACGACCTCGTAAGT	WH-SGI-V-07635_24		http://phast.wishartlab.com/
3300011755-Ga0122171_100110	20694	20727	AAAAGCGT	GCCGCTGG	28	-	NA	NA	NA	NA	0	AACUAUGAGGUCGUCGAGGUCAAGACGGUGACCG	CGGTCACCGTCTTGACCTCGACGACCTCGTAAGT	WH-SGI-V-07635_24		https://img.jgi.doe.gov/cgi-bin/vr/main.cgi?section=MetaDetail&page=metaScaffoldDetail&taxon_oid=3300011755&scaffold_oid=Ga0122171_100110&data_type=assembled
SEQ_15830_1_170-36496_NC_011611_PHAGE_Pseudo_MP38	30591	30624	GAAGGCGT	GCCGGCGG	30	-	NA	NA	NA	NA	0	AACUAUGAGGUCGUCGAGGUCAAGACGGUGACCG	CGGTCACTGCCTTGACCTCGACGACCTCATAGTT	WH-SGI-V-07635_24		http://phast.wishartlab.com/
NZ_CP029714.1	31244	31277	AAAAGCGT	GCCGCTGG	26	-	NA	NA	NA	NA	0	AACUAUGAGGUCGUCGAGGUCAAGACGGUGACCG	CGGTCACCGTCCTGACCTCGACGACTTCATAAGT	WH-SGI-V-07635_24	aeruginosa_strain BH9 plasmid pBH6, complete sequence	http://www.ncbi.nlm.nih.gov/nuccore/NZ_CP029714.1?report=graph&v=31236:31282&c=339966&theme=Default&flip=false&select=null&content=1&color=0&label=1&geneModel=1&decor=0&layout=0&spacing=0&alncolor=on
SEQ_14871_1_170-36328_NC_008717_PHAGE_Pseudo_DMS3	30195	30228	GAAGGCGT	GCCGGCGG	26	-	NA	NA	NA	NA	0	AACUAUGAGGUCGUCGAGGUCAAGACGGUGACCG	CGGTCACTGCCTTGACCTCGACGACTTCATAGGT	WH-SGI-V-07635_24		http://phast.wishartlab.com/
SEQ_14184_1_173-37334_NC_005178_PHAGE_Pseudo_D3112	31417	31450	GAAGGCGT	GCCGGCGG	26	-	NA	NA	NA	NA	0	AACUAUGAGGUCGUCGAGGUCAAGACGGUGACCG	CGGTCACTGCCTTGACCTCGACGACTTCATAGGT	WH-SGI-V-07635_24		http://phast.wishartlab.com/
OQWF01000199.1	2333	2299	GAACGCTG	TCATGCCG	35	+	NA	NA	NA	NA	0	AAGAAGUACCGCGAGCAGUUGCUGGAAGAACAGAC	GTCTGTTCTTCCAGCAACTGCTCGCGGTACTTCTT	NKYB_21	gut_metagenome genome assembly, contig: NODE_199_length_23538_cov_19.845335, whole genome shotgun sequence	http://www.ncbi.nlm.nih.gov/nuccore/OQWF01000199.1?report=graph&v=2325:2307&c=339966&theme=Default&flip=false&select=null&content=1&color=0&label=1&geneModel=1&decor=0&layout=0&spacing=0&alncolor=on
ORAH01000195.1	2333	2299	GAACGCTG	TCATGCCG	35	+	NA	NA	NA	NA	0	AAGAAGUACCGCGAGCAGUUGCUGGAAGAACAGAC	GTCTGTTCTTCCAGCAACTGCTCGCGGTACTTCTT	NKYB_21	gut_metagenome genome assembly, contig: NODE_195_length_23482_cov_10.905750, whole genome shotgun sequence	http://www.ncbi.nlm.nih.gov/nuccore/ORAH01000195.1?report=graph&v=2325:2307&c=339966&theme=Default&flip=false&select=null&content=1&color=0&label=1&geneModel=1&decor=0&layout=0&spacing=0&alncolor=on
OQZO01000149.1	7895	7861	GAACGCTG	TCATGCCG	35	+	NA	NA	NA	NA	0	AAGAAGUACCGCGAGCAGUUGCUGGAAGAACAGAC	GTCTGTTCTTCCAGCAACTGCTCGCGGTACTTCTT	NKYB_21	gut_metagenome genome assembly, contig: NODE_149_length_17457_cov_2.612746, whole genome shotgun sequence	http://www.ncbi.nlm.nih.gov/nuccore/OQZO01000149.1?report=graph&v=7887:7869&c=339966&theme=Default&flip=false&select=null&content=1&color=0&label=1&geneModel=1&decor=0&layout=0&spacing=0&alncolor=on
OQZF01000200.1	2333	2299	GAACGCTG	TCATGCCG	35	+	NA	NA	NA	NA	0	AAGAAGUACCGCGAGCAGUUGCUGGAAGAACAGAC	GTCTGTTCTTCCAGCAACTGCTCGCGGTACTTCTT	NKYB_21	gut_metagenome genome assembly, contig: NODE_200_length_17990_cov_4.968609, whole genome shotgun sequence	http://www.ncbi.nlm.nih.gov/nuccore/OQZF01000200.1?report=graph&v=2325:2307&c=339966&theme=Default&flip=false&select=null&content=1&color=0&label=1&geneModel=1&decor=0&layout=0&spacing=0&alncolor=on
OQYF01000145.1	2333	2299	GAACGCTG	TCATGCCG	35	+	NA	NA	NA	NA	0	AAGAAGUACCGCGAGCAGUUGCUGGAAGAACAGAC	GTCTGTTCTTCCAGCAACTGCTCGCGGTACTTCTT	NKYB_21	gut_metagenome genome assembly, contig: NODE_145_length_23538_cov_18.593110, whole genome shotgun sequence	http://www.ncbi.nlm.nih.gov/nuccore/OQYF01000145.1?report=graph&v=2325:2307&c=339966&theme=Default&flip=false&select=null&content=1&color=0&label=1&geneModel=1&decor=0&layout=0&spacing=0&alncolor=on
OIFT01000006.1	3884	3850	GAACGCTG	TCATGCCG	35	+	NA	NA	NA	NA	0	AAGAAGUACCGCGAGCAGUUGCUGGAAGAACAGAC	GTCTGTTCTTCCAGCAACTGCTCGCGGTACTTCTT	NKYB_21	gut_metagenome genome assembly, contig: NODE_6_length_322939_cov_193.611908, whole genome shotgun sequence	http://www.ncbi.nlm.nih.gov/nuccore/OIFT01000006.1?report=graph&v=3876:3858&c=339966&theme=Default&flip=false&select=null&content=1&color=0&label=1&geneModel=1&decor=0&layout=0&spacing=0&alncolor=on
ORAW01001111.1	1279	1245	GAACGCTG	TCATGCCG	35	+	NA	NA	NA	NA	0	AAGAAGUACCGCGAGCAGUUGCUGGAAGAACAGAC	GTCTGTTCTTCCAGCAACTGCTCGCGGTACTTCTT	NKYB_21	gut_metagenome genome assembly, contig: NODE_1111_length_1526_cov_1.906866, whole genome shotgun sequence	http://www.ncbi.nlm.nih.gov/nuccore/ORAW01001111.1?report=graph&v=1271:1253&c=339966&theme=Default&flip=false&select=null&content=1&color=0&label=1&geneModel=1&decor=0&layout=0&spacing=0&alncolor=on
OCJU01000003.1	2333	2299	GAACGCTG	TCATGCCG	35	+	NA	NA	NA	NA	0	AAGAAGUACCGCGAGCAGUUGCUGGAAGAACAGAC	GTCTGTTCTTCCAGCAACTGCTCGCGGTACTTCTT	NKYB_21	gut_metagenome genome assembly, contig: NODE_3_length_555604_cov_17.7087, whole genome shotgun sequence	http://www.ncbi.nlm.nih.gov/nuccore/OCJU01000003.1?report=graph&v=2325:2307&c=339966&theme=Default&flip=false&select=null&content=1&color=0&label=1&geneModel=1&decor=0&layout=0&spacing=0&alncolor=on
OBCD01000088.1	19895	19861	GAACGCTG	TCATGCCG	35	+	NA	NA	NA	NA	0	AAGAAGUACCGCGAGCAGUUGCUGGAAGAACAGAC	GTCTGTTCTTCCAGCAACTGCTCGCGGTACTTCTT	NKYB_21	skin_metagenome genome assembly, contig: NODE_88_length_41160_cov_13.2203, whole genome shotgun sequence	http://www.ncbi.nlm.nih.gov/nuccore/OBCD01000088.1?report=graph&v=19887:19869&c=339966&theme=Default&flip=false&select=null&content=1&color=0&label=1&geneModel=1&decor=0&layout=0&spacing=0&alncolor=on
OCJQ01000157.1	2333	2299	GAACGCTG	TCATGCCG	35	+	NA	NA	NA	NA	0	AAGAAGUACCGCGAGCAGUUGCUGGAAGAACAGAC	GTCTGTTCTTCCAGCAACTGCTCGCGGTACTTCTT	NKYB_21	gut_metagenome genome assembly, contig: NODE_157_length_23491_cov_19.1548, whole genome shotgun sequence	http://www.ncbi.nlm.nih.gov/nuccore/OCJQ01000157.1?report=graph&v=2325:2307&c=339966&theme=Default&flip=false&select=null&content=1&color=0&label=1&geneModel=1&decor=0&layout=0&spacing=0&alncolor=on
OCQF01000037.1	146106	146072	GAACGCTG	TCATGCCG	35	+	NA	NA	NA	NA	0	AAGAAGUACCGCGAGCAGUUGCUGGAAGAACAGAC	GTCTGTTCTTCCAGCAACTGCTCGCGGTACTTCTT	NKYB_21	gut_metagenome genome assembly, contig: NODE_37_length_167311_cov_31.3217, whole genome shotgun sequence	http://www.ncbi.nlm.nih.gov/nuccore/OCQF01000037.1?report=graph&v=146098:146080&c=339966&theme=Default&flip=false&select=null&content=1&color=0&label=1&geneModel=1&decor=0&layout=0&spacing=0&alncolor=on
OCKB01000156.1	2333	2299	GAACGCTG	TCATGCCG	35	+	NA	NA	NA	NA	0	AAGAAGUACCGCGAGCAGUUGCUGGAAGAACAGAC	GTCTGTTCTTCCAGCAACTGCTCGCGGTACTTCTT	NKYB_21	gut_metagenome genome assembly, contig: NODE_156_length_12732_cov_9.27199, whole genome shotgun sequence	http://www.ncbi.nlm.nih.gov/nuccore/OCKB01000156.1?report=graph&v=2325:2307&c=339966&theme=Default&flip=false&select=null&content=1&color=0&label=1&geneModel=1&decor=0&layout=0&spacing=0&alncolor=on
OBBS01001028.1	368	334	GAACGCTG	TCATGCCG	35	+	NA	NA	NA	NA	0	AAGAAGUACCGCGAGCAGUUGCUGGAAGAACAGAC	GTCTGTTCTTCCAGCAACTGCTCGCGGTACTTCTT	NKYB_21	gut_metagenome genome assembly, contig: NODE_1028_length_929_cov_1.37757, whole genome shotgun sequence	http://www.ncbi.nlm.nih.gov/nuccore/OBBS01001028.1?report=graph&v=360:342&c=339966&theme=Default&flip=false&select=null&content=1&color=0&label=1&geneModel=1&decor=0&layout=0&spacing=0&alncolor=on
OCKC01001153.1	124	90	GAACGCTG	TCATGCCG	35	+	NA	NA	NA	NA	0	AAGAAGUACCGCGAGCAGUUGCUGGAAGAACAGAC	GTCTGTTCTTCCAGCAACTGCTCGCGGTACTTCTT	NKYB_21	gut_metagenome genome assembly, contig: NODE_1153_length_539_cov_1.30165, whole genome shotgun sequence	http://www.ncbi.nlm.nih.gov/nuccore/OCKC01001153.1?report=graph&v=116:98&c=339966&theme=Default&flip=false&select=null&content=1&color=0&label=1&geneModel=1&decor=0&layout=0&spacing=0&alncolor=on
OBBQ01000145.1	2333	2299	GAACGCTG	TCATGCCG	35	+	NA	NA	NA	NA	0	AAGAAGUACCGCGAGCAGUUGCUGGAAGAACAGAC	GTCTGTTCTTCCAGCAACTGCTCGCGGTACTTCTT	NKYB_21	gut_metagenome genome assembly, contig: NODE_145_length_23491_cov_11.6675, whole genome shotgun sequence	http://www.ncbi.nlm.nih.gov/nuccore/OBBQ01000145.1?report=graph&v=2325:2307&c=339966&theme=Default&flip=false&select=null&content=1&color=0&label=1&geneModel=1&decor=0&layout=0&spacing=0&alncolor=on
SEQ_6373_3_880372-919160_AEVV00000000_PHAGE_Pseudo_F10	15474	15440	GAACGCTG	TCATGCCG	35	+	NA	NA	NA	NA	0	AAGAAGUACCGCGAGCAGUUGCUGGAAGAACAGAC	GTCTGTTCTTCCAGCAACTGCTCGCGGTACTTCTT	NKYB_21		http://phast.wishartlab.com/
ORAN01000176.1	21173	21207	GAACGCTG	TCATGCCG	35	-	NA	NA	NA	NA	0	AAGAAGUACCGCGAGCAGUUGCUGGAAGAACAGAC	GTCTGTTCTTCCAGCAACTGCTCGCGGTACTTCTT	NKYB_21	gut_metagenome genome assembly, contig: NODE_176_length_23505_cov_21.194968, whole genome shotgun sequence	http://www.ncbi.nlm.nih.gov/nuccore/ORAN01000176.1?report=graph&v=21165:21215&c=339966&theme=Default&flip=false&select=null&content=1&color=0&label=1&geneModel=1&decor=0&layout=0&spacing=0&alncolor=on
OIFK01000009.1	319056	319090	GAACGCTG	TCATGCCG	35	-	NA	NA	NA	NA	0	AAGAAGUACCGCGAGCAGUUGCUGGAAGAACAGAC	GTCTGTTCTTCCAGCAACTGCTCGCGGTACTTCTT	NKYB_21	gut_metagenome genome assembly, contig: NODE_9_length_322085_cov_17.849190, whole genome shotgun sequence	http://www.ncbi.nlm.nih.gov/nuccore/OIFK01000009.1?report=graph&v=319048:319098&c=339966&theme=Default&flip=false&select=null&content=1&color=0&label=1&geneModel=1&decor=0&layout=0&spacing=0&alncolor=on
OQWS01000236.1	15642	15676	GAACGCTG	TCATGCCG	35	-	NA	NA	NA	NA	0	AAGAAGUACCGCGAGCAGUUGCUGGAAGAACAGAC	GTCTGTTCTTCCAGCAACTGCTCGCGGTACTTCTT	NKYB_21	gut_metagenome genome assembly, contig: NODE_236_length_17974_cov_5.591774, whole genome shotgun sequence	http://www.ncbi.nlm.nih.gov/nuccore/OQWS01000236.1?report=graph&v=15634:15684&c=339966&theme=Default&flip=false&select=null&content=1&color=0&label=1&geneModel=1&decor=0&layout=0&spacing=0&alncolor=on
ORAX01000125.1	21206	21240	GAACGCTG	TCATGCCG	35	-	NA	NA	NA	NA	0	AAGAAGUACCGCGAGCAGUUGCUGGAAGAACAGAC	GTCTGTTCTTCCAGCAACTGCTCGCGGTACTTCTT	NKYB_21	gut_metagenome genome assembly, contig: NODE_125_length_23538_cov_127.945833, whole genome shotgun sequence	http://www.ncbi.nlm.nih.gov/nuccore/ORAX01000125.1?report=graph&v=21198:21248&c=339966&theme=Default&flip=false&select=null&content=1&color=0&label=1&geneModel=1&decor=0&layout=0&spacing=0&alncolor=on
OBBV01000365.1	1309	1343	GAACGCTG	TCATGCCG	35	-	NA	NA	NA	NA	0	AAGAAGUACCGCGAGCAGUUGCUGGAAGAACAGAC	GTCTGTTCTTCCAGCAACTGCTCGCGGTACTTCTT	NKYB_21	gut_metagenome genome assembly, contig: NODE_365_length_1374_cov_2.4003, whole genome shotgun sequence	http://www.ncbi.nlm.nih.gov/nuccore/OBBV01000365.1?report=graph&v=1301:1351&c=339966&theme=Default&flip=false&select=null&content=1&color=0&label=1&geneModel=1&decor=0&layout=0&spacing=0&alncolor=on
SEQ_18036_2_1448678-1499049_NC_017548_PHAGE_Pseudo_F10	36841	36875	GAACGCTG	TCATGCCG	35	-	NA	NA	NA	NA	0	AAGAAGUACCGCGAGCAGUUGCUGGAAGAACAGAC	GTCTGTTCTTCCAGCAACTGCTCGCGGTACTTCTT	NKYB_21		http://phast.wishartlab.com/
OBBT01000272.1	987	1021	GAACGCTG	TCATGCCG	35	-	NA	NA	NA	NA	0	AAGAAGUACCGCGAGCAGUUGCUGGAAGAACAGAC	GTCTGTTCTTCCAGCAACTGCTCGCGGTACTTCTT	NKYB_21	gut_metagenome genome assembly, contig: NODE_272_length_2838_cov_2.64714, whole genome shotgun sequence	http://www.ncbi.nlm.nih.gov/nuccore/OBBT01000272.1?report=graph&v=979:1029&c=339966&theme=Default&flip=false&select=null&content=1&color=0&label=1&geneModel=1&decor=0&layout=0&spacing=0&alncolor=on
SEQ_11007_2_1448678-1499049_CP002496_PHAGE_Pseudo_F10	36841	36875	GAACGCTG	TCATGCCG	35	-	NA	NA	NA	NA	0	AAGAAGUACCGCGAGCAGUUGCUGGAAGAACAGAC	GTCTGTTCTTCCAGCAACTGCTCGCGGTACTTCTT	NKYB_21		http://phast.wishartlab.com/
NZ_CP020561.2	36809	36775	GAACCACT	GCATGGGG	33	+	NA	NA	NA	NA	0	AAGCCGAUGGCCAUCGCUGACGCGCUCUGCACCGU	ACGGTGCAGAGCGCGTCGGCGATGGCCATCGGCTT	qved_1	aeruginosa_strain CR1 plasmid pCR1, complete sequence	http://www.ncbi.nlm.nih.gov/nuccore/NZ_CP020561.2?report=graph&v=36801:36783&c=339966&theme=Default&flip=false&select=null&content=1&color=0&label=1&geneModel=1&decor=0&layout=0&spacing=0&alncolor=on
NZ_CP024631.1	13538	13504	GAACCACT	GCATGGGG	33	+	NA	NA	NA	NA	0	AAGCCGAUGGCCAUCGCUGACGCGCUCUGCACCGU	ACGGTGCAGAGCGCGTCGGCGATGGCCATCGGCTT	qved_1	aeruginosa_strain PA59 plasmid unnamed1, complete sequence	http://www.ncbi.nlm.nih.gov/nuccore/NZ_CP024631.1?report=graph&v=13530:13512&c=339966&theme=Default&flip=false&select=null&content=1&color=0&label=1&geneModel=1&decor=0&layout=0&spacing=0&alncolor=on
NZ_CP043548.1	37658	37624	GAACCACT	GCATGGGG	33	+	NA	NA	NA	NA	0	AAGCCGAUGGCCAUCGCUGACGCGCUCUGCACCGU	ACGGTGCAGAGCGCGTCGGCGATGGCCATCGGCTT	qved_1	aeruginosa_strain GIMC5002:PAT-169 plasmid pPAT169, complete sequence	http://www.ncbi.nlm.nih.gov/nuccore/NZ_CP043548.1?report=graph&v=37650:37632&c=339966&theme=Default&flip=false&select=null&content=1&color=0&label=1&geneModel=1&decor=0&layout=0&spacing=0&alncolor=on
NZ_CP043482.1	37658	37624	GAACCACT	GCATGGGG	33	+	NA	NA	NA	NA	0	AAGCCGAUGGCCAUCGCUGACGCGCUCUGCACCGU	ACGGTGCAGAGCGCGTCGGCGATGGCCATCGGCTT	qved_1	aeruginosa_strain GIMC5001:PAT-23 plasmid pPAT23, complete sequence	http://www.ncbi.nlm.nih.gov/nuccore/NZ_CP043482.1?report=graph&v=37650:37632&c=339966&theme=Default&flip=false&select=null&content=1&color=0&label=1&geneModel=1&decor=0&layout=0&spacing=0&alncolor=on
NZ_CP015000.1	47858	47892	GAACCACT	GTATGGGG	31	-	NA	NA	NA	NA	0	AAGCCGAUGGCCAUCGCUGACGCGCUCUGCACCGU	ACGGTGCAGAGCGCGTCGGCGATGGCCATCGGCCT	qved_1	aeruginosa_strain PA7790 plasmid pPA7790, complete sequence	http://www.ncbi.nlm.nih.gov/nuccore/NZ_CP015000.1?report=graph&v=47850:47898&c=339966&theme=Default&flip=false&select=null&content=1&color=0&label=1&geneModel=1&decor=0&layout=0&spacing=0&alncolor=on
NZ_CP027175.1	18570	18536	GAACCACT	GTATGGGG	31	+	NA	NA	NA	NA	0	AAGCCGAUGGCCAUCGCUGACGCGCUCUGCACCGU	ACGGTGCAGAGCGCGTCGGCGATGGCCATCGGCCT	qved_1	aeruginosa_strain AR_0230 plasmid unnamed1	http://www.ncbi.nlm.nih.gov/nuccore/NZ_CP027175.1?report=graph&v=18558:18542&c=339966&theme=Default&flip=false&select=null&content=1&color=0&label=1&geneModel=1&decor=0&layout=0&spacing=0&alncolor=on
3300010160-Ga0114967_10001466	3225	3259	CGTGAAGA	CGCCGAGG	23	-	NA	NA	NA	NA	0	AAGCCGAUGGCCAUCGCUGACGCGCUCUGCACCGU	AACGTGCAGAGCGCGTCCGAGATGGGCGTCGGCTT	qved_1		https://img.jgi.doe.gov/cgi-bin/vr/main.cgi?section=MetaDetail&page=metaScaffoldDetail&taxon_oid=3300010160&scaffold_oid=Ga0114967_10001466&data_type=assembled
NZ_CP029452.1	1261960	1261994	AGCCTATG	GCACCTCG	25	-	NA	NA	NA	NA	0	AAGCCGAUGGCCAUCGCUGACGCGCUCUGCACCGU	TCGGTGCTGAGCGCGTCAGCAATGGCCATCGGCAC	qved_1	fredii_CCBAU 25509 plasmid pSF25509b, complete sequence	http://www.ncbi.nlm.nih.gov/nuccore/NZ_CP029452.1?report=graph&v=1261952:1261999&c=339966&theme=Default&flip=false&select=null&content=1&color=0&label=1&geneModel=1&decor=0&layout=0&spacing=0&alncolor=on
NZ_CP023071.1	1271844	1271878	AGCCTATG	GCACCTCG	25	-	NA	NA	NA	NA	0	AAGCCGAUGGCCAUCGCUGACGCGCUCUGCACCGU	TCGGTGCTGAGCGCGTCAGCAATGGCCATCGGCAC	qved_1	fredii_CCBAU 83666 plasmid pSF83666b, complete sequence	http://www.ncbi.nlm.nih.gov/nuccore/NZ_CP023071.1?report=graph&v=1271836:1271883&c=339966&theme=Default&flip=false&select=null&content=1&color=0&label=1&geneModel=1&decor=0&layout=0&spacing=0&alncolor=on
3300006111-Ga0007848_1000246	17505	17539	CGTGAAGA	CACCGAGG	23	-	NA	NA	NA	NA	0	AAGCCGAUGGCCAUCGCUGACGCGCUCUGCACCGU	AACGTGCAGAGCGCGTCCGAGATGGGCGTCGGCTT	qved_1		https://img.jgi.doe.gov/cgi-bin/vr/main.cgi?section=MetaDetail&page=metaScaffoldDetail&taxon_oid=3300006111&scaffold_oid=Ga0007848_1000246&data_type=assembled
3300009155-Ga0114968_10000387	19104	19138	CGTGAAGA	CGCCGAGG	23	-	NA	NA	NA	NA	0	AAGCCGAUGGCCAUCGCUGACGCGCUCUGCACCGU	AACGTGCAGAGCGCGTCCGAGATGGGCGTCGGCTT	qved_1		https://img.jgi.doe.gov/cgi-bin/vr/main.cgi?section=MetaDetail&page=metaScaffoldDetail&taxon_oid=3300009155&scaffold_oid=Ga0114968_10000387&data_type=assembled
NC_016815.1	1342578	1342544	AGCCATGC	GCACCTCG	21	+	NA	NA	NA	NA	0	AAGCCGAUGGCCAUCGCUGACGCGCUCUGCACCGU	TCGGTGCAGAGCGTGTCGGCAATAGCCATCGGCAC	qved_1	fredii_HH103 plasmid pSfHH103e, complete sequence	http://www.ncbi.nlm.nih.gov/nuccore/NC_016815.1?report=graph&v=1342566:1342551&c=339966&theme=Default&flip=false&select=null&content=1&color=0&label=1&geneModel=1&decor=0&layout=0&spacing=0&alncolor=on
3300006023-Ga0075032_1001425	1236	1268	CAACCGGC	GTTCCCCT	25	-	NA	NA	NA	NA	0	AAUACAUCCAUGCCAACGGAAUCGGCUACCUCG	CGAAGTAGCCGATGCCGTTGGCGTGGATGTACT	qved_8		https://img.jgi.doe.gov/cgi-bin/vr/main.cgi?section=MetaDetail&page=metaScaffoldDetail&taxon_oid=3300006023&scaffold_oid=Ga0075032_1001425&data_type=assembled
3300006043-Ga0075034_1000108	23889	23921	CAACCGGC	GTTCCCCT	25	-	NA	NA	NA	NA	0	AAUACAUCCAUGCCAACGGAAUCGGCUACCUCG	CGAAGTAGCCGATGCCGTTGGCGTGGATGTACT	qved_8		https://img.jgi.doe.gov/cgi-bin/vr/main.cgi?section=MetaDetail&page=metaScaffoldDetail&taxon_oid=3300006043&scaffold_oid=Ga0075034_1000108&data_type=assembled
SEQ_15922_3_1433756-1476548_NC_011770_PHAGE_Pseudo_F10	39415	39448	GAACAGCA	TTGCCGTC	34	-	NA	NA	NA	NA	0	AAUGGCUGAUGUACGACCGACGAAGCUGCAGAAC	GTTCTGCAGCTTCGTCGGTCGTACATCAGCCATT	NTAZ_33		http://phast.wishartlab.com/
LFIK01010534.1	4429	4463	CATCACCC	CGTGGACC	21	-	NA	NA	NA	NA	0	AAUGAGUGCGCCGAGGACCCCGGCUCUGGCGGCGU	ACGCCGTCAGCGTCGAGGTCCTCGGCGCACTCGCG	MCMO_14	lake_metagenome LT5-BRINE-C10534, whole genome shotgun sequence	http://www.ncbi.nlm.nih.gov/nuccore/LFIK01010534.1?report=graph&v=4421:4468&c=339966&theme=Default&flip=false&select=null&content=1&color=0&label=1&geneModel=1&decor=0&layout=0&spacing=0&alncolor=on
OQZO01000149.1	367	334	GAAAAGCA	TTGCCGTC	32	+	NA	NA	NA	NA	0	AAUGGCUGAUGUACGACCGACGAAGCUGCAGAAC	GTTCTGCAACTTCGTCGGTCGTACATCAGCCATT	NTAZ_33	gut_metagenome genome assembly, contig: NODE_149_length_17457_cov_2.612746, whole genome shotgun sequence	http://www.ncbi.nlm.nih.gov/nuccore/OQZO01000149.1?report=graph&v=359:342&c=339966&theme=Default&flip=false&select=null&content=1&color=0&label=1&geneModel=1&decor=0&layout=0&spacing=0&alncolor=on
ORAH01000015.1	160493	160460	GAAAAGCA	TTGCCGTC	32	+	NA	NA	NA	NA	0	AAUGGCUGAUGUACGACCGACGAAGCUGCAGAAC	GTTCTGCAACTTCGTCGGTCGTACATCAGCCATT	NTAZ_33	gut_metagenome genome assembly, contig: NODE_15_length_160696_cov_8.649224, whole genome shotgun sequence	http://www.ncbi.nlm.nih.gov/nuccore/ORAH01000015.1?report=graph&v=160485:160468&c=339966&theme=Default&flip=false&select=null&content=1&color=0&label=1&geneModel=1&decor=0&layout=0&spacing=0&alncolor=on
OQWH01000141.1	6648	6615	GAAAAGCA	TTGCCGTC	32	+	NA	NA	NA	NA	0	AAUGGCUGAUGUACGACCGACGAAGCUGCAGAAC	GTTCTGCAACTTCGTCGGTCGTACATCAGCCATT	NTAZ_33	gut_metagenome genome assembly, contig: NODE_141_length_14932_cov_3.194663, whole genome shotgun sequence	http://www.ncbi.nlm.nih.gov/nuccore/OQWH01000141.1?report=graph&v=6640:6623&c=339966&theme=Default&flip=false&select=null&content=1&color=0&label=1&geneModel=1&decor=0&layout=0&spacing=0&alncolor=on
OQWF01000062.1	90375	90342	GAAAAGCA	TTGCCGTC	32	+	NA	NA	NA	NA	0	AAUGGCUGAUGUACGACCGACGAAGCUGCAGAAC	GTTCTGCAACTTCGTCGGTCGTACATCAGCCATT	NTAZ_33	gut_metagenome genome assembly, contig: NODE_62_length_90578_cov_18.630591, whole genome shotgun sequence	http://www.ncbi.nlm.nih.gov/nuccore/OQWF01000062.1?report=graph&v=90367:90350&c=339966&theme=Default&flip=false&select=null&content=1&color=0&label=1&geneModel=1&decor=0&layout=0&spacing=0&alncolor=on
OQZF01000184.1	20324	20291	GAAAAGCA	TTGCCGTC	32	+	NA	NA	NA	NA	0	AAUGGCUGAUGUACGACCGACGAAGCUGCAGAAC	GTTCTGCAACTTCGTCGGTCGTACATCAGCCATT	NTAZ_33	gut_metagenome genome assembly, contig: NODE_184_length_20527_cov_4.441579, whole genome shotgun sequence	http://www.ncbi.nlm.nih.gov/nuccore/OQZF01000184.1?report=graph&v=20316:20299&c=339966&theme=Default&flip=false&select=null&content=1&color=0&label=1&geneModel=1&decor=0&layout=0&spacing=0&alncolor=on
OQWS01000107.1	33484	33451	GAAAAGCA	TTGCCGTC	32	+	NA	NA	NA	NA	0	AAUGGCUGAUGUACGACCGACGAAGCUGCAGAAC	GTTCTGCAACTTCGTCGGTCGTACATCAGCCATT	NTAZ_33	gut_metagenome genome assembly, contig: NODE_107_length_38775_cov_5.183729, whole genome shotgun sequence	http://www.ncbi.nlm.nih.gov/nuccore/OQWS01000107.1?report=graph&v=33476:33459&c=339966&theme=Default&flip=false&select=null&content=1&color=0&label=1&geneModel=1&decor=0&layout=0&spacing=0&alncolor=on
ORAW01000827.1	268	235	GAAAAGCA	TTGCCGTC	32	+	NA	NA	NA	NA	0	AAUGGCUGAUGUACGACCGACGAAGCUGCAGAAC	GTTCTGCAACTTCGTCGGTCGTACATCAGCCATT	NTAZ_33	gut_metagenome genome assembly, contig: NODE_827_length_2572_cov_2.096941, whole genome shotgun sequence	http://www.ncbi.nlm.nih.gov/nuccore/ORAW01000827.1?report=graph&v=260:243&c=339966&theme=Default&flip=false&select=null&content=1&color=0&label=1&geneModel=1&decor=0&layout=0&spacing=0&alncolor=on
OIFK01000007.1	346265	346232	GAAAAGCA	TTGCCGTC	32	+	NA	NA	NA	NA	0	AAUGGCUGAUGUACGACCGACGAAGCUGCAGAAC	GTTCTGCAACTTCGTCGGTCGTACATCAGCCATT	NTAZ_33	gut_metagenome genome assembly, contig: NODE_7_length_346490_cov_17.259869, whole genome shotgun sequence	http://www.ncbi.nlm.nih.gov/nuccore/OIFK01000007.1?report=graph&v=346257:346240&c=339966&theme=Default&flip=false&select=null&content=1&color=0&label=1&geneModel=1&decor=0&layout=0&spacing=0&alncolor=on
OIFT01000047.1	91444	91411	GAAAAGCA	TTGCCGTC	32	+	NA	NA	NA	NA	0	AAUGGCUGAUGUACGACCGACGAAGCUGCAGAAC	GTTCTGCAACTTCGTCGGTCGTACATCAGCCATT	NTAZ_33	gut_metagenome genome assembly, contig: NODE_47_length_91669_cov_184.125579, whole genome shotgun sequence	http://www.ncbi.nlm.nih.gov/nuccore/OIFT01000047.1?report=graph&v=91436:91419&c=339966&theme=Default&flip=false&select=null&content=1&color=0&label=1&geneModel=1&decor=0&layout=0&spacing=0&alncolor=on
OCJU01000025.1	160178	160145	GAAAAGCA	TTGCCGTC	32	+	NA	NA	NA	NA	0	AAUGGCUGAUGUACGACCGACGAAGCUGCAGAAC	GTTCTGCAACTTCGTCGGTCGTACATCAGCCATT	NTAZ_33	gut_metagenome genome assembly, contig: NODE_25_length_160381_cov_15.0833, whole genome shotgun sequence	http://www.ncbi.nlm.nih.gov/nuccore/OCJU01000025.1?report=graph&v=160170:160153&c=339966&theme=Default&flip=false&select=null&content=1&color=0&label=1&geneModel=1&decor=0&layout=0&spacing=0&alncolor=on
OCKC01000554.1	247	214	GAAAAGCA	TTGCCGTC	32	+	NA	NA	NA	NA	0	AAUGGCUGAUGUACGACCGACGAAGCUGCAGAAC	GTTCTGCAACTTCGTCGGTCGTACATCAGCCATT	NTAZ_33	gut_metagenome genome assembly, contig: NODE_554_length_977_cov_1.79393, whole genome shotgun sequence	http://www.ncbi.nlm.nih.gov/nuccore/OCKC01000554.1?report=graph&v=239:222&c=339966&theme=Default&flip=false&select=null&content=1&color=0&label=1&geneModel=1&decor=0&layout=0&spacing=0&alncolor=on
OCJQ01000070.1	91422	91389	GAAAAGCA	TTGCCGTC	32	+	NA	NA	NA	NA	0	AAUGGCUGAUGUACGACCGACGAAGCUGCAGAAC	GTTCTGCAACTTCGTCGGTCGTACATCAGCCATT	NTAZ_33	gut_metagenome genome assembly, contig: NODE_70_length_91625_cov_14.0071, whole genome shotgun sequence	http://www.ncbi.nlm.nih.gov/nuccore/OCJQ01000070.1?report=graph&v=91414:91397&c=339966&theme=Default&flip=false&select=null&content=1&color=0&label=1&geneModel=1&decor=0&layout=0&spacing=0&alncolor=on
OBBQ01000091.1	68131	68098	GAAAAGCA	TTGCCGTC	32	+	NA	NA	NA	NA	0	AAUGGCUGAUGUACGACCGACGAAGCUGCAGAAC	GTTCTGCAACTTCGTCGGTCGTACATCAGCCATT	NTAZ_33	gut_metagenome genome assembly, contig: NODE_91_length_68334_cov_8.85928, whole genome shotgun sequence	http://www.ncbi.nlm.nih.gov/nuccore/OBBQ01000091.1?report=graph&v=68123:68106&c=339966&theme=Default&flip=false&select=null&content=1&color=0&label=1&geneModel=1&decor=0&layout=0&spacing=0&alncolor=on
ORAX01000039.1	204	237	GAAAAGCA	TTGCCGTC	32	-	NA	NA	NA	NA	0	AAUGGCUGAUGUACGACCGACGAAGCUGCAGAAC	GTTCTGCAACTTCGTCGGTCGTACATCAGCCATT	NTAZ_33	gut_metagenome genome assembly, contig: NODE_39_length_91651_cov_101.234890, whole genome shotgun sequence	http://www.ncbi.nlm.nih.gov/nuccore/ORAX01000039.1?report=graph&v=196:245&c=339966&theme=Default&flip=false&select=null&content=1&color=0&label=1&geneModel=1&decor=0&layout=0&spacing=0&alncolor=on
OQYF01000020.1	204	237	GAAAAGCA	TTGCCGTC	32	-	NA	NA	NA	NA	0	AAUGGCUGAUGUACGACCGACGAAGCUGCAGAAC	GTTCTGCAACTTCGTCGGTCGTACATCAGCCATT	NTAZ_33	gut_metagenome genome assembly, contig: NODE_20_length_151613_cov_10.402691, whole genome shotgun sequence	http://www.ncbi.nlm.nih.gov/nuccore/OQYF01000020.1?report=graph&v=196:245&c=339966&theme=Default&flip=false&select=null&content=1&color=0&label=1&geneModel=1&decor=0&layout=0&spacing=0&alncolor=on
ORAN01000019.1	1316	1349	GAAAAGCA	TTGCCGTC	32	-	NA	NA	NA	NA	0	AAUGGCUGAUGUACGACCGACGAAGCUGCAGAAC	GTTCTGCAACTTCGTCGGTCGTACATCAGCCATT	NTAZ_33	gut_metagenome genome assembly, contig: NODE_19_length_163673_cov_18.890819, whole genome shotgun sequence	http://www.ncbi.nlm.nih.gov/nuccore/ORAN01000019.1?report=graph&v=1308:1357&c=339966&theme=Default&flip=false&select=null&content=1&color=0&label=1&geneModel=1&decor=0&layout=0&spacing=0&alncolor=on
OQZY01000630.1	1914	1947	GAAAAGCA	TTGCCGTC	32	-	NA	NA	NA	NA	0	AAUGGCUGAUGUACGACCGACGAAGCUGCAGAAC	GTTCTGCAACTTCGTCGGTCGTACATCAGCCATT	NTAZ_33	gut_metagenome genome assembly, contig: NODE_630_length_4056_cov_3.594101, whole genome shotgun sequence	http://www.ncbi.nlm.nih.gov/nuccore/OQZY01000630.1?report=graph&v=1906:1955&c=339966&theme=Default&flip=false&select=null&content=1&color=0&label=1&geneModel=1&decor=0&layout=0&spacing=0&alncolor=on
OQXK01000093.1	45020	45053	GAAAAGCA	TTGCCGTC	32	-	NA	NA	NA	NA	0	AAUGGCUGAUGUACGACCGACGAAGCUGCAGAAC	GTTCTGCAACTTCGTCGGTCGTACATCAGCCATT	NTAZ_33	gut_metagenome genome assembly, contig: NODE_93_length_52093_cov_12.461413, whole genome shotgun sequence	http://www.ncbi.nlm.nih.gov/nuccore/OQXK01000093.1?report=graph&v=45012:45061&c=339966&theme=Default&flip=false&select=null&content=1&color=0&label=1&geneModel=1&decor=0&layout=0&spacing=0&alncolor=on
OQWZ01000659.1	312	345	GAAAAGCA	TTGCCGTC	32	-	NA	NA	NA	NA	0	AAUGGCUGAUGUACGACCGACGAAGCUGCAGAAC	GTTCTGCAACTTCGTCGGTCGTACATCAGCCATT	NTAZ_33	gut_metagenome genome assembly, contig: NODE_659_length_914_cov_1.358556, whole genome shotgun sequence	http://www.ncbi.nlm.nih.gov/nuccore/OQWZ01000659.1?report=graph&v=304:353&c=339966&theme=Default&flip=false&select=null&content=1&color=0&label=1&geneModel=1&decor=0&layout=0&spacing=0&alncolor=on
OKKB01000140.1	40432	40465	GAACAGCA	TTGCCGTC	32	-	NA	NA	NA	NA	0	AAUGGCUGAUGUACGACCGACGAAGCUGCAGAAC	GTTCTGCAACTTCGTCGGTCGTACATCAGCCATT	NTAZ_33	gut_metagenome genome assembly, contig: NODE_140_length_41924_cov_687.894313, whole genome shotgun sequence	http://www.ncbi.nlm.nih.gov/nuccore/OKKB01000140.1?report=graph&v=40424:40473&c=339966&theme=Default&flip=false&select=null&content=1&color=0&label=1&geneModel=1&decor=0&layout=0&spacing=0&alncolor=on
OKPX01000426.1	1174	1207	GAACAGCA	TTGCCGTC	32	-	NA	NA	NA	NA	0	AAUGGCUGAUGUACGACCGACGAAGCUGCAGAAC	GTTCTGCAACTTCGTCGGTCGTACATCAGCCATT	NTAZ_33	gut_metagenome genome assembly, contig: NODE_426_length_9005_cov_84.892961, whole genome shotgun sequence	http://www.ncbi.nlm.nih.gov/nuccore/OKPX01000426.1?report=graph&v=1166:1215&c=339966&theme=Default&flip=false&select=null&content=1&color=0&label=1&geneModel=1&decor=0&layout=0&spacing=0&alncolor=on
OGTA01000022.1	33598	33631	GAAAAGCA	TTGCCGTC	32	-	NA	NA	NA	NA	0	AAUGGCUGAUGUACGACCGACGAAGCUGCAGAAC	GTTCTGCAACTTCGTCGGTCGTACATCAGCCATT	NTAZ_33	gut_metagenome genome assembly, contig: NODE_22_length_177995_cov_26.0159, whole genome shotgun sequence	http://www.ncbi.nlm.nih.gov/nuccore/OGTA01000022.1?report=graph&v=33590:33639&c=339966&theme=Default&flip=false&select=null&content=1&color=0&label=1&geneModel=1&decor=0&layout=0&spacing=0&alncolor=on
OKPH01000086.1	40435	40468	GAACAGCA	TTGCCGTC	32	-	NA	NA	NA	NA	0	AAUGGCUGAUGUACGACCGACGAAGCUGCAGAAC	GTTCTGCAACTTCGTCGGTCGTACATCAGCCATT	NTAZ_33	gut_metagenome genome assembly, contig: NODE_86_length_41927_cov_65.872564, whole genome shotgun sequence	http://www.ncbi.nlm.nih.gov/nuccore/OKPH01000086.1?report=graph&v=40427:40476&c=339966&theme=Default&flip=false&select=null&content=1&color=0&label=1&geneModel=1&decor=0&layout=0&spacing=0&alncolor=on
OBCD01002282.1	204	237	GAAAAGCA	TTGCCGTC	32	-	NA	NA	NA	NA	0	AAUGGCUGAUGUACGACCGACGAAGCUGCAGAAC	GTTCTGCAACTTCGTCGGTCGTACATCAGCCATT	NTAZ_33	skin_metagenome genome assembly, contig: NODE_2282_length_1477_cov_4.96203, whole genome shotgun sequence	http://www.ncbi.nlm.nih.gov/nuccore/OBCD01002282.1?report=graph&v=196:245&c=339966&theme=Default&flip=false&select=null&content=1&color=0&label=1&geneModel=1&decor=0&layout=0&spacing=0&alncolor=on
OCKB01000118.1	204	237	GAAAAGCA	TTGCCGTC	32	-	NA	NA	NA	NA	0	AAUGGCUGAUGUACGACCGACGAAGCUGCAGAAC	GTTCTGCAACTTCGTCGGTCGTACATCAGCCATT	NTAZ_33	gut_metagenome genome assembly, contig: NODE_118_length_22391_cov_5.27753, whole genome shotgun sequence	http://www.ncbi.nlm.nih.gov/nuccore/OCKB01000118.1?report=graph&v=196:245&c=339966&theme=Default&flip=false&select=null&content=1&color=0&label=1&geneModel=1&decor=0&layout=0&spacing=0&alncolor=on
OBBV01000372.1	848	881	GAAAAGCA	TTGCCGTC	32	-	NA	NA	NA	NA	0	AAUGGCUGAUGUACGACCGACGAAGCUGCAGAAC	GTTCTGCAACTTCGTCGGTCGTACATCAGCCATT	NTAZ_33	gut_metagenome genome assembly, contig: NODE_372_length_1211_cov_2.16609, whole genome shotgun sequence	http://www.ncbi.nlm.nih.gov/nuccore/OBBV01000372.1?report=graph&v=840:889&c=339966&theme=Default&flip=false&select=null&content=1&color=0&label=1&geneModel=1&decor=0&layout=0&spacing=0&alncolor=on
OCJX01001625.1	112	145	GAAAAGCA	TTGCCGTC	32	-	NA	NA	NA	NA	0	AAUGGCUGAUGUACGACCGACGAAGCUGCAGAAC	GTTCTGCAACTTCGTCGGTCGTACATCAGCCATT	NTAZ_33	gut_metagenome genome assembly, contig: NODE_1625_length_359_cov_0.934211, whole genome shotgun sequence	http://www.ncbi.nlm.nih.gov/nuccore/OCJX01001625.1?report=graph&v=104:153&c=339966&theme=Default&flip=false&select=null&content=1&color=0&label=1&geneModel=1&decor=0&layout=0&spacing=0&alncolor=on
OCQF01000001.1	33590	33623	GAAAAGCA	TTGCCGTC	32	-	NA	NA	NA	NA	0	AAUGGCUGAUGUACGACCGACGAAGCUGCAGAAC	GTTCTGCAACTTCGTCGGTCGTACATCAGCCATT	NTAZ_33	gut_metagenome genome assembly, contig: NODE_1_length_781899_cov_27.101, whole genome shotgun sequence	http://www.ncbi.nlm.nih.gov/nuccore/OCQF01000001.1?report=graph&v=33582:33631&c=339966&theme=Default&flip=false&select=null&content=1&color=0&label=1&geneModel=1&decor=0&layout=0&spacing=0&alncolor=on
OBBS01004593.1	231	264	GAAAAGCA	TTGCCGTC	32	-	NA	NA	NA	NA	0	AAUGGCUGAUGUACGACCGACGAAGCUGCAGAAC	GTTCTGCAACTTCGTCGGTCGTACATCAGCCATT	NTAZ_33	gut_metagenome genome assembly, contig: NODE_4593_length_367_cov_1.35577, whole genome shotgun sequence	http://www.ncbi.nlm.nih.gov/nuccore/OBBS01004593.1?report=graph&v=223:272&c=339966&theme=Default&flip=false&select=null&content=1&color=0&label=1&geneModel=1&decor=0&layout=0&spacing=0&alncolor=on
SEQ_14622_1_2-39187_NC_007805_PHAGE_Pseudo_F10	19188	19221	GAAAAGCA	TTTCCGTC	32	-	NA	NA	NA	NA	0	AAUGGCUGAUGUACGACCGACGAAGCUGCAGAAC	GTTCTGCAACTTCGTCGGTCGTACATCAGCCATT	NTAZ_33		http://phast.wishartlab.com/
OAOO01000432.1	367	400	GAAAAGCA	TTGCCGTC	32	-	NA	NA	NA	NA	0	AAUGGCUGAUGUACGACCGACGAAGCUGCAGAAC	GTTCTGCAACTTCGTCGGTCGTACATCAGCCATT	NTAZ_33	metagenome_genome assembly, contig: NODE_432_length_992_cov_6.55923, whole genome shotgun sequence	http://www.ncbi.nlm.nih.gov/nuccore/OAOO01000432.1?report=graph&v=359:408&c=339966&theme=Default&flip=false&select=null&content=1&color=0&label=1&geneModel=1&decor=0&layout=0&spacing=0&alncolor=on
SEQ_15921_2_863855-915497_NC_011770_PHAGE_Pseudo_F10	39021	39054	GAAAAGCA	TTTCCGTC	32	-	NA	NA	NA	NA	0	AAUGGCUGAUGUACGACCGACGAAGCUGCAGAAC	GTTCTGCAACTTCGTCGGTCGTACATCAGCCATT	NTAZ_33		http://phast.wishartlab.com/
SEQ_18036_2_1448678-1499049_NC_017548_PHAGE_Pseudo_F10	44667	44700	GAAAAGCA	TTTCCTTC	30	-	NA	NA	NA	NA	0	AAUGGCUGAUGUACGACCGACGAAGCUGCAGAAC	GTTCTGCAACTTCGTCGGTCGAACATCAGCCATT	NTAZ_33		http://phast.wishartlab.com/
SEQ_11007_2_1448678-1499049_CP002496_PHAGE_Pseudo_F10	44667	44700	GAAAAGCA	TTTCCTTC	30	-	NA	NA	NA	NA	0	AAUGGCUGAUGUACGACCGACGAAGCUGCAGAAC	GTTCTGCAACTTCGTCGGTCGAACATCAGCCATT	NTAZ_33		http://phast.wishartlab.com/
OBCD01000088.1	12327	12294	GAAAAGCA	TTTCCGTC	24	+	NA	NA	NA	NA	0	AAUGGCUGAUGUACGACCGACGAAGCUGCAGAAC	GGCCTGGAGTTTCGTCGGGCGTACATCAGCCATT	NTAZ_33	skin_metagenome genome assembly, contig: NODE_88_length_41160_cov_13.2203, whole genome shotgun sequence	http://www.ncbi.nlm.nih.gov/nuccore/OBCD01000088.1?report=graph&v=12319:12305&c=339966&theme=Default&flip=false&select=null&content=1&color=0&label=1&geneModel=1&decor=0&layout=0&spacing=0&alncolor=on
ORAH01000022.1	138538	138505	GAAAAGCA	TTTCCGTC	24	+	NA	NA	NA	NA	0	AAUGGCUGAUGUACGACCGACGAAGCUGCAGAAC	GGCCTGGAGTTTCGTCGGGCGTACATCAGCCATT	NTAZ_33	gut_metagenome genome assembly, contig: NODE_22_length_138741_cov_8.912745, whole genome shotgun sequence	http://www.ncbi.nlm.nih.gov/nuccore/ORAH01000022.1?report=graph&v=138530:138516&c=339966&theme=Default&flip=false&select=null&content=1&color=0&label=1&geneModel=1&decor=0&layout=0&spacing=0&alncolor=on
OIFK01000030.1	138560	138527	GAAAAGCA	TTTCCGTC	24	+	NA	NA	NA	NA	0	AAUGGCUGAUGUACGACCGACGAAGCUGCAGAAC	GGCCTGGAGTTTCGTCGGGCGTACATCAGCCATT	NTAZ_33	gut_metagenome genome assembly, contig: NODE_30_length_138785_cov_17.289608, whole genome shotgun sequence	http://www.ncbi.nlm.nih.gov/nuccore/OIFK01000030.1?report=graph&v=138552:138538&c=339966&theme=Default&flip=false&select=null&content=1&color=0&label=1&geneModel=1&decor=0&layout=0&spacing=0&alncolor=on
OQZF01000134.1	30325	30292	GAAAAGCA	TTTCCGTC	24	+	NA	NA	NA	NA	0	AAUGGCUGAUGUACGACCGACGAAGCUGCAGAAC	GGCCTGGAGTTTCGTCGGGCGTACATCAGCCATT	NTAZ_33	gut_metagenome genome assembly, contig: NODE_134_length_30528_cov_4.549929, whole genome shotgun sequence	http://www.ncbi.nlm.nih.gov/nuccore/OQZF01000134.1?report=graph&v=30317:30303&c=339966&theme=Default&flip=false&select=null&content=1&color=0&label=1&geneModel=1&decor=0&layout=0&spacing=0&alncolor=on
OCJU01000028.1	138538	138505	GAAAAGCA	TTTCCGTC	24	+	NA	NA	NA	NA	0	AAUGGCUGAUGUACGACCGACGAAGCUGCAGAAC	GGCCTGGAGTTTCGTCGGGCGTACATCAGCCATT	NTAZ_33	gut_metagenome genome assembly, contig: NODE_28_length_138741_cov_16.4811, whole genome shotgun sequence	http://www.ncbi.nlm.nih.gov/nuccore/OCJU01000028.1?report=graph&v=138530:138516&c=339966&theme=Default&flip=false&select=null&content=1&color=0&label=1&geneModel=1&decor=0&layout=0&spacing=0&alncolor=on
OCJQ01000044.1	138538	138505	GAAAAGCA	TTTCCGTC	24	+	NA	NA	NA	NA	0	AAUGGCUGAUGUACGACCGACGAAGCUGCAGAAC	GGCCTGGAGTTTCGTCGGGCGTACATCAGCCATT	NTAZ_33	gut_metagenome genome assembly, contig: NODE_44_length_138741_cov_14.2448, whole genome shotgun sequence	http://www.ncbi.nlm.nih.gov/nuccore/OCJQ01000044.1?report=graph&v=138530:138516&c=339966&theme=Default&flip=false&select=null&content=1&color=0&label=1&geneModel=1&decor=0&layout=0&spacing=0&alncolor=on
OCQF01000037.1	138538	138505	GAAAAGCA	TTTCCGTC	24	+	NA	NA	NA	NA	0	AAUGGCUGAUGUACGACCGACGAAGCUGCAGAAC	GGCCTGGAGTTTCGTCGGGCGTACATCAGCCATT	NTAZ_33	gut_metagenome genome assembly, contig: NODE_37_length_167311_cov_31.3217, whole genome shotgun sequence	http://www.ncbi.nlm.nih.gov/nuccore/OCQF01000037.1?report=graph&v=138530:138516&c=339966&theme=Default&flip=false&select=null&content=1&color=0&label=1&geneModel=1&decor=0&layout=0&spacing=0&alncolor=on
OBBS01009228.1	187	154	GAAAAGCA	TTTCCGTC	24	+	NA	NA	NA	NA	0	AAUGGCUGAUGUACGACCGACGAAGCUGCAGAAC	GGCCTGGAGTTTCGTCGGGCGTACATCAGCCATT	NTAZ_33	gut_metagenome genome assembly, contig: NODE_9228_length_226_cov_1.03509, whole genome shotgun sequence	http://www.ncbi.nlm.nih.gov/nuccore/OBBS01009228.1?report=graph&v=179:165&c=339966&theme=Default&flip=false&select=null&content=1&color=0&label=1&geneModel=1&decor=0&layout=0&spacing=0&alncolor=on
OCKB01000158.1	12290	12257	GAAAAGCA	TTTCCGTC	24	+	NA	NA	NA	NA	0	AAUGGCUGAUGUACGACCGACGAAGCUGCAGAAC	GGCCTGGAGTTTCGTCGGGCGTACATCAGCCATT	NTAZ_33	gut_metagenome genome assembly, contig: NODE_158_length_12493_cov_8.20317, whole genome shotgun sequence	http://www.ncbi.nlm.nih.gov/nuccore/OCKB01000158.1?report=graph&v=12282:12268&c=339966&theme=Default&flip=false&select=null&content=1&color=0&label=1&geneModel=1&decor=0&layout=0&spacing=0&alncolor=on
OBBQ01000044.1	138538	138505	GAAAAGCA	TTTCCGTC	24	+	NA	NA	NA	NA	0	AAUGGCUGAUGUACGACCGACGAAGCUGCAGAAC	GGCCTGGAGTTTCGTCGGGCGTACATCAGCCATT	NTAZ_33	gut_metagenome genome assembly, contig: NODE_44_length_138741_cov_9.08123, whole genome shotgun sequence	http://www.ncbi.nlm.nih.gov/nuccore/OBBQ01000044.1?report=graph&v=138530:138516&c=339966&theme=Default&flip=false&select=null&content=1&color=0&label=1&geneModel=1&decor=0&layout=0&spacing=0&alncolor=on
OQWF01000029.1	204	237	GAAAAGCA	TTTCCGTC	24	-	NA	NA	NA	NA	0	AAUGGCUGAUGUACGACCGACGAAGCUGCAGAAC	GGCCTGGAGTTTCGTCGGGCGTACATCAGCCATT	NTAZ_33	gut_metagenome genome assembly, contig: NODE_29_length_138741_cov_18.315093, whole genome shotgun sequence	http://www.ncbi.nlm.nih.gov/nuccore/OQWF01000029.1?report=graph&v=196:242&c=339966&theme=Default&flip=false&select=null&content=1&color=0&label=1&geneModel=1&decor=0&layout=0&spacing=0&alncolor=on
OQWS01000305.1	90	123	GAAAAGCA	TTTCCGTC	24	-	NA	NA	NA	NA	0	AAUGGCUGAUGUACGACCGACGAAGCUGCAGAAC	GGCCTGGAGTTTCGTCGGGCGTACATCAGCCATT	NTAZ_33	gut_metagenome genome assembly, contig: NODE_305_length_13181_cov_4.666921, whole genome shotgun sequence	http://www.ncbi.nlm.nih.gov/nuccore/OQWS01000305.1?report=graph&v=82:128&c=339966&theme=Default&flip=false&select=null&content=1&color=0&label=1&geneModel=1&decor=0&layout=0&spacing=0&alncolor=on
ORAN01000027.1	204	237	GAAAAGCA	TTTCCGTC	24	-	NA	NA	NA	NA	0	AAUGGCUGAUGUACGACCGACGAAGCUGCAGAAC	GGCCTGGAGTTTCGTCGGGCGTACATCAGCCATT	NTAZ_33	gut_metagenome genome assembly, contig: NODE_27_length_138741_cov_20.137916, whole genome shotgun sequence	http://www.ncbi.nlm.nih.gov/nuccore/ORAN01000027.1?report=graph&v=196:242&c=339966&theme=Default&flip=false&select=null&content=1&color=0&label=1&geneModel=1&decor=0&layout=0&spacing=0&alncolor=on
OIFT01000028.1	226	259	GAAAAGCA	TTTCCGTC	24	-	NA	NA	NA	NA	0	AAUGGCUGAUGUACGACCGACGAAGCUGCAGAAC	GGCCTGGAGTTTCGTCGGGCGTACATCAGCCATT	NTAZ_33	gut_metagenome genome assembly, contig: NODE_28_length_138785_cov_184.069513, whole genome shotgun sequence	http://www.ncbi.nlm.nih.gov/nuccore/OIFT01000028.1?report=graph&v=218:264&c=339966&theme=Default&flip=false&select=null&content=1&color=0&label=1&geneModel=1&decor=0&layout=0&spacing=0&alncolor=on
ORAX01000007.1	204	237	GAAAAGCA	TTTCCGTC	24	-	NA	NA	NA	NA	0	AAUGGCUGAUGUACGACCGACGAAGCUGCAGAAC	GGCCTGGAGTTTCGTCGGGCGTACATCAGCCATT	NTAZ_33	gut_metagenome genome assembly, contig: NODE_7_length_262418_cov_102.615144, whole genome shotgun sequence	http://www.ncbi.nlm.nih.gov/nuccore/ORAX01000007.1?report=graph&v=196:242&c=339966&theme=Default&flip=false&select=null&content=1&color=0&label=1&geneModel=1&decor=0&layout=0&spacing=0&alncolor=on
OQYF01000024.1	204	237	GAAAAGCA	TTTCCGTC	24	-	NA	NA	NA	NA	0	AAUGGCUGAUGUACGACCGACGAAGCUGCAGAAC	GGCCTGGAGTTTCGTCGGGCGTACATCAGCCATT	NTAZ_33	gut_metagenome genome assembly, contig: NODE_24_length_138741_cov_10.604957, whole genome shotgun sequence	http://www.ncbi.nlm.nih.gov/nuccore/OQYF01000024.1?report=graph&v=196:242&c=339966&theme=Default&flip=false&select=null&content=1&color=0&label=1&geneModel=1&decor=0&layout=0&spacing=0&alncolor=on
OBBT01002396.1	171	204	GAAAAGCA	TTTCCGTC	24	-	NA	NA	NA	NA	0	AAUGGCUGAUGUACGACCGACGAAGCUGCAGAAC	GGCCTGGAGTTTCGTCGGGCGTACATCAGCCATT	NTAZ_33	gut_metagenome genome assembly, contig: NODE_2396_length_667_cov_1.70261, whole genome shotgun sequence	http://www.ncbi.nlm.nih.gov/nuccore/OBBT01002396.1?report=graph&v=163:209&c=339966&theme=Default&flip=false&select=null&content=1&color=0&label=1&geneModel=1&decor=0&layout=0&spacing=0&alncolor=on
OCJS01004373.1	113	146	GAAAAGCA	TTTCCGTC	24	-	NA	NA	NA	NA	0	AAUGGCUGAUGUACGACCGACGAAGCUGCAGAAC	GGCCTGGAGTTTCGTCGGGCGTACATCAGCCATT	NTAZ_33	gut_metagenome genome assembly, contig: NODE_4373_length_311_cov_1.11328, whole genome shotgun sequence	http://www.ncbi.nlm.nih.gov/nuccore/OCJS01004373.1?report=graph&v=105:151&c=339966&theme=Default&flip=false&select=null&content=1&color=0&label=1&geneModel=1&decor=0&layout=0&spacing=0&alncolor=on
SEQ_280_1_827070-888073_AAKW00000000_PHAGE_Pseudo_F116	4959	4923	GAAGGCCT	GAGGGTGG	37	+	NA	NA	NA	NA	0	ACCAAGAUCCAGCAGGCGCUGGACAAGAGCGCCCAGC	GCTGGGCGCTCTTGTCCAGCGCCTGCTGGATCTTGGT	NTAZ_3		http://phast.wishartlab.com/
UYTX01000801.1	404	368	GAAGGCCT	GAGGGTGG	37	+	NA	NA	NA	NA	0	ACCAAGAUCCAGCAGGCGCUGGACAAGAGCGCCCAGC	GCTGGGCGCTCTTGTCCAGCGCCTGCTGGATCTTGGT	NTAZ_3	gut_metagenome genome assembly, contig: NODE_801_length_757_cov_1.961538, whole genome shotgun sequence	http://www.ncbi.nlm.nih.gov/nuccore/UYTX01000801.1?report=graph&v=396:376&c=339966&theme=Default&flip=false&select=null&content=1&color=0&label=1&geneModel=1&decor=0&layout=0&spacing=0&alncolor=on
UYUG01001395.1	47	11	GAAGGCCT	GAGGGTGG	37	+	NA	NA	NA	NA	0	ACCAAGAUCCAGCAGGCGCUGGACAAGAGCGCCCAGC	GCTGGGCGCTCTTGTCCAGCGCCTGCTGGATCTTGGT	NTAZ_3	gut_metagenome genome assembly, contig: NODE_1395_length_614_cov_2.372093, whole genome shotgun sequence	http://www.ncbi.nlm.nih.gov/nuccore/UYUG01001395.1?report=graph&v=39:19&c=339966&theme=Default&flip=false&select=null&content=1&color=0&label=1&geneModel=1&decor=0&layout=0&spacing=0&alncolor=on
SEQ_7962_3_3023034-3080335_AFXJ00000000_PHAGE_Pseudo_phi297	46847	46883	GAAGGCCT	GAGGGTGG	37	-	NA	NA	NA	NA	0	ACCAAGAUCCAGCAGGCGCUGGACAAGAGCGCCCAGC	GCTGGGCGCTCTTGTCCAGCGCCTGCTGGATCTTGGT	NTAZ_3		http://phast.wishartlab.com/
3300017989-Ga0180432_10001297	22249	22213	GTAGGTGG	GTTGATTC	25	+	NA	NA	NA	NA	0	ACCAAGAUCCAGCAGGCGCUGGACAAGAGCGCCCAGC	GCTGGGCGATCTCGTCCAGCGCTTGCTTGATCTGGGC	NTAZ_3		https://img.jgi.doe.gov/cgi-bin/vr/main.cgi?section=MetaDetail&page=metaScaffoldDetail&taxon_oid=3300017989&scaffold_oid=Ga0180432_10001297&data_type=assembled
UYUF01000220.1	309	345	GAAGGCCT	GAGGGTGG	37	-	NA	NA	NA	NA	0	ACCAAGAUCCAGCAGGCGCUGGACAAGAGCGCCCAGC	GCTGGGCGCTCTTGTCCAGCGCCTGCTGGATCTTGGT	NTAZ_3	gut_metagenome genome assembly, contig: NODE_220_length_1726_cov_2.171753, whole genome shotgun sequence	http://www.ncbi.nlm.nih.gov/nuccore/UYUF01000220.1?report=graph&v=301:353&c=339966&theme=Default&flip=false&select=null&content=1&color=0&label=1&geneModel=1&decor=0&layout=0&spacing=0&alncolor=on
3300017987-Ga0180431_10000988	22249	22213	GTAGGTGG	GTTGATTC	25	+	NA	NA	NA	NA	0	ACCAAGAUCCAGCAGGCGCUGGACAAGAGCGCCCAGC	GCTGGGCGATCTCGTCCAGCGCTTGCTTGATCTGGGC	NTAZ_3		https://img.jgi.doe.gov/cgi-bin/vr/main.cgi?section=MetaDetail&page=metaScaffoldDetail&taxon_oid=3300017987&scaffold_oid=Ga0180431_10000988&data_type=assembled
UYVB01000438.1	80	116	GAAGGCCT	GAGGGTGG	37	-	NA	NA	NA	NA	0	ACCAAGAUCCAGCAGGCGCUGGACAAGAGCGCCCAGC	GCTGGGCGCTCTTGTCCAGCGCCTGCTGGATCTTGGT	NTAZ_3	gut_metagenome genome assembly, contig: NODE_438_length_1334_cov_1.165754, whole genome shotgun sequence	http://www.ncbi.nlm.nih.gov/nuccore/UYVB01000438.1?report=graph&v=72:124&c=339966&theme=Default&flip=false&select=null&content=1&color=0&label=1&geneModel=1&decor=0&layout=0&spacing=0&alncolor=on
NZ_LT984802.1	1465155	1465119	CATGTTTG	GTGCTCGG	23	+	NA	NA	NA	NA	0	ACCAAGAUCCAGCAGGCGCUGGACAAGAGCGCCCAGC	CCAGGGCGCTGTTGAGCAGCGCCTGCTGGGTCTTGGC	NTAZ_3	taiwanensis_isolate Cupriavidus taiwanensis STM 6041 genome assembly, plasmid: IV	http://www.ncbi.nlm.nih.gov/nuccore/NZ_LT984802.1?report=graph&v=1465145:1465129&c=339966&theme=Default&flip=false&select=null&content=1&color=0&label=1&geneModel=1&decor=0&layout=0&spacing=0&alncolor=on
NZ_CP030052.1	638262	638226	ACCTATCG	CCGGGCCG	21	+	NA	NA	NA	NA	0	ACCAAGAUCCAGCAGGCGCUGGACAAGAGCGCCCAGC	GCTTGGCGCTCTTGTGCAGCGCGTGCTGGAGATCGAG	NTAZ_3	guangdongense_strain CCBAU 51649 plasmid unnamed, complete sequence	http://www.ncbi.nlm.nih.gov/nuccore/NZ_CP030052.1?report=graph&v=638240:638227&c=339966&theme=Default&flip=false&select=null&content=1&color=0&label=1&geneModel=1&decor=0&layout=0&spacing=0&alncolor=on
NZ_CP021374.1	242405	242369	CGCCTGCG	GATGACGC	21	+	NA	NA	NA	NA	0	ACCAAGAUCCAGCAGGCGCUGGACAAGAGCGCCCAGC	TGTCGGCGCCCATGTCCAGCGCCTGCTGGATCGGGAT	NTAZ_3	sp._ACO-34A plasmid pRACO34Ab, complete sequence	http://www.ncbi.nlm.nih.gov/nuccore/NZ_CP021374.1?report=graph&v=242387:242376&c=339966&theme=Default&flip=false&select=null&content=1&color=0&label=1&geneModel=1&decor=0&layout=0&spacing=0&alncolor=on
OFHD01008588.1	423	387	GGGCGCAT	GAGGATGC	21	+	NA	NA	NA	NA	0	ACCAAGAUCCAGCAGGCGCUGGACAAGAGCGCCCAGC	CCTGGGCGTTGTTGTCCAGCTCCTGCTGGATCTCCTC	NTAZ_3	metagenome_genome assembly, contig: NODE_8588_length_1428_cov_0.417371, whole genome shotgun sequence	http://www.ncbi.nlm.nih.gov/nuccore/OFHD01008588.1?report=graph&v=407:392&c=339966&theme=Default&flip=false&select=null&content=1&color=0&label=1&geneModel=1&decor=0&layout=0&spacing=0&alncolor=on
NZ_CP022220.1	46227	46191	ACCTATCG	CCGGGCCG	21	+	NA	NA	NA	NA	0	ACCAAGAUCCAGCAGGCGCUGGACAAGAGCGCCCAGC	GCTTGGCGCTCTTGTGCAGCGCGTGCTGGAGATCGAG	NTAZ_3	guangxiense_strain CCBAU 53363 plasmid p53363, complete sequence	http://www.ncbi.nlm.nih.gov/nuccore/NZ_CP022220.1?report=graph&v=46205:46192&c=339966&theme=Default&flip=false&select=null&content=1&color=0&label=1&geneModel=1&decor=0&layout=0&spacing=0&alncolor=on
NZ_CP030054.1	817855	817819	ACCTATCG	CCGGGCCG	21	+	NA	NA	NA	NA	0	ACCAAGAUCCAGCAGGCGCUGGACAAGAGCGCCCAGC	GCTTGGCGCTCTTGTGCAGCGCGTGCTGGAGATCGAG	NTAZ_3	guangzhouense_strain CCBAU 51670 plasmid unnamed1, complete sequence	http://www.ncbi.nlm.nih.gov/nuccore/NZ_CP030054.1?report=graph&v=817833:817820&c=339966&theme=Default&flip=false&select=null&content=1&color=0&label=1&geneModel=1&decor=0&layout=0&spacing=0&alncolor=on
OOIH01000450.1	2251	2215	GAGAACCT	CCCGTGGC	21	+	NA	NA	NA	NA	0	ACCAAGAUCCAGCAGGCGCUGGACAAGAGCGCCCAGC	GCTGGGCGCACTCGTCCAGCGCCTGGTGGTGCTTACG	NTAZ_3	genome_assembly, contig: t1_690P_top100_contigs_contig-100_918_length_10955_read_count_618, whole genome shotgun sequence	http://www.ncbi.nlm.nih.gov/nuccore/OOIH01000450.1?report=graph&v=2237:2220&c=339966&theme=Default&flip=false&select=null&content=1&color=0&label=1&geneModel=1&decor=0&layout=0&spacing=0&alncolor=on
AGFT01036910.1	49065	49029	CTTGTCCT	GCGCAGCG	23	+	NA	NA	NA	NA	0	ACCAAGAUCCAGCAGGCGCUGGACAAGAGCGCCCAGC	GCTGCGCGCCCTTGTCCAGCGCCTCCTGCATCGAGAT	NTAZ_3	colombica_fungus garden Bottom 2030534731, whole genome shotgun sequence	http://www.ncbi.nlm.nih.gov/nuccore/AGFT01036910.1?report=graph&v=49047:49032&c=339966&theme=Default&flip=false&select=null&content=1&color=0&label=1&geneModel=1&decor=0&layout=0&spacing=0&alncolor=on
AGFS01064978.1	12312	12276	CTTGTCCT	GCGCAGCG	23	+	NA	NA	NA	NA	0	ACCAAGAUCCAGCAGGCGCUGGACAAGAGCGCCCAGC	GCTGCGCGCCCTTGTCCAGCGCCTCCTGCATCGAGAT	NTAZ_3	colombica_fungus garden Top 2030369228, whole genome shotgun sequence	http://www.ncbi.nlm.nih.gov/nuccore/AGFS01064978.1?report=graph&v=12294:12279&c=339966&theme=Default&flip=false&select=null&content=1&color=0&label=1&geneModel=1&decor=0&layout=0&spacing=0&alncolor=on
OFET01002828.1	477	513	GTTTGCCA	AAGCCATT	21	-	NA	NA	NA	NA	0	ACCAAGAUCCAGCAGGCGCUGGACAAGAGCGCCCAGC	CCTTGGCGCTCTCGTCCAGCTCCAGCCGGATCTTGCG	NTAZ_3	mat_metagenome genome assembly, contig: NODE_2828_length_2366_cov_4.53527, whole genome shotgun sequence	http://www.ncbi.nlm.nih.gov/nuccore/OFET01002828.1?report=graph&v=469:518&c=339966&theme=Default&flip=false&select=null&content=1&color=0&label=1&geneModel=1&decor=0&layout=0&spacing=0&alncolor=on
CEVM01226727.1	85	121	GCCCTCCT	GCTCAACT	21	-	NA	NA	NA	NA	0	ACCAAGAUCCAGCAGGCGCUGGACAAGAGCGCCCAGC	GCTGGGATATCCTGTCCAGCGCCTGCTGGATCACGTC	NTAZ_3	metagenome_genome assembly TARA_145_MES_0.22-3, contig TARA_145_MES_0.22-3_C16051104_1, whole genome shotgun sequence	http://www.ncbi.nlm.nih.gov/nuccore/CEVM01226727.1?report=graph&v=77:124&c=339966&theme=Default&flip=false&select=null&content=1&color=0&label=1&geneModel=1&decor=0&layout=0&spacing=0&alncolor=on
SEQ_15132_3_2408132-2549781_NC_009656_PHAGE_Pseudo_phi297	19307	19340	GAACCTGC	TATCGCCG	34	-	NA	NA	NA	NA	0	ACCACCAGGGUCUCGCGCGGCAGGCCGAGCACAG	CTGTGCTCGGCCTGCCGCGCGAGACCCTGGTGGT	QZZK_16		http://phast.wishartlab.com/
APMI01024458.1	3986	4022	GGTGCCCT	GGCGTCGA	23	-	NA	NA	NA	NA	0	ACCAAGAUCCAGCAGGCGCUGGACAAGAGCGCCCAGC	GCTTGTCGGTCTTGTCGAGCGCCTCCTGGATCTGGGC	NTAZ_3	metagenome_HPminus17928.1, whole genome shotgun sequence	http://www.ncbi.nlm.nih.gov/nuccore/APMI01024458.1?report=graph&v=3978:4029&c=339966&theme=Default&flip=false&select=null&content=1&color=0&label=1&geneModel=1&decor=0&layout=0&spacing=0&alncolor=on
SEQ_13695_1_37-56248_NC_002484_PHAGE_Pseudo_D3	38119	38152	GAACCTGC	TATCGCCG	34	-	NA	NA	NA	NA	0	ACCACCAGGGUCUCGCGCGGCAGGCCGAGCACAG	CTGTGCTCGGCCTGCCGCGCGAGACCCTGGTGGT	QZZK_16		http://phast.wishartlab.com/
UYSK01000184.1	1632	1599	GAATCTCC	CATCGCCG	30	+	NA	NA	NA	NA	0	ACCACCAGGGUCUCGCGCGGCAGGCCGAGCACAG	CAGTGCTCGGCCTGCCCCGCGAGACCCTGGTGGT	QZZK_16	gut_metagenome genome assembly, contig: NODE_184_length_2394_cov_2.318085, whole genome shotgun sequence	http://www.ncbi.nlm.nih.gov/nuccore/UYSK01000184.1?report=graph&v=1624:1609&c=339966&theme=Default&flip=false&select=null&content=1&color=0&label=1&geneModel=1&decor=0&layout=0&spacing=0&alncolor=on
UYTX01000798.1	554	521	GAATCTCC	CATCGCCG	30	+	NA	NA	NA	NA	0	ACCACCAGGGUCUCGCGCGGCAGGCCGAGCACAG	CAGTGCTCGGCCTGCCCCGCGAGACCCTGGTGGT	QZZK_16	gut_metagenome genome assembly, contig: NODE_798_length_758_cov_2.236131, whole genome shotgun sequence	http://www.ncbi.nlm.nih.gov/nuccore/UYTX01000798.1?report=graph&v=546:531&c=339966&theme=Default&flip=false&select=null&content=1&color=0&label=1&geneModel=1&decor=0&layout=0&spacing=0&alncolor=on
UYQZ01000249.1	1190	1157	GAATCTCC	CATCGCCG	30	+	NA	NA	NA	NA	0	ACCACCAGGGUCUCGCGCGGCAGGCCGAGCACAG	CAGTGCTCGGCCTGCCCCGCGAGACCCTGGTGGT	QZZK_16	gut_metagenome genome assembly, contig: NODE_249_length_1625_cov_2.121019, whole genome shotgun sequence	http://www.ncbi.nlm.nih.gov/nuccore/UYQZ01000249.1?report=graph&v=1182:1167&c=339966&theme=Default&flip=false&select=null&content=1&color=0&label=1&geneModel=1&decor=0&layout=0&spacing=0&alncolor=on
UYQC01000203.1	828	795	GAATCTCC	CATCGCCG	30	+	NA	NA	NA	NA	0	ACCACCAGGGUCUCGCGCGGCAGGCCGAGCACAG	CAGTGCTCGGCCTGCCCCGCGAGACCCTGGTGGT	QZZK_16	gut_metagenome genome assembly, contig: NODE_203_length_1935_cov_2.009574, whole genome shotgun sequence	http://www.ncbi.nlm.nih.gov/nuccore/UYQC01000203.1?report=graph&v=820:805&c=339966&theme=Default&flip=false&select=null&content=1&color=0&label=1&geneModel=1&decor=0&layout=0&spacing=0&alncolor=on
UYUF01000514.1	802	769	GAATCTCC	CATCGCCG	30	+	NA	NA	NA	NA	0	ACCACCAGGGUCUCGCGCGGCAGGCCGAGCACAG	CAGTGCTCGGCCTGCCCCGCGAGACCCTGGTGGT	QZZK_16	gut_metagenome genome assembly, contig: NODE_514_length_920_cov_1.856647, whole genome shotgun sequence	http://www.ncbi.nlm.nih.gov/nuccore/UYUF01000514.1?report=graph&v=794:779&c=339966&theme=Default&flip=false&select=null&content=1&color=0&label=1&geneModel=1&decor=0&layout=0&spacing=0&alncolor=on
UYVB01000609.1	382	349	GAATCTCC	CATCGCCG	30	+	NA	NA	NA	NA	0	ACCACCAGGGUCUCGCGCGGCAGGCCGAGCACAG	CAGTGCTCGGCCTGCCCCGCGAGACCCTGGTGGT	QZZK_16	gut_metagenome genome assembly, contig: NODE_609_length_775_cov_1.056944, whole genome shotgun sequence	http://www.ncbi.nlm.nih.gov/nuccore/UYVB01000609.1?report=graph&v=374:359&c=339966&theme=Default&flip=false&select=null&content=1&color=0&label=1&geneModel=1&decor=0&layout=0&spacing=0&alncolor=on
SEQ_18037_3_2641630-2692950_NC_017548_PHAGE_Pseudo_phi297	15670	15703	GAATCTCC	CATCGCCG	30	-	NA	NA	NA	NA	0	ACCACCAGGGUCUCGCGCGGCAGGCCGAGCACAG	CGGTGCTCGGCCTGCCCCGCGAGACCCTGGTGGT	QZZK_16		http://phast.wishartlab.com/
SEQ_11008_3_2641630-2692950_CP002496_PHAGE_Pseudo_phi297	15670	15703	GAATCTCC	CATCGCCG	30	-	NA	NA	NA	NA	0	ACCACCAGGGUCUCGCGCGGCAGGCCGAGCACAG	CGGTGCTCGGCCTGCCCCGCGAGACCCTGGTGGT	QZZK_16		http://phast.wishartlab.com/
OQXK01000016.1	108069	108102	GAATCTCC	CATCGCCG	28	-	NA	NA	NA	NA	0	ACCACCAGGGUCUCGCGCGGCAGGCCGAGCACAG	CGGTACTCGGCCTGCCCCGCGAGACCCTGGTGGT	QZZK_16	gut_metagenome genome assembly, contig: NODE_16_length_165884_cov_9.466306, whole genome shotgun sequence	http://www.ncbi.nlm.nih.gov/nuccore/OQXK01000016.1?report=graph&v=108061:108108&c=339966&theme=Default&flip=false&select=null&content=1&color=0&label=1&geneModel=1&decor=0&layout=0&spacing=0&alncolor=on
OQWH01000515.1	1955	1922	GAATCTCC	CATCGCCG	28	+	NA	NA	NA	NA	0	ACCACCAGGGUCUCGCGCGGCAGGCCGAGCACAG	CGGTACTCGGCCTGCCCCGCGAGACCCTGGTGGT	QZZK_16	gut_metagenome genome assembly, contig: NODE_515_length_5866_cov_2.834796, whole genome shotgun sequence	http://www.ncbi.nlm.nih.gov/nuccore/OQWH01000515.1?report=graph&v=1947:1932&c=339966&theme=Default&flip=false&select=null&content=1&color=0&label=1&geneModel=1&decor=0&layout=0&spacing=0&alncolor=on
OKKB01000156.1	15093	15126	GAATCTCC	CATCGCCG	28	-	NA	NA	NA	NA	0	ACCACCAGGGUCUCGCGCGGCAGGCCGAGCACAG	CGGTACTCGGCCTGCCCCGCGAGACCCTGGTGGT	QZZK_16	gut_metagenome genome assembly, contig: NODE_156_length_39568_cov_298.044340, whole genome shotgun sequence	http://www.ncbi.nlm.nih.gov/nuccore/OKKB01000156.1?report=graph&v=15085:15132&c=339966&theme=Default&flip=false&select=null&content=1&color=0&label=1&geneModel=1&decor=0&layout=0&spacing=0&alncolor=on
OKPH01000092.1	15093	15126	GAATCTCC	CATCGCCG	28	-	NA	NA	NA	NA	0	ACCACCAGGGUCUCGCGCGGCAGGCCGAGCACAG	CGGTACTCGGCCTGCCCCGCGAGACCCTGGTGGT	QZZK_16	gut_metagenome genome assembly, contig: NODE_92_length_39564_cov_25.771647, whole genome shotgun sequence	http://www.ncbi.nlm.nih.gov/nuccore/OKPH01000092.1?report=graph&v=15085:15132&c=339966&theme=Default&flip=false&select=null&content=1&color=0&label=1&geneModel=1&decor=0&layout=0&spacing=0&alncolor=on
OQZY01000159.1	12791	12824	GAATCTCC	CATCGCCG	28	-	NA	NA	NA	NA	0	ACCACCAGGGUCUCGCGCGGCAGGCCGAGCACAG	CGGTACTCGGCCTGCCCCGCGAGACCCTGGTGGT	QZZK_16	gut_metagenome genome assembly, contig: NODE_159_length_19820_cov_3.219833, whole genome shotgun sequence	http://www.ncbi.nlm.nih.gov/nuccore/OQZY01000159.1?report=graph&v=12783:12830&c=339966&theme=Default&flip=false&select=null&content=1&color=0&label=1&geneModel=1&decor=0&layout=0&spacing=0&alncolor=on
OKPX01000168.1	15093	15126	GAATCTCC	CATCGCCG	28	-	NA	NA	NA	NA	0	ACCACCAGGGUCUCGCGCGGCAGGCCGAGCACAG	CGGTACTCGGCCTGCCCCGCGAGACCCTGGTGGT	QZZK_16	gut_metagenome genome assembly, contig: NODE_168_length_39568_cov_99.731152, whole genome shotgun sequence	http://www.ncbi.nlm.nih.gov/nuccore/OKPX01000168.1?report=graph&v=15085:15132&c=339966&theme=Default&flip=false&select=null&content=1&color=0&label=1&geneModel=1&decor=0&layout=0&spacing=0&alncolor=on
SEQ_281_2_1089517-1132222_AAKW00000000_PHAGE_Pseudo_phi297	8401	8434	GAATCTCC	CATCGCCG	28	-	NA	NA	NA	NA	0	ACCACCAGGGUCUCGCGCGGCAGGCCGAGCACAG	CGGTACTCGGCCTGCCCCGCGAGACCCTGGTGGT	QZZK_16		http://phast.wishartlab.com/
FLYK01004863.1	528	495	CTCCGCCC	GACGCTCG	22	+	NA	NA	NA	NA	0	ACCACCAGGGUCUCGCGCGGCAGGCCGAGCACAG	AGGAGCTCGGCGTGCCGCACGAGACCCGGGTGGT	QZZK_16	springs_metagenome genome assembly, contig: NODE_7244_length_880_cov_5.688636, whole genome shotgun sequence	http://www.ncbi.nlm.nih.gov/nuccore/FLYK01004863.1?report=graph&v=520:507&c=339966&theme=Default&flip=false&select=null&content=1&color=0&label=1&geneModel=1&decor=0&layout=0&spacing=0&alncolor=on
APMI01112398.1	2736	2703	GAAGAACG	CGGTAAAC	22	+	NA	NA	NA	NA	0	ACCACCAGGGUCUCGCGCGGCAGGCCGAGCACAG	ACGTGCTGGGCCTGCCGCGCGAGATCCAGGAGGT	QZZK_16	metagenome_HPminus85274.1, whole genome shotgun sequence	http://www.ncbi.nlm.nih.gov/nuccore/APMI01112398.1?report=graph&v=2728:2713&c=339966&theme=Default&flip=false&select=null&content=1&color=0&label=1&geneModel=1&decor=0&layout=0&spacing=0&alncolor=on
FKKE01015292.1	43	76	CACCGTCG	GACGGCGA	20	-	NA	NA	NA	NA	0	ACCACCAGGGUCUCGCGCGGCAGGCCGAGCACAG	AAAAGCTCGGCCTGCCCCGCGAGCGCCTGGTGGT	QZZK_16	metagenome_genome assembly, contig: 15292, whole genome shotgun sequence	http://www.ncbi.nlm.nih.gov/nuccore/FKKE01015292.1?report=graph&v=35:80&c=339966&theme=Default&flip=false&select=null&content=1&color=0&label=1&geneModel=1&decor=0&layout=0&spacing=0&alncolor=on
OFDP01002421.1	365	398	GGTCGGCG	GGCGATCC	20	-	NA	NA	NA	NA	0	ACCACCAGGGUCUCGCGCGGCAGGCCGAGCACAG	GCAAGCTCGGCCTGCCGCGCAAGACGGTGGTGGT	QZZK_16	genome_assembly, contig: NODE_2421_length_6583_cov_2.758885, whole genome shotgun sequence	http://www.ncbi.nlm.nih.gov/nuccore/OFDP01002421.1?report=graph&v=357:402&c=339966&theme=Default&flip=false&select=null&content=1&color=0&label=1&geneModel=1&decor=0&layout=0&spacing=0&alncolor=on
ABMV01106829.1	68	35	GGAGCCGC	CCGGGGTG	24	+	NA	NA	NA	NA	0	ACCACCAGGGUCUCGCGCGGCAGGCCGAGCACAG	CCGTGCTCGGCCTGCCGCGCAGCACCCGGGTGGT	QZZK_16	metagenome_10158686, whole genome shotgun sequence	http://www.ncbi.nlm.nih.gov/nuccore/ABMV01106829.1?report=graph&v=60:45&c=339966&theme=Default&flip=false&select=null&content=1&color=0&label=1&geneModel=1&decor=0&layout=0&spacing=0&alncolor=on
FLYN01063547.1	3843	3876	CTCCGCCC	GACGCTCG	22	-	NA	NA	NA	NA	0	ACCACCAGGGUCUCGCGCGGCAGGCCGAGCACAG	AGGAGCTCGGCGTGCCGCACGAGACCCGGGTGGT	QZZK_16	springs_metagenome genome assembly, contig: NODE_103924_length_5367_cov_10.275387, whole genome shotgun sequence	http://www.ncbi.nlm.nih.gov/nuccore/FLYN01063547.1?report=graph&v=3835:3880&c=339966&theme=Default&flip=false&select=null&content=1&color=0&label=1&geneModel=1&decor=0&layout=0&spacing=0&alncolor=on
SEQ_13695_1_37-56248_NC_002484_PHAGE_Pseudo_D3	13064	13098	GAAATCGG	CGTCCCCT	33	-	NA	NA	NA	NA	0	ACCACGCAGACGCUGGACGGUCUCACCUCCGCUGU	ACAGCGGAAGTGAGACCGTCCAGCGTCTGCGTGGT	WH-SGI-V-07635_16		http://phast.wishartlab.com/
LADL02000977.1	14988	15021	GGGCCTCA	ACCCGTCG	24	-	NA	NA	NA	NA	0	ACCACCAGGGUCUCGCGCGGCAGGCCGAGCACAG	CCGTGCTCGGCCTGCCGCTCGCGACGCTGGTCGT	QZZK_16	porewater_metagenome BRHa_1006313, whole genome shotgun sequence	http://www.ncbi.nlm.nih.gov/nuccore/LADL02000977.1?report=graph&v=14980:15027&c=339966&theme=Default&flip=false&select=null&content=1&color=0&label=1&geneModel=1&decor=0&layout=0&spacing=0&alncolor=on
NZ_CP025054.1	10567	10534	GAACGCGG	CGACAGCC	34	+	NA	NA	NA	NA	0	ACCAUCGCCUCUUGGCCAAGCCCUGCAGAAACCA	TGGTTTCTGCAGGGCTTGGCCAAGAGGCGATGGT	QZZK_8	aeruginosa_strain PB354 plasmid pPB354_1, complete sequence	http://www.ncbi.nlm.nih.gov/nuccore/NZ_CP025054.1?report=graph&v=10559:10542&c=339966&theme=Default&flip=false&select=null&content=1&color=0&label=1&geneModel=1&decor=0&layout=0&spacing=0&alncolor=on
NZ_CP015000.1	38186	38219	GAACGCGG	CGACAGCC	34	-	NA	NA	NA	NA	0	ACCAUCGCCUCUUGGCCAAGCCCUGCAGAAACCA	TGGTTTCTGCAGGGCTTGGCCAAGAGGCGATGGT	QZZK_8	aeruginosa_strain PA7790 plasmid pPA7790, complete sequence	http://www.ncbi.nlm.nih.gov/nuccore/NZ_CP015000.1?report=graph&v=38178:38227&c=339966&theme=Default&flip=false&select=null&content=1&color=0&label=1&geneModel=1&decor=0&layout=0&spacing=0&alncolor=on
CXWJ01028615.1	146	179	CGCGGTCG	CCAGTGCG	22	-	NA	NA	NA	NA	0	ACCAGAAGGGCGCCGCCAUCGCUCAGGCGAUCCA	ATGATCGCCTGGGCGATGGCGGCACCGTTCGGGT	FRHL_9	metagenome_genome assembly Vetmed_assembly, scaffold 28615, whole genome shotgun sequence	http://www.ncbi.nlm.nih.gov/nuccore/CXWJ01028615.1?report=graph&v=138:185&c=339966&theme=Default&flip=false&select=null&content=1&color=0&label=1&geneModel=1&decor=0&layout=0&spacing=0&alncolor=on
ORAH01000195.1	19525	19492	GAAAAGGG	GTCTCGAC	34	+	NA	NA	NA	NA	0	ACCAUGAUUGUACCAAGGAGGUACAUUUAUGGCC	GGCCATAAATGTACCTCCTTGGTACAATCATGGT	NTAZ_21	gut_metagenome genome assembly, contig: NODE_195_length_23482_cov_10.905750, whole genome shotgun sequence	http://www.ncbi.nlm.nih.gov/nuccore/ORAH01000195.1?report=graph&v=19517:19500&c=339966&theme=Default&flip=false&select=null&content=1&color=0&label=1&geneModel=1&decor=0&layout=0&spacing=0&alncolor=on
NZ_CP025052.1	10567	10534	GAACGCGG	CGACAGCC	34	+	NA	NA	NA	NA	0	ACCAUCGCCUCUUGGCCAAGCCCUGCAGAAACCA	TGGTTTCTGCAGGGCTTGGCCAAGAGGCGATGGT	QZZK_8	aeruginosa_strain PB353 plasmid pPB353_1, complete sequence	http://www.ncbi.nlm.nih.gov/nuccore/NZ_CP025052.1?report=graph&v=10559:10542&c=339966&theme=Default&flip=false&select=null&content=1&color=0&label=1&geneModel=1&decor=0&layout=0&spacing=0&alncolor=on
OQWF01000199.1	19548	19515	GAAAAGGG	GTCTCGAC	34	+	NA	NA	NA	NA	0	ACCAUGAUUGUACCAAGGAGGUACAUUUAUGGCC	GGCCATAAATGTACCTCCTTGGTACAATCATGGT	NTAZ_21	gut_metagenome genome assembly, contig: NODE_199_length_23538_cov_19.845335, whole genome shotgun sequence	http://www.ncbi.nlm.nih.gov/nuccore/OQWF01000199.1?report=graph&v=19540:19523&c=339966&theme=Default&flip=false&select=null&content=1&color=0&label=1&geneModel=1&decor=0&layout=0&spacing=0&alncolor=on
ORAN01000176.1	3958	3991	GAAAAGGG	GTCTCGAC	34	-	NA	NA	NA	NA	0	ACCAUGAUUGUACCAAGGAGGUACAUUUAUGGCC	GGCCATAAATGTACCTCCTTGGTACAATCATGGT	NTAZ_21	gut_metagenome genome assembly, contig: NODE_176_length_23505_cov_21.194968, whole genome shotgun sequence	http://www.ncbi.nlm.nih.gov/nuccore/ORAN01000176.1?report=graph&v=3950:3999&c=339966&theme=Default&flip=false&select=null&content=1&color=0&label=1&geneModel=1&decor=0&layout=0&spacing=0&alncolor=on
OQYF01000145.1	19548	19515	GAAAAGGG	GTCTCGAC	34	+	NA	NA	NA	NA	0	ACCAUGAUUGUACCAAGGAGGUACAUUUAUGGCC	GGCCATAAATGTACCTCCTTGGTACAATCATGGT	NTAZ_21	gut_metagenome genome assembly, contig: NODE_145_length_23538_cov_18.593110, whole genome shotgun sequence	http://www.ncbi.nlm.nih.gov/nuccore/OQYF01000145.1?report=graph&v=19540:19523&c=339966&theme=Default&flip=false&select=null&content=1&color=0&label=1&geneModel=1&decor=0&layout=0&spacing=0&alncolor=on
ORAX01000125.1	3991	4024	GAAAAGGG	GTCTCGAC	34	-	NA	NA	NA	NA	0	ACCAUGAUUGUACCAAGGAGGUACAUUUAUGGCC	GGCCATAAATGTACCTCCTTGGTACAATCATGGT	NTAZ_21	gut_metagenome genome assembly, contig: NODE_125_length_23538_cov_127.945833, whole genome shotgun sequence	http://www.ncbi.nlm.nih.gov/nuccore/ORAX01000125.1?report=graph&v=3983:4032&c=339966&theme=Default&flip=false&select=null&content=1&color=0&label=1&geneModel=1&decor=0&layout=0&spacing=0&alncolor=on
OQWS01000512.1	4042	4075	GAAAAGGG	GTCTCGAC	34	-	NA	NA	NA	NA	0	ACCAUGAUUGUACCAAGGAGGUACAUUUAUGGCC	GGCCATAAATGTACCTCCTTGGTACAATCATGGT	NTAZ_21	gut_metagenome genome assembly, contig: NODE_512_length_5610_cov_5.770477, whole genome shotgun sequence	http://www.ncbi.nlm.nih.gov/nuccore/OQWS01000512.1?report=graph&v=4034:4083&c=339966&theme=Default&flip=false&select=null&content=1&color=0&label=1&geneModel=1&decor=0&layout=0&spacing=0&alncolor=on
OIFK01000009.1	301841	301874	GAAAAGGG	GTCTCGAC	34	-	NA	NA	NA	NA	0	ACCAUGAUUGUACCAAGGAGGUACAUUUAUGGCC	GGCCATAAATGTACCTCCTTGGTACAATCATGGT	NTAZ_21	gut_metagenome genome assembly, contig: NODE_9_length_322085_cov_17.849190, whole genome shotgun sequence	http://www.ncbi.nlm.nih.gov/nuccore/OIFK01000009.1?report=graph&v=301833:301882&c=339966&theme=Default&flip=false&select=null&content=1&color=0&label=1&geneModel=1&decor=0&layout=0&spacing=0&alncolor=on
OQZO01000549.1	1533	1500	GAAAAGGG	GTCTCGAC	34	+	NA	NA	NA	NA	0	ACCAUGAUUGUACCAAGGAGGUACAUUUAUGGCC	GGCCATAAATGTACCTCCTTGGTACAATCATGGT	NTAZ_21	gut_metagenome genome assembly, contig: NODE_549_length_2700_cov_2.037807, whole genome shotgun sequence	http://www.ncbi.nlm.nih.gov/nuccore/OQZO01000549.1?report=graph&v=1525:1508&c=339966&theme=Default&flip=false&select=null&content=1&color=0&label=1&geneModel=1&decor=0&layout=0&spacing=0&alncolor=on
OQZF01000382.1	1563	1530	GAAAAGGG	GTCTCGAC	34	+	NA	NA	NA	NA	0	ACCAUGAUUGUACCAAGGAGGUACAUUUAUGGCC	GGCCATAAATGTACCTCCTTGGTACAATCATGGT	NTAZ_21	gut_metagenome genome assembly, contig: NODE_382_length_5128_cov_5.076878, whole genome shotgun sequence	http://www.ncbi.nlm.nih.gov/nuccore/OQZF01000382.1?report=graph&v=1555:1538&c=339966&theme=Default&flip=false&select=null&content=1&color=0&label=1&geneModel=1&decor=0&layout=0&spacing=0&alncolor=on
OIFT01000006.1	21099	21066	GAAAAGGG	GTCTCGAC	34	+	NA	NA	NA	NA	0	ACCAUGAUUGUACCAAGGAGGUACAUUUAUGGCC	GGCCATAAATGTACCTCCTTGGTACAATCATGGT	NTAZ_21	gut_metagenome genome assembly, contig: NODE_6_length_322939_cov_193.611908, whole genome shotgun sequence	http://www.ncbi.nlm.nih.gov/nuccore/OIFT01000006.1?report=graph&v=21091:21074&c=339966&theme=Default&flip=false&select=null&content=1&color=0&label=1&geneModel=1&decor=0&layout=0&spacing=0&alncolor=on
OBCD01000088.1	37110	37077	GAAAAGGG	GTCTCGAC	34	+	NA	NA	NA	NA	0	ACCAUGAUUGUACCAAGGAGGUACAUUUAUGGCC	GGCCATAAATGTACCTCCTTGGTACAATCATGGT	NTAZ_21	skin_metagenome genome assembly, contig: NODE_88_length_41160_cov_13.2203, whole genome shotgun sequence	http://www.ncbi.nlm.nih.gov/nuccore/OBCD01000088.1?report=graph&v=37102:37085&c=339966&theme=Default&flip=false&select=null&content=1&color=0&label=1&geneModel=1&decor=0&layout=0&spacing=0&alncolor=on
OCJQ01000157.1	19548	19515	GAAAAGGG	GTCTCGAC	34	+	NA	NA	NA	NA	0	ACCAUGAUUGUACCAAGGAGGUACAUUUAUGGCC	GGCCATAAATGTACCTCCTTGGTACAATCATGGT	NTAZ_21	gut_metagenome genome assembly, contig: NODE_157_length_23491_cov_19.1548, whole genome shotgun sequence	http://www.ncbi.nlm.nih.gov/nuccore/OCJQ01000157.1?report=graph&v=19540:19523&c=339966&theme=Default&flip=false&select=null&content=1&color=0&label=1&geneModel=1&decor=0&layout=0&spacing=0&alncolor=on
OCJU01000003.1	19548	19515	GAAAAGGG	GTCTCGAC	34	+	NA	NA	NA	NA	0	ACCAUGAUUGUACCAAGGAGGUACAUUUAUGGCC	GGCCATAAATGTACCTCCTTGGTACAATCATGGT	NTAZ_21	gut_metagenome genome assembly, contig: NODE_3_length_555604_cov_17.7087, whole genome shotgun sequence	http://www.ncbi.nlm.nih.gov/nuccore/OCJU01000003.1?report=graph&v=19540:19523&c=339966&theme=Default&flip=false&select=null&content=1&color=0&label=1&geneModel=1&decor=0&layout=0&spacing=0&alncolor=on
OCQF01000037.1	163321	163288	GAAAAGGG	GTCTCGAC	34	+	NA	NA	NA	NA	0	ACCAUGAUUGUACCAAGGAGGUACAUUUAUGGCC	GGCCATAAATGTACCTCCTTGGTACAATCATGGT	NTAZ_21	gut_metagenome genome assembly, contig: NODE_37_length_167311_cov_31.3217, whole genome shotgun sequence	http://www.ncbi.nlm.nih.gov/nuccore/OCQF01000037.1?report=graph&v=163313:163296&c=339966&theme=Default&flip=false&select=null&content=1&color=0&label=1&geneModel=1&decor=0&layout=0&spacing=0&alncolor=on
OCKB01000172.1	6657	6624	GAAAAGGG	GTCTCGAC	34	+	NA	NA	NA	NA	0	ACCAUGAUUGUACCAAGGAGGUACAUUUAUGGCC	GGCCATAAATGTACCTCCTTGGTACAATCATGGT	NTAZ_21	gut_metagenome genome assembly, contig: NODE_172_length_9676_cov_7.9104, whole genome shotgun sequence	http://www.ncbi.nlm.nih.gov/nuccore/OCKB01000172.1?report=graph&v=6649:6632&c=339966&theme=Default&flip=false&select=null&content=1&color=0&label=1&geneModel=1&decor=0&layout=0&spacing=0&alncolor=on
OBBQ01000145.1	19548	19515	GAAAAGGG	GTCTCGAC	34	+	NA	NA	NA	NA	0	ACCAUGAUUGUACCAAGGAGGUACAUUUAUGGCC	GGCCATAAATGTACCTCCTTGGTACAATCATGGT	NTAZ_21	gut_metagenome genome assembly, contig: NODE_145_length_23491_cov_11.6675, whole genome shotgun sequence	http://www.ncbi.nlm.nih.gov/nuccore/OBBQ01000145.1?report=graph&v=19540:19523&c=339966&theme=Default&flip=false&select=null&content=1&color=0&label=1&geneModel=1&decor=0&layout=0&spacing=0&alncolor=on
OBBV01000522.1	148	115	GAAAAGGG	GTCTCGAC	34	+	NA	NA	NA	NA	0	ACCAUGAUUGUACCAAGGAGGUACAUUUAUGGCC	GGCCATAAATGTACCTCCTTGGTACAATCATGGT	NTAZ_21	gut_metagenome genome assembly, contig: NODE_522_length_406_cov_0.809117, whole genome shotgun sequence	http://www.ncbi.nlm.nih.gov/nuccore/OBBV01000522.1?report=graph&v=140:123&c=339966&theme=Default&flip=false&select=null&content=1&color=0&label=1&geneModel=1&decor=0&layout=0&spacing=0&alncolor=on
OBBT01001164.1	463	430	GAAAAGGG	GTCTCGAC	34	+	NA	NA	NA	NA	0	ACCAUGAUUGUACCAAGGAGGUACAUUUAUGGCC	GGCCATAAATGTACCTCCTTGGTACAATCATGGT	NTAZ_21	gut_metagenome genome assembly, contig: NODE_1164_length_1109_cov_1.50759, whole genome shotgun sequence	http://www.ncbi.nlm.nih.gov/nuccore/OBBT01001164.1?report=graph&v=455:438&c=339966&theme=Default&flip=false&select=null&content=1&color=0&label=1&geneModel=1&decor=0&layout=0&spacing=0&alncolor=on
OBBS01004957.1	22	55	GAAAAGGG	GTCTCGAC	34	-	NA	NA	NA	NA	0	ACCAUGAUUGUACCAAGGAGGUACAUUUAUGGCC	GGCCATAAATGTACCTCCTTGGTACAATCATGGT	NTAZ_21	gut_metagenome genome assembly, contig: NODE_4957_length_344_cov_1.96886, whole genome shotgun sequence	http://www.ncbi.nlm.nih.gov/nuccore/OBBS01004957.1?report=graph&v=14:63&c=339966&theme=Default&flip=false&select=null&content=1&color=0&label=1&geneModel=1&decor=0&layout=0&spacing=0&alncolor=on
SEQ_18036_2_1448678-1499049_NC_017548_PHAGE_Pseudo_F10	18942	18975	GAAAAGGT	GTCTCGAC	34	-	NA	NA	NA	NA	0	ACCAUGAUUGUACCAAGGAGGUACAUUUAUGGCC	GGCCATAAATGTACCTCCTTGGTACAATCATGGT	NTAZ_21		http://phast.wishartlab.com/
SEQ_15922_3_1433756-1476548_NC_011770_PHAGE_Pseudo_F10	12747	12780	GAAAAGGA	GTCTCGAC	34	-	NA	NA	NA	NA	0	ACCAUGAUUGUACCAAGGAGGUACAUUUAUGGCC	GGCCATAAATGTACCTCCTTGGTACAATCATGGT	NTAZ_21		http://phast.wishartlab.com/
SEQ_6373_3_880372-919160_AEVV00000000_PHAGE_Pseudo_F10	34457	34424	GAAAAGGA	GTCTCGAC	34	+	NA	NA	NA	NA	0	ACCAUGAUUGUACCAAGGAGGUACAUUUAUGGCC	GGCCATAAATGTACCTCCTTGGTACAATCATGGT	NTAZ_21		http://phast.wishartlab.com/
SEQ_11007_2_1448678-1499049_CP002496_PHAGE_Pseudo_F10	18942	18975	GAAAAGGT	GTCTCGAC	34	-	NA	NA	NA	NA	0	ACCAUGAUUGUACCAAGGAGGUACAUUUAUGGCC	GGCCATAAATGTACCTCCTTGGTACAATCATGGT	NTAZ_21		http://phast.wishartlab.com/
SEQ_18040_1_1697598-1740564_NC_017549_PHAGE_Pseudo_F10	11754	11787	GAAAAGTC	GTAATGAC	26	-	NA	NA	NA	NA	0	ACCAUGAUUGUACCAAGGAGGUACAUUUAUGGCC	GGCCATAAATGTACCTCCTGGGTACAAGGATGGC	NTAZ_21		http://phast.wishartlab.com/
OCJS01002252.1	406	439	GAAAAGGG	AAATGTAC	28	-	NA	NA	NA	NA	0	ACCAUGAUUGUACCAAGGAGGUACAUUUAUGGCC	CTCCTTGGTACAATCATGGT	NTAZ_21	gut_metagenome genome assembly, contig: NODE_2252_length_433_cov_1, whole genome shotgun sequence	http://www.ncbi.nlm.nih.gov/nuccore/OCJS01002252.1?report=graph&v=398:441&c=339966&theme=Default&flip=false&select=null&content=1&color=0&label=1&geneModel=1&decor=0&layout=0&spacing=0&alncolor=on
SEQ_5252_1_156082-196574_AEEX00000000_PHAGE_Pseudo_F10	11752	11785	GAAAAGTC	GTAATGAC	26	-	NA	NA	NA	NA	0	ACCAUGAUUGUACCAAGGAGGUACAUUUAUGGCC	GGCCATAAATGTACCTCCTGGGTACAAGGATGGC	NTAZ_21		http://phast.wishartlab.com/
OQXG01001075.1	2472	2505	GAAAAGTC	GTAATGAC	24	-	NA	NA	NA	NA	0	ACCAUGAUUGUACCAAGGAGGUACAUUUAUGGCC	GGCCATAAATGTACCTCCCAGGTACAAGGATGGC	NTAZ_21	gut_metagenome genome assembly, contig: NODE_1075_length_3542_cov_2.595067, whole genome shotgun sequence	http://www.ncbi.nlm.nih.gov/nuccore/OQXG01001075.1?report=graph&v=2464:2512&c=339966&theme=Default&flip=false&select=null&content=1&color=0&label=1&geneModel=1&decor=0&layout=0&spacing=0&alncolor=on
OQWU01001471.1	1071	1038	GAAAAGTC	GTAATGAC	24	+	NA	NA	NA	NA	0	ACCAUGAUUGUACCAAGGAGGUACAUUUAUGGCC	GGCCATAAATGTACCTCCCAGGTACAAGGATGGC	NTAZ_21	gut_metagenome genome assembly, contig: NODE_1471_length_1666_cov_2.657356, whole genome shotgun sequence	http://www.ncbi.nlm.nih.gov/nuccore/OQWU01001471.1?report=graph&v=1061:1045&c=339966&theme=Default&flip=false&select=null&content=1&color=0&label=1&geneModel=1&decor=0&layout=0&spacing=0&alncolor=on
OQZJ01001969.1	669	702	GAAAAGTC	GTAATGAC	24	-	NA	NA	NA	NA	0	ACCAUGAUUGUACCAAGGAGGUACAUUUAUGGCC	GGCCATAAATGTACCTCCCAGGTACAAGGATGGC	NTAZ_21	gut_metagenome genome assembly, contig: NODE_1969_length_1006_cov_1.302839, whole genome shotgun sequence	http://www.ncbi.nlm.nih.gov/nuccore/OQZJ01001969.1?report=graph&v=661:709&c=339966&theme=Default&flip=false&select=null&content=1&color=0&label=1&geneModel=1&decor=0&layout=0&spacing=0&alncolor=on
ORAY01000659.1	1606	1639	GAAAAGTC	GTAATGAC	24	-	NA	NA	NA	NA	0	ACCAUGAUUGUACCAAGGAGGUACAUUUAUGGCC	GGCCATAAATGTACCTCCCAGGTACAAGGATGGC	NTAZ_21	gut_metagenome genome assembly, contig: NODE_659_length_2653_cov_2.048884, whole genome shotgun sequence	http://www.ncbi.nlm.nih.gov/nuccore/ORAY01000659.1?report=graph&v=1598:1646&c=339966&theme=Default&flip=false&select=null&content=1&color=0&label=1&geneModel=1&decor=0&layout=0&spacing=0&alncolor=on
OQYI01000586.1	2910	2943	GAAAAGTC	GTAATGAC	24	-	NA	NA	NA	NA	0	ACCAUGAUUGUACCAAGGAGGUACAUUUAUGGCC	GGCCATAAATGTACCTCCCAGGTACAAGGATGGC	NTAZ_21	gut_metagenome genome assembly, contig: NODE_586_length_3980_cov_4.228535, whole genome shotgun sequence	http://www.ncbi.nlm.nih.gov/nuccore/OQYI01000586.1?report=graph&v=2902:2950&c=339966&theme=Default&flip=false&select=null&content=1&color=0&label=1&geneModel=1&decor=0&layout=0&spacing=0&alncolor=on
ORAW01000880.1	1547	1514	GAAAAGTC	GTAATGAC	24	+	NA	NA	NA	NA	0	ACCAUGAUUGUACCAAGGAGGUACAUUUAUGGCC	GGCCATAAATGTACCTCCCAGGTACAAGGATGGC	NTAZ_21	gut_metagenome genome assembly, contig: NODE_880_length_2314_cov_2.427180, whole genome shotgun sequence	http://www.ncbi.nlm.nih.gov/nuccore/ORAW01000880.1?report=graph&v=1537:1521&c=339966&theme=Default&flip=false&select=null&content=1&color=0&label=1&geneModel=1&decor=0&layout=0&spacing=0&alncolor=on
OBJZ01000679.1	2917	2950	GAAAAGTC	GTAATGAC	24	-	NA	NA	NA	NA	0	ACCAUGAUUGUACCAAGGAGGUACAUUUAUGGCC	GGCCATAAATGTACCTCCCAGGTACAAGGATGGC	NTAZ_21	gut_metagenome genome assembly, contig: NODE_679_length_4288_cov_48.0343, whole genome shotgun sequence	http://www.ncbi.nlm.nih.gov/nuccore/OBJZ01000679.1?report=graph&v=2909:2957&c=339966&theme=Default&flip=false&select=null&content=1&color=0&label=1&geneModel=1&decor=0&layout=0&spacing=0&alncolor=on
OQZT01001580.1	625	658	GAAAAGTC	GTAATGAC	24	-	NA	NA	NA	NA	0	ACCAUGAUUGUACCAAGGAGGUACAUUUAUGGCC	GGCCATAAATGTACCTCCCAGGTACAAGGATGGC	NTAZ_21	gut_metagenome genome assembly, contig: NODE_1580_length_1446_cov_1.537743, whole genome shotgun sequence	http://www.ncbi.nlm.nih.gov/nuccore/OQZT01001580.1?report=graph&v=617:665&c=339966&theme=Default&flip=false&select=null&content=1&color=0&label=1&geneModel=1&decor=0&layout=0&spacing=0&alncolor=on
OCQF01000061.1	92575	92542	GAACGCGG	GGGAAATC	34	+	NA	NA	NA	NA	0	ACCGAUGUUCUACGACUGGAUAUCCGGCUAUCAG	CTGATAGCCGGATATCCAGTCGTAGAACATCGGT	AZPAE14395_36		http://www.ncbi.nlm.nih.gov/nuccore/OCQF01000061.1?report=graph&v=92567:92550&c=339966&theme=Default&flip=false&select=null&content=1&color=0&label=1&geneModel=1&decor=0&layout=0&spacing=0&alncolor=on
OCJX01000668.1	133	100	GAACGCGG	GGGAAATC	34	+	NA	NA	NA	NA	0	ACCGAUGUUCUACGACUGGAUAUCCGGCUAUCAG	CTGATAGCCGGATATCCAGTCGTAGAACATCGGT	AZPAE14395_36	gut_metagenome genome assembly, contig: NODE_668_length_531_cov_1.39916, whole genome shotgun sequence	http://www.ncbi.nlm.nih.gov/nuccore/OCJX01000668.1?report=graph&v=125:108&c=339966&theme=Default&flip=false&select=null&content=1&color=0&label=1&geneModel=1&decor=0&layout=0&spacing=0&alncolor=on
OBCD01000490.1	7751	7718	GAACGCGG	GGGAAATC	34	+	NA	NA	NA	NA	0	ACCGAUGUUCUACGACUGGAUAUCCGGCUAUCAG	CTGATAGCCGGATATCCAGTCGTAGAACATCGGT	AZPAE14395_36	skin_metagenome genome assembly, contig: NODE_490_length_9330_cov_5.85671, whole genome shotgun sequence	http://www.ncbi.nlm.nih.gov/nuccore/OBCD01000490.1?report=graph&v=7743:7726&c=339966&theme=Default&flip=false&select=null&content=1&color=0&label=1&geneModel=1&decor=0&layout=0&spacing=0&alncolor=on
OCQF01000061.1	85599	85566	GAACGCGG	GGGAAATC	34	+	NA	NA	NA	NA	0	ACCGAUGUUCUACGACUGGAUAUCCGGCUAUCAG	CTGATAGCCGGATATCCAGTCGTAGAACATCGGT	AZPAE14395_36	gut_metagenome genome assembly, contig: NODE_61_length_94114_cov_27.1627, whole genome shotgun sequence	http://www.ncbi.nlm.nih.gov/nuccore/OCQF01000061.1?report=graph&v=85591:85574&c=339966&theme=Default&flip=false&select=null&content=1&color=0&label=1&geneModel=1&decor=0&layout=0&spacing=0&alncolor=on
OCJU01000043.1	69431	69464	GAACGCGG	GGGAAATC	34	-	NA	NA	NA	NA	0	ACCGAUGUUCUACGACUGGAUAUCCGGCUAUCAG	CTGATAGCCGGATATCCAGTCGTAGAACATCGGT	AZPAE14395_36	gut_metagenome genome assembly, contig: NODE_43_length_81858_cov_16.4108, whole genome shotgun sequence	http://www.ncbi.nlm.nih.gov/nuccore/OCJU01000043.1?report=graph&v=69423:69472&c=339966&theme=Default&flip=false&select=null&content=1&color=0&label=1&geneModel=1&decor=0&layout=0&spacing=0&alncolor=on
OCJU01000043.1	76407	76440	GAACGCGG	GGGAAATC	34	-	NA	NA	NA	NA	0	ACCGAUGUUCUACGACUGGAUAUCCGGCUAUCAG	CTGATAGCCGGATATCCAGTCGTAGAACATCGGT	AZPAE14395_36	gut_metagenome genome assembly, contig: NODE_43_length_81858_cov_16.4108, whole genome shotgun sequence	http://www.ncbi.nlm.nih.gov/nuccore/OCJU01000043.1?report=graph&v=76399:76448&c=339966&theme=Default&flip=false&select=null&content=1&color=0&label=1&geneModel=1&decor=0&layout=0&spacing=0&alncolor=on
OBBS01004367.1	328	295	GAACGCGG	GGGAAATC	34	+	NA	NA	NA	NA	0	ACCGAUGUUCUACGACUGGAUAUCCGGCUAUCAG	CTGATAGCCGGATATCCAGTCGTAGAACATCGGT	AZPAE14395_36	gut_metagenome genome assembly, contig: NODE_4367_length_381_cov_1.44479, whole genome shotgun sequence	http://www.ncbi.nlm.nih.gov/nuccore/OBBS01004367.1?report=graph&v=320:303&c=339966&theme=Default&flip=false&select=null&content=1&color=0&label=1&geneModel=1&decor=0&layout=0&spacing=0&alncolor=on
OCJQ01000060.1	100510	100543	GAACGCGG	GGGAAATC	34	-	NA	NA	NA	NA	0	ACCGAUGUUCUACGACUGGAUAUCCGGCUAUCAG	CTGATAGCCGGATATCCAGTCGTAGAACATCGGT	AZPAE14395_36		http://www.ncbi.nlm.nih.gov/nuccore/OCJQ01000060.1?report=graph&v=100502:100551&c=339966&theme=Default&flip=false&select=null&content=1&color=0&label=1&geneModel=1&decor=0&layout=0&spacing=0&alncolor=on
OCJQ01000060.1	93534	93567	GAACGCGG	GGGAAATC	34	-	NA	NA	NA	NA	0	ACCGAUGUUCUACGACUGGAUAUCCGGCUAUCAG	CTGATAGCCGGATATCCAGTCGTAGAACATCGGT	AZPAE14395_36	gut_metagenome genome assembly, contig: NODE_60_length_105961_cov_14.0728, whole genome shotgun sequence	http://www.ncbi.nlm.nih.gov/nuccore/OCJQ01000060.1?report=graph&v=93526:93575&c=339966&theme=Default&flip=false&select=null&content=1&color=0&label=1&geneModel=1&decor=0&layout=0&spacing=0&alncolor=on
OBBQ01000060.1	100510	100543	GAACGCGG	GGGAAATC	34	-	NA	NA	NA	NA	0	ACCGAUGUUCUACGACUGGAUAUCCGGCUAUCAG	CTGATAGCCGGATATCCAGTCGTAGAACATCGGT	AZPAE14395_36		http://www.ncbi.nlm.nih.gov/nuccore/OBBQ01000060.1?report=graph&v=100502:100551&c=339966&theme=Default&flip=false&select=null&content=1&color=0&label=1&geneModel=1&decor=0&layout=0&spacing=0&alncolor=on
OBBQ01000060.1	93534	93567	GAACGCGG	GGGAAATC	34	-	NA	NA	NA	NA	0	ACCGAUGUUCUACGACUGGAUAUCCGGCUAUCAG	CTGATAGCCGGATATCCAGTCGTAGAACATCGGT	AZPAE14395_36	gut_metagenome genome assembly, contig: NODE_60_length_105961_cov_9.13683, whole genome shotgun sequence	http://www.ncbi.nlm.nih.gov/nuccore/OBBQ01000060.1?report=graph&v=93526:93575&c=339966&theme=Default&flip=false&select=null&content=1&color=0&label=1&geneModel=1&decor=0&layout=0&spacing=0&alncolor=on
SEQ_15925_6_2689497-2740547_NC_011770_PHAGE_Pseudo_vB_PaeS_PMG1	40746	40780	GAAATCCC	CAGCATCG	31	-	NA	NA	NA	NA	0	ACCGCCACACUGGAGUUGCGUGAGCGACCCAUCAU	ATGACGGGGCGCTCACGCAACTCCAGTGTGGCGGT	WH-SGI-V-07635_17		http://phast.wishartlab.com/
SEQ_13695_1_37-56248_NC_002484_PHAGE_Pseudo_D3	14098	14132	GAAATCCC	CAGGATCG	29	-	NA	NA	NA	NA	0	ACCGCCACACUGGAGUUGCGUGAGCGACCCAUCAU	ATGATGGGTCGCTCACGAAGTTCCAGTGTGGCGGT	WH-SGI-V-07635_17		http://phast.wishartlab.com/
SEQ_280_1_827070-888073_AAKW00000000_PHAGE_Pseudo_F116	3208	3172	GAAAGCGC	GTGCAGCC	35	+	NA	NA	NA	NA	0	ACCGCGUGCAUCAACGAGCGCGACGCCGCCAACGCCC	GGGCGTTGGCAGCGTCGCGCTCGTTGATGCACGCGGT	NTAZ_8		http://phast.wishartlab.com/
CXWL01042656.1	1073	1037	CAGGCGCT	AATCGCGC	21	+	NA	NA	NA	NA	0	ACCGCGUGCAUCAACGAGCGCGACGCCGCCAACGCCC	GAATCCTGGCGGCGTCGAGCTCGTGGATGCGCGCGGT	NTAZ_8	metagenome_genome assembly GWW_assembly, scaffold 42656, whole genome shotgun sequence	http://www.ncbi.nlm.nih.gov/nuccore/CXWL01042656.1?report=graph&v=1065:1051&c=339966&theme=Default&flip=false&select=null&content=1&color=0&label=1&geneModel=1&decor=0&layout=0&spacing=0&alncolor=on
FLYN01033157.1	157	121	GCCCTGGA	CGACGCCC	23	+	NA	NA	NA	NA	0	ACCGCGUGCAUCAACGAGCGCGACGCCGCCAACGCCC	GGTGGTTGGCGTCGTCGCGCTCGGTGATGTACGCGTC	NTAZ_8	springs_metagenome genome assembly, contig: NODE_46986_length_405_cov_4.538271, whole genome shotgun sequence	http://www.ncbi.nlm.nih.gov/nuccore/FLYN01033157.1?report=graph&v=145:131&c=339966&theme=Default&flip=false&select=null&content=1&color=0&label=1&geneModel=1&decor=0&layout=0&spacing=0&alncolor=on
CXWL01064254.1	541	505	GGGCCTGT	GACCGCGG	23	+	NA	NA	NA	NA	0	ACCGCGUGCAUCAACGAGCGCGACGCCGCCAACGCCC	CCGCGTTGGTGGCGTGCGACTCGTTGATGCACGCGGT	NTAZ_8	metagenome_genome assembly GWW_assembly, scaffold 64254, whole genome shotgun sequence	http://www.ncbi.nlm.nih.gov/nuccore/CXWL01064254.1?report=graph&v=533:515&c=339966&theme=Default&flip=false&select=null&content=1&color=0&label=1&geneModel=1&decor=0&layout=0&spacing=0&alncolor=on
CXWK01026944.1	135	99	CGAGATCG	CGCTGAGG	23	+	NA	NA	NA	NA	0	ACCGCGUGCAUCAACGAGCGCGACGCCGCCAACGCCC	AGGCGCTGGCGGCGTTGCGCTCGGTGAAGGACGCGGC	NTAZ_8	metagenome_genome assembly MBR_assembly, scaffold 26944, whole genome shotgun sequence	http://www.ncbi.nlm.nih.gov/nuccore/CXWK01026944.1?report=graph&v=125:107&c=339966&theme=Default&flip=false&select=null&content=1&color=0&label=1&geneModel=1&decor=0&layout=0&spacing=0&alncolor=on
JFJP01020178.1	8646	8610	GTTCGCGG	CAGGCTCC	21	+	NA	NA	NA	NA	0	ACCGCGUGCAUCAACGAGCGCGACGCCGCCAACGCCC	AGGCGTGGGCGGTGTCGCGCTGGTTGATGCGGGCGAC	NTAZ_8	mat_metagenome MIS_5k_10022192, whole genome shotgun sequence	http://www.ncbi.nlm.nih.gov/nuccore/JFJP01020178.1?report=graph&v=8634:8617&c=339966&theme=Default&flip=false&select=null&content=1&color=0&label=1&geneModel=1&decor=0&layout=0&spacing=0&alncolor=on
OFCZ01002891.1	1012	1048	CGTTTGCT	CACGGGGC	23	-	NA	NA	NA	NA	0	ACCGCGUGCAUCAACGAGCGCGACGCCGCCAACGCCC	GCTCCTTGGCGGCGACGTGCTCGTTGATGAACGCGAT	NTAZ_8	genome_assembly, contig: NODE_2891_length_1385_cov_0.744833, whole genome shotgun sequence	http://www.ncbi.nlm.nih.gov/nuccore/OFCZ01002891.1?report=graph&v=1004:1049&c=339966&theme=Default&flip=false&select=null&content=1&color=0&label=1&geneModel=1&decor=0&layout=0&spacing=0&alncolor=on
3300014159-Ga0181530_10007362	7854	7888	GAACTGGC	CGTTCGCG	25	-	NA	NA	NA	NA	0	ACCGGUAUCGCGCCGCGCUUCAACACCGUCAGCAC	GTGCTGATGGTGTTGTAGCGCGGCGAGAAGCCGGT	FRHL_10		https://img.jgi.doe.gov/cgi-bin/vr/main.cgi?section=MetaDetail&page=metaScaffoldDetail&taxon_oid=3300014159&scaffold_oid=Ga0181530_10007362&data_type=assembled
SEQ_17029_1_167-88001_NC_015272_PHAGE_Pseudo_KPP10	9655	9691	GAAAGCGC	CTCGACTT	21	-	NA	NA	NA	NA	0	ACCGCGUGCAUCAACGAGCGCGACGCCGCCAACGCCC	CAGCCAGGGCTGCGTCGCGCTCGTTGATGCACGTAGT	NTAZ_8		http://phast.wishartlab.com/
CXWL01116738.1	626	662	GTCTTTTT	CACGCCGC	23	-	NA	NA	NA	NA	0	ACCGCGUGCAUCAACGAGCGCGACGCCGCCAACGCCC	TGGCGGTGGCGGCGTTGCGCGCGTTGATCCAGGCGAT	NTAZ_8	metagenome_genome assembly GWW_assembly, scaffold 116738, whole genome shotgun sequence	http://www.ncbi.nlm.nih.gov/nuccore/CXWL01116738.1?report=graph&v=618:667&c=339966&theme=Default&flip=false&select=null&content=1&color=0&label=1&geneModel=1&decor=0&layout=0&spacing=0&alncolor=on
UYTX01002297.1	59	93	GAACGACT	CAGTTGCG	35	-	NA	NA	NA	NA	0	ACCGGUAUCGCGCCGCGCUUCAACACCGUCAGCAC	GTGCTGACGGTGTTGAAGCGCGGCGCGATACCGGT	FRHL_10	gut_metagenome genome assembly, contig: NODE_2297_length_513_cov_1.519651, whole genome shotgun sequence	http://www.ncbi.nlm.nih.gov/nuccore/UYTX01002297.1?report=graph&v=51:101&c=339966&theme=Default&flip=false&select=null&content=1&color=0&label=1&geneModel=1&decor=0&layout=0&spacing=0&alncolor=on
3300005544-Ga0070686_100000689	3790	3824	GAAACGCT	CCGTGGTC	25	-	NA	NA	NA	NA	0	ACCGGUAUCGCGCCGCGCUUCAACACCGUCAGCAC	GTGCAGACCGTGTTGAAGCGAGGCGCGAAGCCGGT	FRHL_10		https://img.jgi.doe.gov/cgi-bin/vr/main.cgi?section=MetaDetail&page=metaScaffoldDetail&taxon_oid=3300005544&scaffold_oid=Ga0070686_100000689&data_type=assembled
3300005535-Ga0070684_100003797	8637	8671	GAACCGCT	CGGTCGCG	25	-	NA	NA	NA	NA	0	ACCGGUAUCGCGCCGCGCUUCAACACCGUCAGCAC	GTGTTGACGGTGCTGTAGCGCGGCGCGAGGCCGGT	FRHL_10		https://img.jgi.doe.gov/cgi-bin/vr/main.cgi?section=MetaDetail&page=metaScaffoldDetail&taxon_oid=3300005535&scaffold_oid=Ga0070684_100003797&data_type=assembled
FLYM01006836.1	879	913	TTGACACT	GCGTGGCC	25	-	NA	NA	NA	NA	0	ACCGGUAUCGCGCCGCGCUUCAACACCGUCAGCAC	ATGCGGACGGTGGTGAAGCGCGGCGCATTACCGGT	FRHL_10	springs_metagenome genome assembly, contig: NODE_15036_length_1530_cov_12.393464, whole genome shotgun sequence	http://www.ncbi.nlm.nih.gov/nuccore/FLYM01006836.1?report=graph&v=871:920&c=339966&theme=Default&flip=false&select=null&content=1&color=0&label=1&geneModel=1&decor=0&layout=0&spacing=0&alncolor=on
FRDC01002989.1	1411	1377	CTAGCCGT	GCGTGGCC	23	+	NA	NA	NA	NA	0	ACCGGUAUCGCGCCGCGCUUCAACACCGUCAGCAC	ATGCGGACGGTGGTCAAGCGCGGCGCGCTGCCGGT	FRHL_10	metagenome_genome assembly, contig: 2989, whole genome shotgun sequence	http://www.ncbi.nlm.nih.gov/nuccore/FRDC01002989.1?report=graph&v=1403:1386&c=339966&theme=Default&flip=false&select=null&content=1&color=0&label=1&geneModel=1&decor=0&layout=0&spacing=0&alncolor=on
LAZR01000006.1	378041	378075	TGCGATGC	TGCCGAAT	23	-	NA	NA	NA	NA	0	ACCGGUAUCGCGCCGCGCUUCAACACCGUCAGCAC	ATGCCGAAGGCGTTGAAGCGCGGCGTGGTACCGGT	FRHL_10	sediment_metagenome LCGC14_contig000006, whole genome shotgun sequence	http://www.ncbi.nlm.nih.gov/nuccore/LAZR01000006.1?report=graph&v=378033:378082&c=339966&theme=Default&flip=false&select=null&content=1&color=0&label=1&geneModel=1&decor=0&layout=0&spacing=0&alncolor=on
NKIC01007306.1	278	312	GGCGGCGT	GGCTATGC	23	-	NA	NA	NA	NA	0	ACCGGUAUCGCGCCGCGCUUCAACACCGUCAGCAC	GTGCTGACGGTGTTCCAGCGCAGCGCGATGGCGGC	FRHL_10	metagenome_NODE_34240, whole genome shotgun sequence	http://www.ncbi.nlm.nih.gov/nuccore/NKIC01007306.1?report=graph&v=270:319&c=339966&theme=Default&flip=false&select=null&content=1&color=0&label=1&geneModel=1&decor=0&layout=0&spacing=0&alncolor=on
UYQC01001230.1	519	553	GAACGGCA	TGCCGGCC	35	-	NA	NA	NA	NA	0	ACCGUCGAGUUGCGUGAUGGCAACAGCGUGACGGG	CCCGTCACGCTGTTGCCATCACGCAACTCGACGGT	WH-SGI-V-07635_2	gut_metagenome genome assembly, contig: NODE_1230_length_640_cov_2.023932, whole genome shotgun sequence	http://www.ncbi.nlm.nih.gov/nuccore/UYQC01001230.1?report=graph&v=511:561&c=339966&theme=Default&flip=false&select=null&content=1&color=0&label=1&geneModel=1&decor=0&layout=0&spacing=0&alncolor=on
UYTX01001641.1	182	148	GAACGGCA	TGCCGGCC	35	+	NA	NA	NA	NA	0	ACCGUCGAGUUGCGUGAUGGCAACAGCGUGACGGG	CCCGTCACGCTGTTGCCATCACGCAACTCGACGGT	WH-SGI-V-07635_2	gut_metagenome genome assembly, contig: NODE_1641_length_587_cov_2.360902, whole genome shotgun sequence	http://www.ncbi.nlm.nih.gov/nuccore/UYTX01001641.1?report=graph&v=174:156&c=339966&theme=Default&flip=false&select=null&content=1&color=0&label=1&geneModel=1&decor=0&layout=0&spacing=0&alncolor=on
SEQ_18045_6_5254728-5307828_NC_017549_PHAGE_Pseudo_B3	47675	47709	GAACGGCA	TGCCGGCC	33	-	NA	NA	NA	NA	0	ACCGUCGAGUUGCGUGAUGGCAACAGCGUGACGGG	CCCGTCACGCTGTTGCCATCACGCAACTCGACCGT	WH-SGI-V-07635_2		http://phast.wishartlab.com/
SEQ_5253_2_1435138-1474853_AEEX00000000_PHAGE_Pseudo_B3	34198	34232	GAACGGTA	TGCCTGCA	33	-	NA	NA	NA	NA	0	ACCGUCGAGUUGCGUGAUGGCAACAGCGUGACGGG	CCTGTCACGCTGTTGCCATCACGCAACTCGACGGT	WH-SGI-V-07635_2		http://phast.wishartlab.com/
SEQ_14313_1_124-38352_NC_006548_PHAGE_Pseudo_B3	34139	34173	GAACGGTA	TGCCTGCA	31	-	NA	NA	NA	NA	0	ACCGUCGAGUUGCGUGAUGGCAACAGCGUGACGGG	CCTGTCACGCTGTTGCCGTCACGCAACTCGACGGT	WH-SGI-V-07635_2		http://phast.wishartlab.com/
NZ_CP030914.1	59451	59485	GAACGGCA	GCAGTACG	35	-	NA	NA	NA	NA	0	ACCGUGUUCCUGAAGCUCAAGGAUAUCGGUGGCAA	TTGCCACCGATATCCTTGAGCTTCAGGAACACGGT	NTAZ_31	aeruginosa_strain Y89 plasmid pY89, complete sequence	http://www.ncbi.nlm.nih.gov/nuccore/NZ_CP030914.1?report=graph&v=59443:59493&c=339966&theme=Default&flip=false&select=null&content=1&color=0&label=1&geneModel=1&decor=0&layout=0&spacing=0&alncolor=on
NC_019202.1	50159	50193	GAACGGCA	GCAGTACG	35	-	NA	NA	NA	NA	0	ACCGUGUUCCUGAAGCUCAAGGAUAUCGGUGGCAA	TTGCCACCGATATCCTTGAGCTTCAGGAACACGGT	NTAZ_31	aeruginosa_plasmid pKLC102, complete sequence	http://www.ncbi.nlm.nih.gov/nuccore/NC_019202.1?report=graph&v=50151:50201&c=339966&theme=Default&flip=false&select=null&content=1&color=0&label=1&geneModel=1&decor=0&layout=0&spacing=0&alncolor=on
UYVM01000029.1	47197	47163	GAACGGCA	GCAGTACG	35	+	NA	NA	NA	NA	0	ACCGUGUUCCUGAAGCUCAAGGAUAUCGGUGGCAA	TTGCCACCGATATCCTTGAGCTTCAGGAACACGGT	NTAZ_31	gut_metagenome genome assembly, contig: NODE_29_length_78466_cov_14.044943, whole genome shotgun sequence	http://www.ncbi.nlm.nih.gov/nuccore/UYVM01000029.1?report=graph&v=47189:47171&c=339966&theme=Default&flip=false&select=null&content=1&color=0&label=1&geneModel=1&decor=0&layout=0&spacing=0&alncolor=on
UYSX01000027.1	47197	47163	GAACGGCA	GCAGTACG	35	+	NA	NA	NA	NA	0	ACCGUGUUCCUGAAGCUCAAGGAUAUCGGUGGCAA	TTGCCACCGATATCCTTGAGCTTCAGGAACACGGT	NTAZ_31	gut_metagenome genome assembly, contig: NODE_27_length_83028_cov_12.254480, whole genome shotgun sequence	http://www.ncbi.nlm.nih.gov/nuccore/UYSX01000027.1?report=graph&v=47189:47171&c=339966&theme=Default&flip=false&select=null&content=1&color=0&label=1&geneModel=1&decor=0&layout=0&spacing=0&alncolor=on
UYRZ01000029.1	31270	31304	GAACGGCA	GCAGTACG	35	-	NA	NA	NA	NA	0	ACCGUGUUCCUGAAGCUCAAGGAUAUCGGUGGCAA	TTGCCACCGATATCCTTGAGCTTCAGGAACACGGT	NTAZ_31	gut_metagenome genome assembly, contig: NODE_29_length_78466_cov_12.416498, whole genome shotgun sequence	http://www.ncbi.nlm.nih.gov/nuccore/UYRZ01000029.1?report=graph&v=31262:31312&c=339966&theme=Default&flip=false&select=null&content=1&color=0&label=1&geneModel=1&decor=0&layout=0&spacing=0&alncolor=on
UYWH01000034.1	35832	35866	GAACGGCA	GCAGTACG	35	-	NA	NA	NA	NA	0	ACCGUGUUCCUGAAGCUCAAGGAUAUCGGUGGCAA	TTGCCACCGATATCCTTGAGCTTCAGGAACACGGT	NTAZ_31	gut_metagenome genome assembly, contig: NODE_34_length_83028_cov_12.322201, whole genome shotgun sequence	http://www.ncbi.nlm.nih.gov/nuccore/UYWH01000034.1?report=graph&v=35824:35874&c=339966&theme=Default&flip=false&select=null&content=1&color=0&label=1&geneModel=1&decor=0&layout=0&spacing=0&alncolor=on
UYWB01000027.1	30767	30801	GAACGGCA	GCAGTACG	35	-	NA	NA	NA	NA	0	ACCGUGUUCCUGAAGCUCAAGGAUAUCGGUGGCAA	TTGCCACCGATATCCTTGAGCTTCAGGAACACGGT	NTAZ_31	gut_metagenome genome assembly, contig: NODE_27_length_77963_cov_12.492157, whole genome shotgun sequence >UYVT01000024.1 human gut metagenome genome assembly, contig: NODE_24_length_77963_cov_12.226113, whole genome shotgun sequence	http://www.ncbi.nlm.nih.gov/nuccore/UYWB01000027.1?report=graph&v=30759:30809&c=339966&theme=Default&flip=false&select=null&content=1&color=0&label=1&geneModel=1&decor=0&layout=0&spacing=0&alncolor=on
UYTG01000030.1	47197	47163	GAACGGCA	GCAGTACG	35	+	NA	NA	NA	NA	0	ACCGUGUUCCUGAAGCUCAAGGAUAUCGGUGGCAA	TTGCCACCGATATCCTTGAGCTTCAGGAACACGGT	NTAZ_31	gut_metagenome genome assembly, contig: NODE_30_length_77963_cov_11.885018, whole genome shotgun sequence >UYSH01000029.1 human gut metagenome genome assembly, contig: NODE_29_length_77963_cov_11.950955, whole genome shotgun sequence	http://www.ncbi.nlm.nih.gov/nuccore/UYTG01000030.1?report=graph&v=47189:47171&c=339966&theme=Default&flip=false&select=null&content=1&color=0&label=1&geneModel=1&decor=0&layout=0&spacing=0&alncolor=on
UYTX01001207.1	184	218	GAACGGCA	GCAGTACG	35	-	NA	NA	NA	NA	0	ACCGUGUUCCUGAAGCUCAAGGAUAUCGGUGGCAA	TTGCCACCGATATCCTTGAGCTTCAGGAACACGGT	NTAZ_31	gut_metagenome genome assembly, contig: NODE_1207_length_661_cov_1.500000, whole genome shotgun sequence	http://www.ncbi.nlm.nih.gov/nuccore/UYTX01001207.1?report=graph&v=176:226&c=339966&theme=Default&flip=false&select=null&content=1&color=0&label=1&geneModel=1&decor=0&layout=0&spacing=0&alncolor=on
OKFU01000058.1	13121	13087	GAACGGCA	GCAGTACG	35	+	NA	NA	NA	NA	0	ACCGUGUUCCUGAAGCUCAAGGAUAUCGGUGGCAA	TTGCCACCGATATCCTTGAGCTTCAGGAACACGGT	NTAZ_31	gut_metagenome genome assembly, contig: NODE_58_length_48203_cov_16.495015, whole genome shotgun sequence	http://www.ncbi.nlm.nih.gov/nuccore/OKFU01000058.1?report=graph&v=13113:13095&c=339966&theme=Default&flip=false&select=null&content=1&color=0&label=1&geneModel=1&decor=0&layout=0&spacing=0&alncolor=on
OJZP01000330.1	6899	6933	GAACGGCA	GCAGTACG	35	-	NA	NA	NA	NA	0	ACCGUGUUCCUGAAGCUCAAGGAUAUCGGUGGCAA	TTGCCACCGATATCCTTGAGCTTCAGGAACACGGT	NTAZ_31	gut_metagenome genome assembly, contig: NODE_330_length_9437_cov_5.702196, whole genome shotgun sequence	http://www.ncbi.nlm.nih.gov/nuccore/OJZP01000330.1?report=graph&v=6891:6941&c=339966&theme=Default&flip=false&select=null&content=1&color=0&label=1&geneModel=1&decor=0&layout=0&spacing=0&alncolor=on
OKKB01000019.1	461	495	GAACGGCA	GCAGTACG	35	-	NA	NA	NA	NA	0	ACCGUGUUCCUGAAGCUCAAGGAUAUCGGUGGCAA	TTGCCACCGATATCCTTGAGCTTCAGGAACACGGT	NTAZ_31	gut_metagenome genome assembly, contig: NODE_19_length_138789_cov_264.029092, whole genome shotgun sequence	http://www.ncbi.nlm.nih.gov/nuccore/OKKB01000019.1?report=graph&v=453:503&c=339966&theme=Default&flip=false&select=null&content=1&color=0&label=1&geneModel=1&decor=0&layout=0&spacing=0&alncolor=on
OJZQ01000105.1	2539	2505	GAACGGCA	GCAGTACG	35	+	NA	NA	NA	NA	0	ACCGUGUUCCUGAAGCUCAAGGAUAUCGGUGGCAA	TTGCCACCGATATCCTTGAGCTTCAGGAACACGGT	NTAZ_31	gut_metagenome genome assembly, contig: NODE_105_length_37621_cov_81.919555, whole genome shotgun sequence	http://www.ncbi.nlm.nih.gov/nuccore/OJZQ01000105.1?report=graph&v=2531:2513&c=339966&theme=Default&flip=false&select=null&content=1&color=0&label=1&geneModel=1&decor=0&layout=0&spacing=0&alncolor=on
OKPX01000020.1	138330	138296	GAACGGCA	GCAGTACG	35	+	NA	NA	NA	NA	0	ACCGUGUUCCUGAAGCUCAAGGAUAUCGGUGGCAA	TTGCCACCGATATCCTTGAGCTTCAGGAACACGGT	NTAZ_31	gut_metagenome genome assembly, contig: NODE_20_length_138790_cov_85.271921, whole genome shotgun sequence	http://www.ncbi.nlm.nih.gov/nuccore/OKPX01000020.1?report=graph&v=138322:138304&c=339966&theme=Default&flip=false&select=null&content=1&color=0&label=1&geneModel=1&decor=0&layout=0&spacing=0&alncolor=on
OKPH01000017.1	138178	138144	GAACGGCA	GCAGTACG	35	+	NA	NA	NA	NA	0	ACCGUGUUCCUGAAGCUCAAGGAUAUCGGUGGCAA	TTGCCACCGATATCCTTGAGCTTCAGGAACACGGT	NTAZ_31	gut_metagenome genome assembly, contig: NODE_17_length_138638_cov_31.108606, whole genome shotgun sequence	http://www.ncbi.nlm.nih.gov/nuccore/OKPH01000017.1?report=graph&v=138170:138152&c=339966&theme=Default&flip=false&select=null&content=1&color=0&label=1&geneModel=1&decor=0&layout=0&spacing=0&alncolor=on
ORAN01000046.1	59124	59090	GAACGGCA	GCAGTACG	33	+	NA	NA	NA	NA	0	ACCGUGUUCCUGAAGCUCAAGGAUAUCGGUGGCAA	TTGCCACCAATATCCTTGAGCTTCAGGAACACGGT	NTAZ_31	gut_metagenome genome assembly, contig: NODE_46_length_97660_cov_20.066216, whole genome shotgun sequence	http://www.ncbi.nlm.nih.gov/nuccore/ORAN01000046.1?report=graph&v=59116:59098&c=339966&theme=Default&flip=false&select=null&content=1&color=0&label=1&geneModel=1&decor=0&layout=0&spacing=0&alncolor=on
ORAH01000044.1	59681	59647	GAACGGCA	GCAGTACG	33	+	NA	NA	NA	NA	0	ACCGUGUUCCUGAAGCUCAAGGAUAUCGGUGGCAA	TTGCCACCAATATCCTTGAGCTTCAGGAACACGGT	NTAZ_31	gut_metagenome genome assembly, contig: NODE_44_length_98217_cov_11.703022, whole genome shotgun sequence	http://www.ncbi.nlm.nih.gov/nuccore/ORAH01000044.1?report=graph&v=59673:59655&c=339966&theme=Default&flip=false&select=null&content=1&color=0&label=1&geneModel=1&decor=0&layout=0&spacing=0&alncolor=on
OQWS01000171.1	4104	4070	GAACGGCA	GCAGTACG	33	+	NA	NA	NA	NA	0	ACCGUGUUCCUGAAGCUCAAGGAUAUCGGUGGCAA	TTGCCACCAATATCCTTGAGCTTCAGGAACACGGT	NTAZ_31	gut_metagenome genome assembly, contig: NODE_171_length_25207_cov_5.454119, whole genome shotgun sequence	http://www.ncbi.nlm.nih.gov/nuccore/OQWS01000171.1?report=graph&v=4096:4078&c=339966&theme=Default&flip=false&select=null&content=1&color=0&label=1&geneModel=1&decor=0&layout=0&spacing=0&alncolor=on
OQWF01000054.1	59124	59090	GAACGGCA	GCAGTACG	33	+	NA	NA	NA	NA	0	ACCGUGUUCCUGAAGCUCAAGGAUAUCGGUGGCAA	TTGCCACCAATATCCTTGAGCTTCAGGAACACGGT	NTAZ_31	gut_metagenome genome assembly, contig: NODE_54_length_97660_cov_20.716357, whole genome shotgun sequence	http://www.ncbi.nlm.nih.gov/nuccore/OQWF01000054.1?report=graph&v=59116:59098&c=339966&theme=Default&flip=false&select=null&content=1&color=0&label=1&geneModel=1&decor=0&layout=0&spacing=0&alncolor=on
OQZO01003516.1	534	568	GAACGGCA	GCAGTACG	33	-	NA	NA	NA	NA	0	ACCGUGUUCCUGAAGCUCAAGGAUAUCGGUGGCAA	TTGCCACCAATATCCTTGAGCTTCAGGAACACGGT	NTAZ_31	gut_metagenome genome assembly, contig: NODE_3516_length_586_cov_2.448211, whole genome shotgun sequence	http://www.ncbi.nlm.nih.gov/nuccore/OQZO01003516.1?report=graph&v=526:576&c=339966&theme=Default&flip=false&select=null&content=1&color=0&label=1&geneModel=1&decor=0&layout=0&spacing=0&alncolor=on
OQZF01000103.1	38537	38571	GAACGGCA	GCAGTACG	33	-	NA	NA	NA	NA	0	ACCGUGUUCCUGAAGCUCAAGGAUAUCGGUGGCAA	TTGCCACCAATATCCTTGAGCTTCAGGAACACGGT	NTAZ_31	gut_metagenome genome assembly, contig: NODE_103_length_42499_cov_5.589695, whole genome shotgun sequence	http://www.ncbi.nlm.nih.gov/nuccore/OQZF01000103.1?report=graph&v=38529:38579&c=339966&theme=Default&flip=false&select=null&content=1&color=0&label=1&geneModel=1&decor=0&layout=0&spacing=0&alncolor=on
OQYF01000049.1	38537	38571	GAACGGCA	GCAGTACG	33	-	NA	NA	NA	NA	0	ACCGUGUUCCUGAAGCUCAAGGAUAUCGGUGGCAA	TTGCCACCAATATCCTTGAGCTTCAGGAACACGGT	NTAZ_31	gut_metagenome genome assembly, contig: NODE_49_length_97660_cov_14.782685, whole genome shotgun sequence	http://www.ncbi.nlm.nih.gov/nuccore/OQYF01000049.1?report=graph&v=38529:38579&c=339966&theme=Default&flip=false&select=null&content=1&color=0&label=1&geneModel=1&decor=0&layout=0&spacing=0&alncolor=on
ORAX01000035.1	59124	59090	GAACGGCA	GCAGTACG	33	+	NA	NA	NA	NA	0	ACCGUGUUCCUGAAGCUCAAGGAUAUCGGUGGCAA	TTGCCACCAATATCCTTGAGCTTCAGGAACACGGT	NTAZ_31	gut_metagenome genome assembly, contig: NODE_35_length_97660_cov_129.459987, whole genome shotgun sequence	http://www.ncbi.nlm.nih.gov/nuccore/ORAX01000035.1?report=graph&v=59116:59098&c=339966&theme=Default&flip=false&select=null&content=1&color=0&label=1&geneModel=1&decor=0&layout=0&spacing=0&alncolor=on
OIFT01000018.1	38559	38593	GAACGGCA	GCAGTACG	33	-	NA	NA	NA	NA	0	ACCGUGUUCCUGAAGCUCAAGGAUAUCGGUGGCAA	TTGCCACCAATATCCTTGAGCTTCAGGAACACGGT	NTAZ_31	gut_metagenome genome assembly, contig: NODE_18_length_199755_cov_203.801525, whole genome shotgun sequence	http://www.ncbi.nlm.nih.gov/nuccore/OIFT01000018.1?report=graph&v=38551:38601&c=339966&theme=Default&flip=false&select=null&content=1&color=0&label=1&geneModel=1&decor=0&layout=0&spacing=0&alncolor=on
OIFK01000054.1	60936	60902	GAACGGCA	GCAGTACG	33	+	NA	NA	NA	NA	0	ACCGUGUUCCUGAAGCUCAAGGAUAUCGGUGGCAA	TTGCCACCAATATCCTTGAGCTTCAGGAACACGGT	NTAZ_31	gut_metagenome genome assembly, contig: NODE_54_length_99494_cov_18.845198, whole genome shotgun sequence	http://www.ncbi.nlm.nih.gov/nuccore/OIFK01000054.1?report=graph&v=60928:60910&c=339966&theme=Default&flip=false&select=null&content=1&color=0&label=1&geneModel=1&decor=0&layout=0&spacing=0&alncolor=on
OGTA01000071.1	26420	26386	GAACGGCA	GCAGTACG	33	+	NA	NA	NA	NA	0	ACCGUGUUCCUGAAGCUCAAGGAUAUCGGUGGCAA	TTGCCACCAATATCCTTGAGCTTCAGGAACACGGT	NTAZ_31	gut_metagenome genome assembly, contig: NODE_71_length_64956_cov_36.6147, whole genome shotgun sequence	http://www.ncbi.nlm.nih.gov/nuccore/OGTA01000071.1?report=graph&v=26412:26394&c=339966&theme=Default&flip=false&select=null&content=1&color=0&label=1&geneModel=1&decor=0&layout=0&spacing=0&alncolor=on
OBCD01000054.1	60090	60056	GAACGGCA	GCAGTACG	33	+	NA	NA	NA	NA	0	ACCGUGUUCCUGAAGCUCAAGGAUAUCGGUGGCAA	TTGCCACCAATATCCTTGAGCTTCAGGAACACGGT	NTAZ_31	skin_metagenome genome assembly, contig: NODE_54_length_60492_cov_4.10988, whole genome shotgun sequence	http://www.ncbi.nlm.nih.gov/nuccore/OBCD01000054.1?report=graph&v=60082:60064&c=339966&theme=Default&flip=false&select=null&content=1&color=0&label=1&geneModel=1&decor=0&layout=0&spacing=0&alncolor=on
OCJU01000052.1	29976	29942	GAACGGCA	GCAGTACG	33	+	NA	NA	NA	NA	0	ACCGUGUUCCUGAAGCUCAAGGAUAUCGGUGGCAA	TTGCCACCAATATCCTTGAGCTTCAGGAACACGGT	NTAZ_31	gut_metagenome genome assembly, contig: NODE_52_length_51050_cov_18.1441, whole genome shotgun sequence	http://www.ncbi.nlm.nih.gov/nuccore/OCJU01000052.1?report=graph&v=29968:29950&c=339966&theme=Default&flip=false&select=null&content=1&color=0&label=1&geneModel=1&decor=0&layout=0&spacing=0&alncolor=on
OCJQ01000029.1	161674	161640	GAACGGCA	GCAGTACG	33	+	NA	NA	NA	NA	0	ACCGUGUUCCUGAAGCUCAAGGAUAUCGGUGGCAA	TTGCCACCAATATCCTTGAGCTTCAGGAACACGGT	NTAZ_31	gut_metagenome genome assembly, contig: NODE_29_length_200210_cov_16.0014, whole genome shotgun sequence	http://www.ncbi.nlm.nih.gov/nuccore/OCJQ01000029.1?report=graph&v=161666:161648&c=339966&theme=Default&flip=false&select=null&content=1&color=0&label=1&geneModel=1&decor=0&layout=0&spacing=0&alncolor=on
OCQF01000034.1	21075	21109	GAACGGCA	GCAGTACG	33	-	NA	NA	NA	NA	0	ACCGUGUUCCUGAAGCUCAAGGAUAUCGGUGGCAA	TTGCCACCAATATCCTTGAGCTTCAGGAACACGGT	NTAZ_31	gut_metagenome genome assembly, contig: NODE_34_length_182746_cov_30.9579, whole genome shotgun sequence	http://www.ncbi.nlm.nih.gov/nuccore/OCQF01000034.1?report=graph&v=21067:21117&c=339966&theme=Default&flip=false&select=null&content=1&color=0&label=1&geneModel=1&decor=0&layout=0&spacing=0&alncolor=on
OBBQ01000104.1	14009	13975	GAACGGCA	GCAGTACG	33	+	NA	NA	NA	NA	0	ACCGUGUUCCUGAAGCUCAAGGAUAUCGGUGGCAA	TTGCCACCAATATCCTTGAGCTTCAGGAACACGGT	NTAZ_31	gut_metagenome genome assembly, contig: NODE_104_length_52545_cov_9.87384, whole genome shotgun sequence	http://www.ncbi.nlm.nih.gov/nuccore/OBBQ01000104.1?report=graph&v=14001:13983&c=339966&theme=Default&flip=false&select=null&content=1&color=0&label=1&geneModel=1&decor=0&layout=0&spacing=0&alncolor=on
OCJS01002529.1	216	182	GAACGGCA	GCAGTACG	33	+	NA	NA	NA	NA	0	ACCGUGUUCCUGAAGCUCAAGGAUAUCGGUGGCAA	TTGCCACCAATATCCTTGAGCTTCAGGAACACGGT	NTAZ_31	gut_metagenome genome assembly, contig: NODE_2529_length_408_cov_1.31445, whole genome shotgun sequence	http://www.ncbi.nlm.nih.gov/nuccore/OCJS01002529.1?report=graph&v=208:190&c=339966&theme=Default&flip=false&select=null&content=1&color=0&label=1&geneModel=1&decor=0&layout=0&spacing=0&alncolor=on
OAOO01000141.1	70	36	GAACGGCA	GCAGTACG	33	+	NA	NA	NA	NA	0	ACCGUGUUCCUGAAGCUCAAGGAUAUCGGUGGCAA	TTGCCACCAATATCCTTGAGCTTCAGGAACACGGT	NTAZ_31	metagenome_genome assembly, contig: NODE_141_length_1381_cov_3.90347, whole genome shotgun sequence	http://www.ncbi.nlm.nih.gov/nuccore/OAOO01000141.1?report=graph&v=62:44&c=339966&theme=Default&flip=false&select=null&content=1&color=0&label=1&geneModel=1&decor=0&layout=0&spacing=0&alncolor=on
3300003402-JGI26528J50254_1000685	2466	2432	TTGTGGCA	GAAGCACA	29	+	NA	NA	NA	NA	0	ACCGUGUUCCUGAAGCUCAAGGAUAUCGGUGGCAA	TCCCCACCGATATCCTTGAGCTTCAGGAACACCGT	NTAZ_31		https://img.jgi.doe.gov/cgi-bin/vr/main.cgi?section=MetaDetail&page=metaScaffoldDetail&taxon_oid=3300003402&scaffold_oid=JGI26528J50254_1000685&data_type=assembled
AZIG01007325.1	10512	10546	GAACGGCA	GCAGCACA	33	-	NA	NA	NA	NA	0	ACCGUGUUCCUGAAGCUCAAGGAUAUCGGUGGCAA	TTGCCGCCGATATCCTTGAGCTTCAGGAACACGGT	NTAZ_31	sediment_metagenome scaffold13503_1, whole genome shotgun sequence	http://www.ncbi.nlm.nih.gov/nuccore/AZIG01007325.1?report=graph&v=10504:10554&c=339966&theme=Default&flip=false&select=null&content=1&color=0&label=1&geneModel=1&decor=0&layout=0&spacing=0&alncolor=on
ORAW01001484.1	399	365	GAACGGCA	GCAGTACG	31	+	NA	NA	NA	NA	0	ACCGUGUUCCUGAAGCUCAAGGAUAUCGGUGGCAA	GTGCCACCAATATCCTTGAGCTTCAGGAACACGGT	NTAZ_31	gut_metagenome genome assembly, contig: NODE_1484_length_734_cov_1.867452, whole genome shotgun sequence	http://www.ncbi.nlm.nih.gov/nuccore/ORAW01001484.1?report=graph&v=391:374&c=339966&theme=Default&flip=false&select=null&content=1&color=0&label=1&geneModel=1&decor=0&layout=0&spacing=0&alncolor=on
OQXK01000186.1	22409	22375	GAACGGCA	GCAGTACG	29	+	NA	NA	NA	NA	0	ACCGUGUUCCUGAAGCUCAAGGAUAUCGGUGGCAA	TTGCCGCCGATGTCCCTGAGCTTCAGGAACACGGT	NTAZ_31	gut_metagenome genome assembly, contig: NODE_186_length_22866_cov_11.682434, whole genome shotgun sequence	http://www.ncbi.nlm.nih.gov/nuccore/OQXK01000186.1?report=graph&v=22401:22383&c=339966&theme=Default&flip=false&select=null&content=1&color=0&label=1&geneModel=1&decor=0&layout=0&spacing=0&alncolor=on
UZZX01000352.1	1940	1906	GTAAGGCA	GAAGAACA	29	+	NA	NA	NA	NA	0	ACCGUGUUCCUGAAGCUCAAGGAUAUCGGUGGCAA	TTGCCACCAATATCCTTGAGTTTCAGGAATACGGT	NTAZ_31	metagenome_genome assembly, contig: NODE_352_length_6291_cov_9.663406, whole genome shotgun sequence	http://www.ncbi.nlm.nih.gov/nuccore/UZZX01000352.1?report=graph&v=1932:1914&c=339966&theme=Default&flip=false&select=null&content=1&color=0&label=1&geneModel=1&decor=0&layout=0&spacing=0&alncolor=on
OQZY01000309.1	9999	9965	GAACGGCA	GCAGTACG	29	+	NA	NA	NA	NA	0	ACCGUGUUCCUGAAGCUCAAGGAUAUCGGUGGCAA	TTGCCGCCGATGTCCCTGAGCTTCAGGAACACGGT	NTAZ_31	gut_metagenome genome assembly, contig: NODE_309_length_10456_cov_3.725315, whole genome shotgun sequence	http://www.ncbi.nlm.nih.gov/nuccore/OQZY01000309.1?report=graph&v=9991:9973&c=339966&theme=Default&flip=false&select=null&content=1&color=0&label=1&geneModel=1&decor=0&layout=0&spacing=0&alncolor=on
OQWH01000219.1	10214	10180	GAACGGCA	GCAGTACG	29	+	NA	NA	NA	NA	0	ACCGUGUUCCUGAAGCUCAAGGAUAUCGGUGGCAA	TTGCCGCCGATGTCCCTGAGCTTCAGGAACACGGT	NTAZ_31	gut_metagenome genome assembly, contig: NODE_219_length_10674_cov_3.227046, whole genome shotgun sequence	http://www.ncbi.nlm.nih.gov/nuccore/OQWH01000219.1?report=graph&v=10206:10188&c=339966&theme=Default&flip=false&select=null&content=1&color=0&label=1&geneModel=1&decor=0&layout=0&spacing=0&alncolor=on
CETA01020535.1	461	427	GAAGGGCA	GCAACACG	29	+	NA	NA	NA	NA	0	ACCGUGUUCCUGAAGCUCAAGGAUAUCGGUGGCAA	TTGCCACCGATGTCCTTGAGCTTGAGGAAGACGGT	NTAZ_31	metagenome_genome assembly TARA_109_MES_0.22-3, contig TARA_109_MES_0.22-3_scaffold53732_1, whole genome shotgun sequence	http://www.ncbi.nlm.nih.gov/nuccore/CETA01020535.1?report=graph&v=453:435&c=339966&theme=Default&flip=false&select=null&content=1&color=0&label=1&geneModel=1&decor=0&layout=0&spacing=0&alncolor=on
CEUX01121912.1	113	79	GAACGGCA	GCAGCACA	29	+	NA	NA	NA	NA	0	ACCGUGUUCCUGAAGCUCAAGGAUAUCGGUGGCAA	TTGCCACCGATATCCTTCAACTTCAGGAACACCGT	NTAZ_31	metagenome_genome assembly TARA_123_MIX_0.1-0.22, contig TARA_123_MIX_0.1-0.22_C6445533_1, whole genome shotgun sequence	http://www.ncbi.nlm.nih.gov/nuccore/CEUX01121912.1?report=graph&v=105:87&c=339966&theme=Default&flip=false&select=null&content=1&color=0&label=1&geneModel=1&decor=0&layout=0&spacing=0&alncolor=on
CEVB01126225.1	10	44	GAACGGCA	GCAGCACA	29	-	NA	NA	NA	NA	0	ACCGUGUUCCUGAAGCUCAAGGAUAUCGGUGGCAA	TTGCCACCGATATCCTTCAACTTCAGGAACACCGT	NTAZ_31	metagenome_genome assembly TARA_124_SRF_0.1-0.22, contig TARA_124_SRF_0.1-0.22_C6987842_1, whole genome shotgun sequence	http://www.ncbi.nlm.nih.gov/nuccore/CEVB01126225.1?report=graph&v=2:52&c=339966&theme=Default&flip=false&select=null&content=1&color=0&label=1&geneModel=1&decor=0&layout=0&spacing=0&alncolor=on
ASRM01001459.1	1284	1250	GTAAGGCA	GAAGAACA	29	+	NA	NA	NA	NA	0	ACCGUGUUCCUGAAGCUCAAGGAUAUCGGUGGCAA	TTGCCACCAATATCCTTGAGTTTCAGGAATACGGT	NTAZ_31	metagenome_BK3contig01459, whole genome shotgun sequence	http://www.ncbi.nlm.nih.gov/nuccore/ASRM01001459.1?report=graph&v=1276:1258&c=339966&theme=Default&flip=false&select=null&content=1&color=0&label=1&geneModel=1&decor=0&layout=0&spacing=0&alncolor=on
ASRO01002217.1	208	174	GTAAGGCA	GAAGAACA	29	+	NA	NA	NA	NA	0	ACCGUGUUCCUGAAGCUCAAGGAUAUCGGUGGCAA	TTGCCACCAATATCCTTGAGTTTCAGGAATACGGT	NTAZ_31	metagenome_BK5contig02217, whole genome shotgun sequence	http://www.ncbi.nlm.nih.gov/nuccore/ASRO01002217.1?report=graph&v=200:182&c=339966&theme=Default&flip=false&select=null&content=1&color=0&label=1&geneModel=1&decor=0&layout=0&spacing=0&alncolor=on
AYRG01002292.1	862	896	GTAAGGCA	GAAGAACA	29	-	NA	NA	NA	NA	0	ACCGUGUUCCUGAAGCUCAAGGAUAUCGGUGGCAA	TTGCCACCAATATCCTTGAGTTTCAGGAATACGGT	NTAZ_31	metagenome_BK_lowC3_contig02292, whole genome shotgun sequence	http://www.ncbi.nlm.nih.gov/nuccore/AYRG01002292.1?report=graph&v=854:904&c=339966&theme=Default&flip=false&select=null&content=1&color=0&label=1&geneModel=1&decor=0&layout=0&spacing=0&alncolor=on
ASRN01000889.1	1351	1385	GTAAGGCA	GAAGAACA	29	-	NA	NA	NA	NA	0	ACCGUGUUCCUGAAGCUCAAGGAUAUCGGUGGCAA	TTGCCACCAATATCCTTGAGTTTCAGGAATACGGT	NTAZ_31	metagenome_BK4contig00889, whole genome shotgun sequence	http://www.ncbi.nlm.nih.gov/nuccore/ASRN01000889.1?report=graph&v=1343:1393&c=339966&theme=Default&flip=false&select=null&content=1&color=0&label=1&geneModel=1&decor=0&layout=0&spacing=0&alncolor=on
ASRL01000722.1	1935	1901	GTAAGGCA	GAAGAACA	29	+	NA	NA	NA	NA	0	ACCGUGUUCCUGAAGCUCAAGGAUAUCGGUGGCAA	TTGCCACCAATATCCTTGAGTTTCAGGAATACGGT	NTAZ_31	metagenome_BK2contig00722, whole genome shotgun sequence	http://www.ncbi.nlm.nih.gov/nuccore/ASRL01000722.1?report=graph&v=1927:1909&c=339966&theme=Default&flip=false&select=null&content=1&color=0&label=1&geneModel=1&decor=0&layout=0&spacing=0&alncolor=on
ASRK01000337.1	2111	2077	GTAAGGCA	GAAGAACA	29	+	NA	NA	NA	NA	0	ACCGUGUUCCUGAAGCUCAAGGAUAUCGGUGGCAA	TTGCCACCAATATCCTTGAGTTTCAGGAATACGGT	NTAZ_31	metagenome_BK1contig00337, whole genome shotgun sequence	http://www.ncbi.nlm.nih.gov/nuccore/ASRK01000337.1?report=graph&v=2103:2085&c=339966&theme=Default&flip=false&select=null&content=1&color=0&label=1&geneModel=1&decor=0&layout=0&spacing=0&alncolor=on
SEQ_3685_8_5545496-5553370_ADFZ00000000_PHAGE_Pseudo_phiCTX	2741	2707	GAAGGGTA	GTAGCACG	29	+	NA	NA	NA	NA	0	ACCGUGUUCCUGAAGCUCAAGGAUAUCGGUGGCAA	TTGCCGCCGATATCCTTGAGTTTCAGGAACACAGT	NTAZ_31		http://phast.wishartlab.com/
CAADIB010000012.1	234061	234095	GAACGGCA	GAAGCACG	27	-	NA	NA	NA	NA	0	ACCGUGUUCCUGAAGCUCAAGGAUAUCGGUGGCAA	TTGCCGCCGATGTCCCTGAGTTTCAGGAACACGGT	NTAZ_31	metagenome_genome assembly, contig: contig12, whole genome shotgun sequence	http://www.ncbi.nlm.nih.gov/nuccore/CAADIB010000012.1?report=graph&v=234053:234103&c=339966&theme=Default&flip=false&select=null&content=1&color=0&label=1&geneModel=1&decor=0&layout=0&spacing=0&alncolor=on
CAADHZ010000020.1	234061	234095	GAACGGCA	GAAGCACG	27	-	NA	NA	NA	NA	0	ACCGUGUUCCUGAAGCUCAAGGAUAUCGGUGGCAA	TTGCCGCCGATGTCCCTGAGTTTCAGGAACACGGT	NTAZ_31	metagenome_genome assembly, contig: contig20, whole genome shotgun sequence	http://www.ncbi.nlm.nih.gov/nuccore/CAADHZ010000020.1?report=graph&v=234053:234103&c=339966&theme=Default&flip=false&select=null&content=1&color=0&label=1&geneModel=1&decor=0&layout=0&spacing=0&alncolor=on
CAADIA010000006.1	259572	259538	GTACGGAA	GCAGGACG	27	+	NA	NA	NA	NA	0	ACCGUGUUCCUGAAGCUCAAGGAUAUCGGUGGCAA	TTGCCACCGATGTCCTTGAGTTTGAGGAAGACGGT	NTAZ_31	metagenome_genome assembly, contig: contig6, whole genome shotgun sequence	http://www.ncbi.nlm.nih.gov/nuccore/CAADIA010000006.1?report=graph&v=259564:259546&c=339966&theme=Default&flip=false&select=null&content=1&color=0&label=1&geneModel=1&decor=0&layout=0&spacing=0&alncolor=on
CAADIF010000005.1	259674	259640	GTACGGAA	GCAGGACG	27	+	NA	NA	NA	NA	0	ACCGUGUUCCUGAAGCUCAAGGAUAUCGGUGGCAA	TTGCCACCGATGTCCTTGAGTTTGAGGAAGACGGT	NTAZ_31	metagenome_genome assembly, contig: contig5, whole genome shotgun sequence	http://www.ncbi.nlm.nih.gov/nuccore/CAADIF010000005.1?report=graph&v=259666:259648&c=339966&theme=Default&flip=false&select=null&content=1&color=0&label=1&geneModel=1&decor=0&layout=0&spacing=0&alncolor=on
OOOW01000127.1	908	874	GAATGGCA	GTAACACG	27	+	NA	NA	NA	NA	0	ACCGUGUUCCUGAAGCUCAAGGAUAUCGGUGGCAA	TTGCCACCGATATCTTTGAGTTTCAGAAACACTGT	NTAZ_31	oral_metagenome genome assembly, contig: NODE_127_length_3233_cov_13.922408, whole genome shotgun sequence	http://www.ncbi.nlm.nih.gov/nuccore/OOOW01000127.1?report=graph&v=900:882&c=339966&theme=Default&flip=false&select=null&content=1&color=0&label=1&geneModel=1&decor=0&layout=0&spacing=0&alncolor=on
OOPK01000622.1	253	219	GAATGGCA	GTAACACG	27	+	NA	NA	NA	NA	0	ACCGUGUUCCUGAAGCUCAAGGAUAUCGGUGGCAA	TTGCCACCGATATCTTTGAGTTTCAGAAACACTGT	NTAZ_31	oral_metagenome genome assembly, contig: NODE_622_length_503_cov_0.875000, whole genome shotgun sequence	http://www.ncbi.nlm.nih.gov/nuccore/OOPK01000622.1?report=graph&v=245:227&c=339966&theme=Default&flip=false&select=null&content=1&color=0&label=1&geneModel=1&decor=0&layout=0&spacing=0&alncolor=on
OOON01000019.1	6290	6324	GAATGGCA	GTAACACG	27	-	NA	NA	NA	NA	0	ACCGUGUUCCUGAAGCUCAAGGAUAUCGGUGGCAA	TTGCCACCGATATCTTTGAGTTTCAGAAACACTGT	NTAZ_31	oral_metagenome genome assembly, contig: NODE_19_length_7197_cov_4.729703, whole genome shotgun sequence	http://www.ncbi.nlm.nih.gov/nuccore/OOON01000019.1?report=graph&v=6282:6332&c=339966&theme=Default&flip=false&select=null&content=1&color=0&label=1&geneModel=1&decor=0&layout=0&spacing=0&alncolor=on
OBIR01003902.1	542	508	GAACGGCA	GCAACACG	27	+	NA	NA	NA	NA	0	ACCGUGUUCCUGAAGCUCAAGGAUAUCGGUGGCAA	TTGCCACCGATATCTTTAAGTTTCAGAAACACGGT	NTAZ_31	gut_metagenome genome assembly, contig: NODE_3902_length_558_cov_1.39761, whole genome shotgun sequence	http://www.ncbi.nlm.nih.gov/nuccore/OBIR01003902.1?report=graph&v=534:516&c=339966&theme=Default&flip=false&select=null&content=1&color=0&label=1&geneModel=1&decor=0&layout=0&spacing=0&alncolor=on
CESQ01371242.1	670	704	GAACGGTA	GCAGCACA	27	-	NA	NA	NA	NA	0	ACCGUGUUCCUGAAGCUCAAGGAUAUCGGUGGCAA	TTGCCACCGATGTCCTTCAACTTCAGGAACACCGT	NTAZ_31	metagenome_genome assembly TARA_100_DCM_0.22-3, contig TARA_100_DCM_0.22-3_C19339108_1, whole genome shotgun sequence	http://www.ncbi.nlm.nih.gov/nuccore/CESQ01371242.1?report=graph&v=662:712&c=339966&theme=Default&flip=false&select=null&content=1&color=0&label=1&geneModel=1&decor=0&layout=0&spacing=0&alncolor=on
CEQG01032939.1	13135	13101	GAATGGCA	GCAGCACG	27	+	NA	NA	NA	NA	0	ACCGUGUUCCUGAAGCUCAAGGAUAUCGGUGGCAA	TTTCCACCGATGTCCTTGAGCTTCAGAAAAACGGT	NTAZ_31	metagenome_genome assembly TARA_076_MES_0.45-0.8, contig TARA_076_MES_0.45-0.8_scaffold80631_1, whole genome shotgun sequence	http://www.ncbi.nlm.nih.gov/nuccore/CEQG01032939.1?report=graph&v=13127:13109&c=339966&theme=Default&flip=false&select=null&content=1&color=0&label=1&geneModel=1&decor=0&layout=0&spacing=0&alncolor=on
LADL02002030.1	13694	13660	CTGTGGCA	GCAGAACA	27	+	NA	NA	NA	NA	0	ACCGUGUUCCUGAAGCUCAAGGAUAUCGGUGGCAA	TCGCCGCCTATATCCTTGAGCTTCAGGAACACCGT	NTAZ_31	porewater_metagenome BRHa_1004725, whole genome shotgun sequence	http://www.ncbi.nlm.nih.gov/nuccore/LADL02002030.1?report=graph&v=13686:13670&c=339966&theme=Default&flip=false&select=null&content=1&color=0&label=1&geneModel=1&decor=0&layout=0&spacing=0&alncolor=on
CEWJ01033936.1	28929	28963	GAACGGTA	GCAGCACA	27	-	NA	NA	NA	NA	0	ACCGUGUUCCUGAAGCUCAAGGAUAUCGGUGGCAA	TTGCCACCGATGTCCTTCAACTTCAGGAACACCGT	NTAZ_31	metagenome_genome assembly TARA_128_DCM_0.22-3, contig TARA_128_DCM_0.22-3_scaffold83260_2, whole genome shotgun sequence	http://www.ncbi.nlm.nih.gov/nuccore/CEWJ01033936.1?report=graph&v=28921:28971&c=339966&theme=Default&flip=false&select=null&content=1&color=0&label=1&geneModel=1&decor=0&layout=0&spacing=0&alncolor=on
CEOW01087941.1	4871	4837	GAACGGTA	GCAGCACA	27	+	NA	NA	NA	NA	0	ACCGUGUUCCUGAAGCUCAAGGAUAUCGGUGGCAA	TTGCCACCGATGTCCTTCAACTTCAGGAACACCGT	NTAZ_31	metagenome_genome assembly TARA_058_DCM_0.22-3, contig TARA_058_DCM_0.22-3_scaffold200609_1, whole genome shotgun sequence	http://www.ncbi.nlm.nih.gov/nuccore/CEOW01087941.1?report=graph&v=4863:4845&c=339966&theme=Default&flip=false&select=null&content=1&color=0&label=1&geneModel=1&decor=0&layout=0&spacing=0&alncolor=on
CEPC01147592.1	796	830	GAACGGTA	GCAGCACA	27	-	NA	NA	NA	NA	0	ACCGUGUUCCUGAAGCUCAAGGAUAUCGGUGGCAA	TTGCCACCGATGTCCTTCAACTTCAGGAACACCGT	NTAZ_31	metagenome_genome assembly TARA_064_DCM_0.22-3, contig TARA_064_DCM_0.22-3_scaffold295067_1, whole genome shotgun sequence	http://www.ncbi.nlm.nih.gov/nuccore/CEPC01147592.1?report=graph&v=788:838&c=339966&theme=Default&flip=false&select=null&content=1&color=0&label=1&geneModel=1&decor=0&layout=0&spacing=0&alncolor=on
CESZ01202895.1	1494	1460	GAACGGTA	GCAGCACA	27	+	NA	NA	NA	NA	0	ACCGUGUUCCUGAAGCUCAAGGAUAUCGGUGGCAA	TTGCCACCGATGTCCTTCAACTTCAGGAACACCGT	NTAZ_31	metagenome_genome assembly TARA_078_SRF_0.45-0.8, contig TARA_078_SRF_0.45-0.8_C21955033_1, whole genome shotgun sequence	http://www.ncbi.nlm.nih.gov/nuccore/CESZ01202895.1?report=graph&v=1486:1468&c=339966&theme=Default&flip=false&select=null&content=1&color=0&label=1&geneModel=1&decor=0&layout=0&spacing=0&alncolor=on
CESC01080299.1	74	40	GAACGGTA	GCAGCACA	27	+	NA	NA	NA	NA	0	ACCGUGUUCCUGAAGCUCAAGGAUAUCGGUGGCAA	TTGCCACCGATGTCCTTCAACTTCAGGAACACCGT	NTAZ_31	metagenome_genome assembly TARA_078_MES_0.45-0.8, contig TARA_078_MES_0.45-0.8_scaffold151175_1, whole genome shotgun sequence	http://www.ncbi.nlm.nih.gov/nuccore/CESC01080299.1?report=graph&v=66:48&c=339966&theme=Default&flip=false&select=null&content=1&color=0&label=1&geneModel=1&decor=0&layout=0&spacing=0&alncolor=on
CETJ01088039.1	492	458	GAATGGCA	GCAGCACG	27	+	NA	NA	NA	NA	0	ACCGUGUUCCUGAAGCUCAAGGAUAUCGGUGGCAA	TTTCCACCGATGTCCTTGAGCTTCAGAAAAACGGT	NTAZ_31	metagenome_genome assembly TARA_122_MES_0.22-0.45, contig TARA_122_MES_0.22-0.45_scaffold168134_1, whole genome shotgun sequence	http://www.ncbi.nlm.nih.gov/nuccore/CETJ01088039.1?report=graph&v=484:466&c=339966&theme=Default&flip=false&select=null&content=1&color=0&label=1&geneModel=1&decor=0&layout=0&spacing=0&alncolor=on
CEPQ01112981.1	243	209	GAATGGCA	GCAGCACG	27	+	NA	NA	NA	NA	0	ACCGUGUUCCUGAAGCUCAAGGAUAUCGGUGGCAA	TTTCCACCGATGTCCTTGAGTTTCAGGAAAACGGT	NTAZ_31	metagenome_genome assembly TARA_038_MES_0.1-0.22, contig TARA_038_MES_0.1-0.22_C5103174_1, whole genome shotgun sequence	http://www.ncbi.nlm.nih.gov/nuccore/CEPQ01112981.1?report=graph&v=235:217&c=339966&theme=Default&flip=false&select=null&content=1&color=0&label=1&geneModel=1&decor=0&layout=0&spacing=0&alncolor=on
CEWF01010081.1	17819	17785	GAATGGCA	GCAGCACG	27	+	NA	NA	NA	NA	0	ACCGUGUUCCUGAAGCUCAAGGAUAUCGGUGGCAA	TTTCCACCGATGTCCTTGAGCTTCAGAAAAACGGT	NTAZ_31	metagenome_genome assembly TARA_122_MES_0.1-0.22, contig TARA_122_MES_0.1-0.22_scaffold29720_1, whole genome shotgun sequence	http://www.ncbi.nlm.nih.gov/nuccore/CEWF01010081.1?report=graph&v=17811:17793&c=339966&theme=Default&flip=false&select=null&content=1&color=0&label=1&geneModel=1&decor=0&layout=0&spacing=0&alncolor=on
AATO01013627.1	111	145	GAACGGCA	GCAGCACA	27	-	NA	NA	NA	NA	0	ACCGUGUUCCUGAAGCUCAAGGAUAUCGGUGGCAA	TTGCCGCCGATGTCCTTGAGCTTGAGGAACACTGT	NTAZ_31	ctg4929,_whole genome shotgun sequence	http://www.ncbi.nlm.nih.gov/nuccore/AATO01013627.1?report=graph&v=103:153&c=339966&theme=Default&flip=false&select=null&content=1&color=0&label=1&geneModel=1&decor=0&layout=0&spacing=0&alncolor=on
CEOD01044516.1	786	820	GAACGGTA	GCAGCACA	27	-	NA	NA	NA	NA	0	ACCGUGUUCCUGAAGCUCAAGGAUAUCGGUGGCAA	TTGCCACCGATGTCCTTCAACTTCAGGAACACCGT	NTAZ_31	metagenome_genome assembly TARA_036_SRF_0.22, contig TARA_036_SRF_<-0.22_C2224242_1, whole genome shotgun sequence	http://www.ncbi.nlm.nih.gov/nuccore/CEOD01044516.1?report=graph&v=778:828&c=339966&theme=Default&flip=false&select=null&content=1&color=0&label=1&geneModel=1&decor=0&layout=0&spacing=0&alncolor=on
CETF01053674.1	588	554	GAACGGTA	GCAGCACA	27	+	NA	NA	NA	NA	0	ACCGUGUUCCUGAAGCUCAAGGAUAUCGGUGGCAA	TTGCCACCGATGTCCTTCAACTTCAGGAACACCGT	NTAZ_31	metagenome_genome assembly TARA_109_SRF_0.22, contig TARA_109_SRF_<-0.22_scaffold152939_2, whole genome shotgun sequence	http://www.ncbi.nlm.nih.gov/nuccore/CETF01053674.1?report=graph&v=580:562&c=339966&theme=Default&flip=false&select=null&content=1&color=0&label=1&geneModel=1&decor=0&layout=0&spacing=0&alncolor=on
CETM01120587.1	117	151	AAAAGGCA	GAAGTACA	25	-	NA	NA	NA	NA	0	ACCGUGUUCCUGAAGCUCAAGGAUAUCGGUGGCAA	TCACCACCGATGTCCTTGAGCTTGAGGAACACCGT	NTAZ_31	metagenome_genome assembly TARA_122_DCM_0.22-3, contig TARA_122_DCM_0.22-3_scaffold241704_1, whole genome shotgun sequence	http://www.ncbi.nlm.nih.gov/nuccore/CETM01120587.1?report=graph&v=109:156&c=339966&theme=Default&flip=false&select=null&content=1&color=0&label=1&geneModel=1&decor=0&layout=0&spacing=0&alncolor=on
CEQA01031830.1	1582	1616	GAATGGCA	GCAGCACG	27	-	NA	NA	NA	NA	0	ACCGUGUUCCUGAAGCUCAAGGAUAUCGGUGGCAA	TTTCCACCGATGTCCTTGAGTTTCAGGAAAACGGT	NTAZ_31	metagenome_genome assembly TARA_041_DCM_0.22, contig TARA_041_DCM_<-0.22_scaffold58750_1, whole genome shotgun sequence	http://www.ncbi.nlm.nih.gov/nuccore/CEQA01031830.1?report=graph&v=1574:1624&c=339966&theme=Default&flip=false&select=null&content=1&color=0&label=1&geneModel=1&decor=0&layout=0&spacing=0&alncolor=on
NZ_CP021372.1	311708	311674	GAAGGGAA	GCAACACG	25	+	NA	NA	NA	NA	0	ACCGUGUUCCUGAAGCUCAAGGAUAUCGGUGGCAA	TTGCCGCCAATGTCCTTCAGCTTGAGGAACACGGT	NTAZ_31	sp._ACO-34A plasmid pRACO34Ad, complete sequence	http://www.ncbi.nlm.nih.gov/nuccore/NZ_CP021372.1?report=graph&v=311700:311682&c=339966&theme=Default&flip=false&select=null&content=1&color=0&label=1&geneModel=1&decor=0&layout=0&spacing=0&alncolor=on
CETA01202394.1	620	654	AAAAGGCA	GAAGTACA	25	-	NA	NA	NA	NA	0	ACCGUGUUCCUGAAGCUCAAGGAUAUCGGUGGCAA	TCACCACCGATGTCCTTGAGCTTGAGGAACACCGT	NTAZ_31	metagenome_genome assembly TARA_109_MES_0.22-3, contig TARA_109_MES_0.22-3_C15303649_1, whole genome shotgun sequence	http://www.ncbi.nlm.nih.gov/nuccore/CETA01202394.1?report=graph&v=612:659&c=339966&theme=Default&flip=false&select=null&content=1&color=0&label=1&geneModel=1&decor=0&layout=0&spacing=0&alncolor=on
CAADIZ010000020.1	6756	6722	GAACGGCA	GAAGCACA	25	+	NA	NA	NA	NA	0	ACCGUGUUCCUGAAGCUCAAGGAUAUCGGUGGCAA	TTGCCGCCGATGTCCTTGAGCTTGAGGAAGATGGT	NTAZ_31	metagenome_genome assembly, contig: contig20, whole genome shotgun sequence	http://www.ncbi.nlm.nih.gov/nuccore/CAADIZ010000020.1?report=graph&v=6748:6730&c=339966&theme=Default&flip=false&select=null&content=1&color=0&label=1&geneModel=1&decor=0&layout=0&spacing=0&alncolor=on
CAADIK010000013.1	6756	6722	GAACGGCA	GAAGCACA	25	+	NA	NA	NA	NA	0	ACCGUGUUCCUGAAGCUCAAGGAUAUCGGUGGCAA	TTGCCGCCGATGTCCTTGAGCTTGAGGAAGATGGT	NTAZ_31	metagenome_genome assembly, contig: contig13, whole genome shotgun sequence	http://www.ncbi.nlm.nih.gov/nuccore/CAADIK010000013.1?report=graph&v=6748:6730&c=339966&theme=Default&flip=false&select=null&content=1&color=0&label=1&geneModel=1&decor=0&layout=0&spacing=0&alncolor=on
CAADIP010000036.1	6756	6722	GAACGGCA	GAAGCACA	25	+	NA	NA	NA	NA	0	ACCGUGUUCCUGAAGCUCAAGGAUAUCGGUGGCAA	TTGCCGCCGATGTCCTTGAGCTTGAGGAAGATGGT	NTAZ_31	metagenome_genome assembly, contig: contig36, whole genome shotgun sequence	http://www.ncbi.nlm.nih.gov/nuccore/CAADIP010000036.1?report=graph&v=6748:6730&c=339966&theme=Default&flip=false&select=null&content=1&color=0&label=1&geneModel=1&decor=0&layout=0&spacing=0&alncolor=on
CAADII010000011.1	6756	6722	GAACGGCA	GAAGCACA	25	+	NA	NA	NA	NA	0	ACCGUGUUCCUGAAGCUCAAGGAUAUCGGUGGCAA	TTGCCGCCGATGTCCTTGAGCTTGAGGAAGATGGT	NTAZ_31	metagenome_genome assembly, contig: contig11, whole genome shotgun sequence	http://www.ncbi.nlm.nih.gov/nuccore/CAADII010000011.1?report=graph&v=6748:6730&c=339966&theme=Default&flip=false&select=null&content=1&color=0&label=1&geneModel=1&decor=0&layout=0&spacing=0&alncolor=on
CAADIH010000043.1	22431	22397	GAACGGCA	GAAGCACA	25	+	NA	NA	NA	NA	0	ACCGUGUUCCUGAAGCUCAAGGAUAUCGGUGGCAA	TTGCCGCCGATGTCCTTGAGCTTGAGGAAGATGGT	NTAZ_31	metagenome_genome assembly, contig: contig43, whole genome shotgun sequence	http://www.ncbi.nlm.nih.gov/nuccore/CAADIH010000043.1?report=graph&v=22423:22405&c=339966&theme=Default&flip=false&select=null&content=1&color=0&label=1&geneModel=1&decor=0&layout=0&spacing=0&alncolor=on
CAADIE010000033.1	22431	22397	GAACGGCA	GAAGCACA	25	+	NA	NA	NA	NA	0	ACCGUGUUCCUGAAGCUCAAGGAUAUCGGUGGCAA	TTGCCGCCGATGTCCTTGAGCTTGAGGAAGATGGT	NTAZ_31	metagenome_genome assembly, contig: contig33, whole genome shotgun sequence	http://www.ncbi.nlm.nih.gov/nuccore/CAADIE010000033.1?report=graph&v=22423:22405&c=339966&theme=Default&flip=false&select=null&content=1&color=0&label=1&geneModel=1&decor=0&layout=0&spacing=0&alncolor=on
CAABCO010000508.1	174	140	GAACGGCA	GCAGCACG	25	+	NA	NA	NA	NA	0	ACCGUGUUCCUGAAGCUCAAGGAUAUCGGUGGCAA	TTGCCACCGATGTCCTTCAGCTTGAGGAAGACCGT	NTAZ_31	gut_metagenome genome assembly, contig: NODE_508_length_554_cov_1.414830, whole genome shotgun sequence	http://www.ncbi.nlm.nih.gov/nuccore/CAABCO010000508.1?report=graph&v=166:148&c=339966&theme=Default&flip=false&select=null&content=1&color=0&label=1&geneModel=1&decor=0&layout=0&spacing=0&alncolor=on
OQXK01000022.1	146881	146847	GAACGGCA	GCAGCACG	25	+	NA	NA	NA	NA	0	ACCGUGUUCCUGAAGCUCAAGGAUAUCGGUGGCAA	TTGCCACCGATGTCCTTCAGCTTGAGGAAGACCGT	NTAZ_31	gut_metagenome genome assembly, contig: NODE_22_length_146982_cov_10.619171, whole genome shotgun sequence	http://www.ncbi.nlm.nih.gov/nuccore/OQXK01000022.1?report=graph&v=146873:146855&c=339966&theme=Default&flip=false&select=null&content=1&color=0&label=1&geneModel=1&decor=0&layout=0&spacing=0&alncolor=on
OQZY01000693.1	2982	2948	GAACGGCA	GCAGCACG	25	+	NA	NA	NA	NA	0	ACCGUGUUCCUGAAGCUCAAGGAUAUCGGUGGCAA	TTGCCACCGATGTCCTTCAGCTTGAGGAAGACCGT	NTAZ_31	gut_metagenome genome assembly, contig: NODE_693_length_3439_cov_3.562057, whole genome shotgun sequence	http://www.ncbi.nlm.nih.gov/nuccore/OQZY01000693.1?report=graph&v=2974:2956&c=339966&theme=Default&flip=false&select=null&content=1&color=0&label=1&geneModel=1&decor=0&layout=0&spacing=0&alncolor=on
OQWH01000836.1	3328	3294	GAACGGCA	GCAGCACG	25	+	NA	NA	NA	NA	0	ACCGUGUUCCUGAAGCUCAAGGAUAUCGGUGGCAA	TTGCCACCGATGTCCTTCAGCTTGAGGAAGACCGT	NTAZ_31	gut_metagenome genome assembly, contig: NODE_836_length_3788_cov_2.304581, whole genome shotgun sequence	http://www.ncbi.nlm.nih.gov/nuccore/OQWH01000836.1?report=graph&v=3320:3302&c=339966&theme=Default&flip=false&select=null&content=1&color=0&label=1&geneModel=1&decor=0&layout=0&spacing=0&alncolor=on
OOOW01000012.1	466	500	GAATGGCA	GCAACACG	25	-	NA	NA	NA	NA	0	ACCGUGUUCCUGAAGCUCAAGGAUAUCGGUGGCAA	TTCCCACCGATATCCTTGAGTTTCAGAAATACAGT	NTAZ_31	oral_metagenome genome assembly, contig: NODE_12_length_16844_cov_16.999342, whole genome shotgun sequence	http://www.ncbi.nlm.nih.gov/nuccore/OOOW01000012.1?report=graph&v=458:508&c=339966&theme=Default&flip=false&select=null&content=1&color=0&label=1&geneModel=1&decor=0&layout=0&spacing=0&alncolor=on
OKKB01000073.1	461	495	GAACGGCA	GCAGCACG	25	-	NA	NA	NA	NA	0	ACCGUGUUCCUGAAGCUCAAGGAUAUCGGUGGCAA	TTGCCACCGATGTCCTTCAGCTTGAGGAAGACCGT	NTAZ_31	gut_metagenome genome assembly, contig: NODE_73_length_68282_cov_218.725783, whole genome shotgun sequence	http://www.ncbi.nlm.nih.gov/nuccore/OKKB01000073.1?report=graph&v=453:503&c=339966&theme=Default&flip=false&select=null&content=1&color=0&label=1&geneModel=1&decor=0&layout=0&spacing=0&alncolor=on
OKPH01000059.1	461	495	GAACGGCA	GCAGCACG	25	-	NA	NA	NA	NA	0	ACCGUGUUCCUGAAGCUCAAGGAUAUCGGUGGCAA	TTGCCACCGATGTCCTTCAGCTTGAGGAAGACCGT	NTAZ_31	gut_metagenome genome assembly, contig: NODE_59_length_59153_cov_26.070239, whole genome shotgun sequence	http://www.ncbi.nlm.nih.gov/nuccore/OKPH01000059.1?report=graph&v=453:503&c=339966&theme=Default&flip=false&select=null&content=1&color=0&label=1&geneModel=1&decor=0&layout=0&spacing=0&alncolor=on
ODSY01004707.1	117	151	GAATGGCA	GCAACACG	25	-	NA	NA	NA	NA	0	ACCGUGUUCCUGAAGCUCAAGGAUAUCGGUGGCAA	TTCCCACCGATATCCTTGAGTTTCAGAAATACAGT	NTAZ_31	metagenome_genome assembly, contig: NODE_4707_length_237_cov_1.25824, whole genome shotgun sequence	http://www.ncbi.nlm.nih.gov/nuccore/ODSY01004707.1?report=graph&v=109:159&c=339966&theme=Default&flip=false&select=null&content=1&color=0&label=1&geneModel=1&decor=0&layout=0&spacing=0&alncolor=on
OKPX01000077.1	67795	67761	GAACGGCA	GCAGCACG	25	+	NA	NA	NA	NA	0	ACCGUGUUCCUGAAGCUCAAGGAUAUCGGUGGCAA	TTGCCACCGATGTCCTTCAGCTTGAGGAAGACCGT	NTAZ_31	gut_metagenome genome assembly, contig: NODE_77_length_68255_cov_71.996100, whole genome shotgun sequence	http://www.ncbi.nlm.nih.gov/nuccore/OKPX01000077.1?report=graph&v=67787:67769&c=339966&theme=Default&flip=false&select=null&content=1&color=0&label=1&geneModel=1&decor=0&layout=0&spacing=0&alncolor=on
ODSW01000445.1	857	823	GAATGGCA	GCAACACG	25	+	NA	NA	NA	NA	0	ACCGUGUUCCUGAAGCUCAAGGAUAUCGGUGGCAA	TTCCCACCGATATCCTTGAGTTTCAGAAATACAGT	NTAZ_31	metagenome_genome assembly, contig: NODE_445_length_1010_cov_1.62513, whole genome shotgun sequence	http://www.ncbi.nlm.nih.gov/nuccore/ODSW01000445.1?report=graph&v=849:831&c=339966&theme=Default&flip=false&select=null&content=1&color=0&label=1&geneModel=1&decor=0&layout=0&spacing=0&alncolor=on
LLEN01006213.1	188	154	ATAAGGCA	GAAGAACA	25	+	NA	NA	NA	NA	0	ACCGUGUUCCUGAAGCUCAAGGAUAUCGGUGGCAA	TTGCCGCCAATATCCTTGAGTTTCAGGAATACTGT	NTAZ_31	metagenome_contig06121, whole genome shotgun sequence	http://www.ncbi.nlm.nih.gov/nuccore/LLEN01006213.1?report=graph&v=180:162&c=339966&theme=Default&flip=false&select=null&content=1&color=0&label=1&geneModel=1&decor=0&layout=0&spacing=0&alncolor=on
LLEM01005614.1	500	466	ATAAGGCA	GAAGAACA	25	+	NA	NA	NA	NA	0	ACCGUGUUCCUGAAGCUCAAGGAUAUCGGUGGCAA	TTGCCGCCAATATCCTTGAGTTTCAGGAATACTGT	NTAZ_31	metagenome_contig05635, whole genome shotgun sequence	http://www.ncbi.nlm.nih.gov/nuccore/LLEM01005614.1?report=graph&v=492:474&c=339966&theme=Default&flip=false&select=null&content=1&color=0&label=1&geneModel=1&decor=0&layout=0&spacing=0&alncolor=on
CEOQ01399013.1	546	512	GTATGGCA	GTGGCAGA	23	+	NA	NA	NA	NA	0	ACCGUGUUCCUGAAGCUCAAGGAUAUCGGUGGCAA	ACGCCACCGATGTCCTTGAGCTTGAGGAAGATGGT	NTAZ_31	metagenome_genome assembly TARA_034_DCM_0.22-1.6, contig TARA_034_DCM_0.22-1.6_C17046592_1, whole genome shotgun sequence	http://www.ncbi.nlm.nih.gov/nuccore/CEOQ01399013.1?report=graph&v=538:522&c=339966&theme=Default&flip=false&select=null&content=1&color=0&label=1&geneModel=1&decor=0&layout=0&spacing=0&alncolor=on
CEQH01082783.1	263	297	GTATGGCA	GTGGCAGA	23	-	NA	NA	NA	NA	0	ACCGUGUUCCUGAAGCUCAAGGAUAUCGGUGGCAA	ACGCCACCGATGTCCTTGAGCTTGAGGAAGATGGT	NTAZ_31	metagenome_genome assembly TARA_076_MES_0.22-3, contig TARA_076_MES_0.22-3_scaffold197310_1, whole genome shotgun sequence	http://www.ncbi.nlm.nih.gov/nuccore/CEQH01082783.1?report=graph&v=255:303&c=339966&theme=Default&flip=false&select=null&content=1&color=0&label=1&geneModel=1&decor=0&layout=0&spacing=0&alncolor=on
AZIH01008485.1	607	641	GAACGGCA	GCAGCACG	25	-	NA	NA	NA	NA	0	ACCGUGUUCCUGAAGCUCAAGGAUAUCGGUGGCAA	TTGCCACCGATATCCTTCAACTTGAGGAAGACCGT	NTAZ_31	sediment_metagenome scaffold16307_2, whole genome shotgun sequence	http://www.ncbi.nlm.nih.gov/nuccore/AZIH01008485.1?report=graph&v=599:649&c=339966&theme=Default&flip=false&select=null&content=1&color=0&label=1&geneModel=1&decor=0&layout=0&spacing=0&alncolor=on
CEQU01102468.1	567	601	GTATGGCA	GTGGCAGA	23	-	NA	NA	NA	NA	0	ACCGUGUUCCUGAAGCUCAAGGAUAUCGGUGGCAA	ACGCCACCGATGTCCTTGAGCTTGAGGAAGATGGT	NTAZ_31	metagenome_genome assembly TARA_076_DCM_0.22-3, contig TARA_076_DCM_0.22-3_scaffold196413_1, whole genome shotgun sequence	http://www.ncbi.nlm.nih.gov/nuccore/CEQU01102468.1?report=graph&v=559:607&c=339966&theme=Default&flip=false&select=null&content=1&color=0&label=1&geneModel=1&decor=0&layout=0&spacing=0&alncolor=on
CESC01088431.1	565	599	GTATGGCA	GTGGCAGA	23	-	NA	NA	NA	NA	0	ACCGUGUUCCUGAAGCUCAAGGAUAUCGGUGGCAA	ACGCCACCGATGTCCTTGAGCTTGAGGAAGATGGT	NTAZ_31	metagenome_genome assembly TARA_078_MES_0.45-0.8, contig TARA_078_MES_0.45-0.8_scaffold159385_1, whole genome shotgun sequence	http://www.ncbi.nlm.nih.gov/nuccore/CESC01088431.1?report=graph&v=557:605&c=339966&theme=Default&flip=false&select=null&content=1&color=0&label=1&geneModel=1&decor=0&layout=0&spacing=0&alncolor=on
CENV01015786.1	945	911	GAACGGCA	GCAGCACA	25	+	NA	NA	NA	NA	0	ACCGUGUUCCUGAAGCUCAAGGAUAUCGGUGGCAA	TTGCCACCGATATCCTTCAACTTGAGGAATACCGT	NTAZ_31	metagenome_genome assembly TARA_031_SRF_0.22, contig TARA_031_SRF_<-0.22_scaffold65342_2, whole genome shotgun sequence	http://www.ncbi.nlm.nih.gov/nuccore/CENV01015786.1?report=graph&v=937:919&c=339966&theme=Default&flip=false&select=null&content=1&color=0&label=1&geneModel=1&decor=0&layout=0&spacing=0&alncolor=on
CEPQ01004035.1	682	716	GAACGGCA	GAAGAACG	25	-	NA	NA	NA	NA	0	ACCGUGUUCCUGAAGCUCAAGGAUAUCGGUGGCAA	TTGCCGCCGATGTCCTTGAGCTTGAGGAAGATGGT	NTAZ_31	metagenome_genome assembly TARA_038_MES_0.1-0.22, contig TARA_038_MES_0.1-0.22_scaffold8877_1, whole genome shotgun sequence	http://www.ncbi.nlm.nih.gov/nuccore/CEPQ01004035.1?report=graph&v=674:724&c=339966&theme=Default&flip=false&select=null&content=1&color=0&label=1&geneModel=1&decor=0&layout=0&spacing=0&alncolor=on
CENV01041209.1	696	730	GAACGGCA	GGGGCAGC	23	-	NA	NA	NA	NA	0	ACCGUGUUCCUGAAGCUCAAGGAUAUCGGUGGCAA	ACGCCACCGATGTCCTTCAACTTCAGGAACACCGT	NTAZ_31	metagenome_genome assembly TARA_031_SRF_0.22, contig TARA_031_SRF_<-0.22_scaffold141913_1, whole genome shotgun sequence	http://www.ncbi.nlm.nih.gov/nuccore/CENV01041209.1?report=graph&v=688:736&c=339966&theme=Default&flip=false&select=null&content=1&color=0&label=1&geneModel=1&decor=0&layout=0&spacing=0&alncolor=on
CEGE01011590.1	606	572	GAACGGCA	GGGGCAGC	23	+	NA	NA	NA	NA	0	ACCGUGUUCCUGAAGCUCAAGGAUAUCGGUGGCAA	ACGCCACCGATGTCCTTCAACTTCAGGAACACCGT	NTAZ_31	mat_metagenome genome assembly Sample_A2, contig HSCB2_S3_L001_R1_001_(paired)_trimmed_(paired)_contig_11590_[cov=2], whole genome shotgun sequence	http://www.ncbi.nlm.nih.gov/nuccore/CEGE01011590.1?report=graph&v=598:582&c=339966&theme=Default&flip=false&select=null&content=1&color=0&label=1&geneModel=1&decor=0&layout=0&spacing=0&alncolor=on
CEGF01003488.1	10265	10231	GAACGGCA	GGGGCAGC	23	+	NA	NA	NA	NA	0	ACCGUGUUCCUGAAGCUCAAGGAUAUCGGUGGCAA	ACGCCACCGATGTCCTTCAACTTCAGGAACACCGT	NTAZ_31	mat_metagenome genome assembly Sample, contig HSCB3_S4_L001_R1_001_(paired)_trimmed_(paired)_contig_3488_[cov=18], whole genome shotgun sequence	http://www.ncbi.nlm.nih.gov/nuccore/CEGF01003488.1?report=graph&v=10257:10241&c=339966&theme=Default&flip=false&select=null&content=1&color=0&label=1&geneModel=1&decor=0&layout=0&spacing=0&alncolor=on
AMWB02140115.1	9778	9744	CTGTGGCA	GCAGAACA	25	+	NA	NA	NA	NA	0	ACCGUGUUCCUGAAGCUCAAGGAUAUCGGUGGCAA	TCGCCGCCTATATCCTTGAGCTTCAGAAACACCGT	NTAZ_31	metagenome_contig_5645, whole genome shotgun sequence	http://www.ncbi.nlm.nih.gov/nuccore/AMWB02140115.1?report=graph&v=9770:9754&c=339966&theme=Default&flip=false&select=null&content=1&color=0&label=1&geneModel=1&decor=0&layout=0&spacing=0&alncolor=on
APMI01012041.1	1024	1058	AAACGGCA	GCAGGACG	25	-	NA	NA	NA	NA	0	ACCGUGUUCCUGAAGCUCAAGGAUAUCGGUGGCAA	TTGCCACCGATGTCCTTGAGCTTGAGGAAAATCGT	NTAZ_31	metagenome_HPminus8685.1, whole genome shotgun sequence	http://www.ncbi.nlm.nih.gov/nuccore/APMI01012041.1?report=graph&v=1016:1060&c=339966&theme=Default&flip=false&select=null&content=1&color=0&label=1&geneModel=1&decor=0&layout=0&spacing=0&alncolor=on
SEQ_15132_3_2408132-2549781_NC_009656_PHAGE_Pseudo_phi297	28907	28874	GAACGACG	CGCCGAGG	34	+	NA	NA	NA	NA	0	ACCUCGCCGGUGCGCAGAUCGAAAACGCCGGUAG	CTACCGGCGTTTTCGATCTGCGCACCGGCGAGGT	AZPAE14702_15		http://phast.wishartlab.com/
APMI01029618.1	686	652	GAACGGCA	GCAGCACG	25	+	NA	NA	NA	NA	0	ACCGUGUUCCUGAAGCUCAAGGAUAUCGGUGGCAA	TTGCCGCCGATGTCCTTGAGCTTGAGGAAGACCGT	NTAZ_31	metagenome_HPminus21798.1, whole genome shotgun sequence	http://www.ncbi.nlm.nih.gov/nuccore/APMI01029618.1?report=graph&v=678:660&c=339966&theme=Default&flip=false&select=null&content=1&color=0&label=1&geneModel=1&decor=0&layout=0&spacing=0&alncolor=on
APMI01023220.1	242	208	GAACGGCA	GCAGGATG	25	+	NA	NA	NA	NA	0	ACCGUGUUCCUGAAGCUCAAGGAUAUCGGUGGCAA	TTGCCTCCGATGTCCTTGAGCTTGAGGAAGATGGT	NTAZ_31	metagenome_HPminus16998.1, whole genome shotgun sequence	http://www.ncbi.nlm.nih.gov/nuccore/APMI01023220.1?report=graph&v=234:216&c=339966&theme=Default&flip=false&select=null&content=1&color=0&label=1&geneModel=1&decor=0&layout=0&spacing=0&alncolor=on
SEQ_281_2_1089517-1132222_AAKW00000000_PHAGE_Pseudo_phi297	14494	14461	GAACGACG	CGCCGAGG	30	+	NA	NA	NA	NA	0	ACCUCGCCGGUGCGCAGAUCGAAAACGCCGGUAG	CCACCGGCGTTTTCGATCTGCGCACCGGTGAGGT	AZPAE14702_15		http://phast.wishartlab.com/
3300006319-Ga0099581_101093	1516	1483	GCGGCCAC	GTGTACGC	28	+	NA	NA	NA	NA	0	ACCUCGCCGGUGCGCAGAUCGAAAACGCCGGUAG	CTACCGGCGTCGTCGATCTGCGCACCGGCGAGCT	AZPAE14702_15		https://img.jgi.doe.gov/cgi-bin/vr/main.cgi?section=MetaDetail&page=metaScaffoldDetail&taxon_oid=3300006319&scaffold_oid=Ga0099581_101093&data_type=assembled
UYQC01000339.1	975	942	GAACGACG	CGCCGAGG	32	+	NA	NA	NA	NA	0	ACCUCGCCGGUGCGCAGAUCGAAAACGCCGGUAG	CCACCGGCGTTTTCGATCTGCGCACCGGCGAGGT	AZPAE14702_15	gut_metagenome genome assembly, contig: NODE_339_length_1122_cov_2.479850, whole genome shotgun sequence	http://www.ncbi.nlm.nih.gov/nuccore/UYQC01000339.1?report=graph&v=967:952&c=339966&theme=Default&flip=false&select=null&content=1&color=0&label=1&geneModel=1&decor=0&layout=0&spacing=0&alncolor=on
UYSQ01001104.1	203	236	GAACGACG	CGCCGAGG	32	-	NA	NA	NA	NA	0	ACCUCGCCGGUGCGCAGAUCGAAAACGCCGGUAG	CCACCGGCGTTTTCGATCTGCGCACCGGCGAGGT	AZPAE14702_15	gut_metagenome genome assembly, contig: NODE_1104_length_668_cov_2.143556, whole genome shotgun sequence	http://www.ncbi.nlm.nih.gov/nuccore/UYSQ01001104.1?report=graph&v=195:242&c=339966&theme=Default&flip=false&select=null&content=1&color=0&label=1&geneModel=1&decor=0&layout=0&spacing=0&alncolor=on
UYTX01000349.1	649	682	GAACGACG	CGCCGAGG	32	-	NA	NA	NA	NA	0	ACCUCGCCGGUGCGCAGAUCGAAAACGCCGGUAG	CCACCGGCGTTTTCGATCTGCGCACCGGCGAGGT	AZPAE14702_15	gut_metagenome genome assembly, contig: NODE_349_length_1120_cov_2.215023, whole genome shotgun sequence	http://www.ncbi.nlm.nih.gov/nuccore/UYTX01000349.1?report=graph&v=641:688&c=339966&theme=Default&flip=false&select=null&content=1&color=0&label=1&geneModel=1&decor=0&layout=0&spacing=0&alncolor=on
3300008138-Ga0114843_100932	13573	13606	GCGGCCAC	GTGTACGC	28	-	NA	NA	NA	NA	0	ACCUCGCCGGUGCGCAGAUCGAAAACGCCGGUAG	CTACCGGCGTCGTCGATCTGCGCACCGGCGAGCT	AZPAE14702_15		https://img.jgi.doe.gov/cgi-bin/vr/main.cgi?section=MetaDetail&page=metaScaffoldDetail&taxon_oid=3300008138&scaffold_oid=Ga0114843_100932&data_type=assembled
3300013800-Ga0119898_1000312	3031	3064	CCACCCGG	GAACACCA	26	-	NA	NA	NA	NA	0	ACCUCGCCGGUGCGCAGAUCGAAAACGCCGGUAG	CGGCCGGCGTCGTCGATCTGCGCACCGGCGAGGT	AZPAE14702_15		https://img.jgi.doe.gov/cgi-bin/vr/main.cgi?section=MetaDetail&page=metaScaffoldDetail&taxon_oid=3300013800&scaffold_oid=Ga0119898_1000312&data_type=assembled
3300007316-Ga0104922_101138	5903	5870	GCGGCCAC	GTGCACGC	24	+	NA	NA	NA	NA	0	ACCUCGCCGGUGCGCAGAUCGAAAACGCCGGUAG	CGACCGGCGTCGTCGACCTGCGCACCGGCGAGCT	AZPAE14702_15		https://img.jgi.doe.gov/cgi-bin/vr/main.cgi?section=MetaDetail&page=metaScaffoldDetail&taxon_oid=3300007316&scaffold_oid=Ga0104922_101138&data_type=assembled
NC_013856.1	262957	262924	CAGAGCCG	GACCCGCG	24	+	NA	NA	NA	NA	0	ACCUCGCCGGUGCGCAGAUCGAAAACGCCGGUAG	CCACCGGCGATTTCGATCTGCGGACCTTCGAGGT	AZPAE14702_15	sp._B510 plasmid pAB510b, complete sequence	http://www.ncbi.nlm.nih.gov/nuccore/NC_013856.1?report=graph&v=262949:262934&c=339966&theme=Default&flip=false&select=null&content=1&color=0&label=1&geneModel=1&decor=0&layout=0&spacing=0&alncolor=on
NZ_CP025054.1	4033	4000	GAAGGCGG	GTCGGCGG	34	+	NA	NA	NA	NA	0	ACCUGCUCGAGUUCGGCCUGGUGACUCUGACGUG	CACGTCAGAGTCACCAGGCCGAACTCGAGCAGGT	JBDRefStrain_8	aeruginosa_strain PB354 plasmid pPB354_1, complete sequence	http://www.ncbi.nlm.nih.gov/nuccore/NZ_CP025054.1?report=graph&v=4025:4008&c=339966&theme=Default&flip=false&select=null&content=1&color=0&label=1&geneModel=1&decor=0&layout=0&spacing=0&alncolor=on
NZ_CP025052.1	4033	4000	GAAGGCGG	GTCGGCGG	34	+	NA	NA	NA	NA	0	ACCUGCUCGAGUUCGGCCUGGUGACUCUGACGUG	CACGTCAGAGTCACCAGGCCGAACTCGAGCAGGT	JBDRefStrain_8	aeruginosa_strain PB353 plasmid pPB353_1, complete sequence	http://www.ncbi.nlm.nih.gov/nuccore/NZ_CP025052.1?report=graph&v=4025:4008&c=339966&theme=Default&flip=false&select=null&content=1&color=0&label=1&geneModel=1&decor=0&layout=0&spacing=0&alncolor=on
NZ_CP015000.1	42893	42926	GAAGGCGG	GTCGGCGG	32	-	NA	NA	NA	NA	0	ACCUGCUCGAGUUCGGCCUGGUGACUCUGACGUG	CACGTCAGAGTCACCAGGTCGAACTCGAGCAGGT	JBDRefStrain_8	aeruginosa_strain PA7790 plasmid pPA7790, complete sequence	http://www.ncbi.nlm.nih.gov/nuccore/NZ_CP015000.1?report=graph&v=42885:42934&c=339966&theme=Default&flip=false&select=null&content=1&color=0&label=1&geneModel=1&decor=0&layout=0&spacing=0&alncolor=on
NNBT01002185.1	92374	92341	GAGGGTCT	CACCCGCG	24	+	NA	NA	NA	NA	0	ACCUCGCCGGUGCGCAGAUCGAAAACGCCGGUAG	CCACCGGCGATTTCGATCTGCGCAGCTTCGAGGT	AZPAE14702_15	metagenome_KVJ10_c2185, whole genome shotgun sequence	http://www.ncbi.nlm.nih.gov/nuccore/NNBT01002185.1?report=graph&v=92366:92351&c=339966&theme=Default&flip=false&select=null&content=1&color=0&label=1&geneModel=1&decor=0&layout=0&spacing=0&alncolor=on
NZ_CP043548.1	10796	10763	GAAGGCGG	GTCGGCGG	32	+	NA	NA	NA	NA	0	ACCUGCUCGAGUUCGGCCUGGUGACUCUGACGUG	CACGTCAGAGTCACCAGGCCGAACTGGAGCAGGT	JBDRefStrain_8	aeruginosa_strain GIMC5002:PAT-169 plasmid pPAT169, complete sequence	http://www.ncbi.nlm.nih.gov/nuccore/NZ_CP043548.1?report=graph&v=10788:10771&c=339966&theme=Default&flip=false&select=null&content=1&color=0&label=1&geneModel=1&decor=0&layout=0&spacing=0&alncolor=on
NZ_CP043482.1	10796	10763	GAAGGCGG	GTCGGCGG	32	+	NA	NA	NA	NA	0	ACCUGCUCGAGUUCGGCCUGGUGACUCUGACGUG	CACGTCAGAGTCACCAGGCCGAACTGGAGCAGGT	JBDRefStrain_8	aeruginosa_strain GIMC5001:PAT-23 plasmid pPAT23, complete sequence	http://www.ncbi.nlm.nih.gov/nuccore/NZ_CP043482.1?report=graph&v=10788:10771&c=339966&theme=Default&flip=false&select=null&content=1&color=0&label=1&geneModel=1&decor=0&layout=0&spacing=0&alncolor=on
NZ_CP027175.1	46131	46098	GAAGGCGG	GTCGGCGG	32	+	NA	NA	NA	NA	0	ACCUGCUCGAGUUCGGCCUGGUGACUCUGACGUG	CACGTCAGAGTCACCAGGTCGAACTCGAGCAGGT	JBDRefStrain_8	aeruginosa_strain AR_0230 plasmid unnamed1	http://www.ncbi.nlm.nih.gov/nuccore/NZ_CP027175.1?report=graph&v=46123:46106&c=339966&theme=Default&flip=false&select=null&content=1&color=0&label=1&geneModel=1&decor=0&layout=0&spacing=0&alncolor=on
NZ_CP020561.2	10673	10640	GAAGGCGG	GTCGGCGG	30	+	NA	NA	NA	NA	0	ACCUGCUCGAGUUCGGCCUGGUGACUCUGACGUG	CTCGTCAGAGTCACCAGGCCGAACTGGAGCAGGT	JBDRefStrain_8	aeruginosa_strain CR1 plasmid pCR1, complete sequence	http://www.ncbi.nlm.nih.gov/nuccore/NZ_CP020561.2?report=graph&v=10665:10650&c=339966&theme=Default&flip=false&select=null&content=1&color=0&label=1&geneModel=1&decor=0&layout=0&spacing=0&alncolor=on
OQZJ01001572.1	184	150	GAACACCA	AGAGCACA	35	+	NA	NA	NA	NA	0	ACCUGGGCCGGCGAGGUCUACGUCGACCGCUCCGG	CCGGAGCGGTCGACGTAGACCTCGCCGGCCCAGGT	AZPAE14395_42	gut_metagenome genome assembly, contig: NODE_1572_length_1208_cov_1.330442, whole genome shotgun sequence	http://www.ncbi.nlm.nih.gov/nuccore/OQZJ01001572.1?report=graph&v=176:158&c=339966&theme=Default&flip=false&select=null&content=1&color=0&label=1&geneModel=1&decor=0&layout=0&spacing=0&alncolor=on
OQXG01000857.1	2244	2210	GAACACCA	AGAGCACA	35	+	NA	NA	NA	NA	0	ACCUGGGCCGGCGAGGUCUACGUCGACCGCUCCGG	CCGGAGCGGTCGACGTAGACCTCGCCGGCCCAGGT	AZPAE14395_42	gut_metagenome genome assembly, contig: NODE_857_length_4629_cov_2.286839, whole genome shotgun sequence	http://www.ncbi.nlm.nih.gov/nuccore/OQXG01000857.1?report=graph&v=2236:2218&c=339966&theme=Default&flip=false&select=null&content=1&color=0&label=1&geneModel=1&decor=0&layout=0&spacing=0&alncolor=on
OBJZ01000048.1	18332	18366	GAACACCA	AGAGCACA	35	-	NA	NA	NA	NA	0	ACCUGGGCCGGCGAGGUCUACGUCGACCGCUCCGG	CCGGAGCGGTCGACGTAGACCTCGCCGGCCCAGGT	AZPAE14395_42	gut_metagenome genome assembly, contig: NODE_48_length_171635_cov_42.4055, whole genome shotgun sequence	http://www.ncbi.nlm.nih.gov/nuccore/OBJZ01000048.1?report=graph&v=18324:18374&c=339966&theme=Default&flip=false&select=null&content=1&color=0&label=1&geneModel=1&decor=0&layout=0&spacing=0&alncolor=on
ORAY01001999.1	929	895	GAACACCA	AGAGCACA	35	+	NA	NA	NA	NA	0	ACCUGGGCCGGCGAGGUCUACGUCGACCGCUCCGG	CCGGAGCGGTCGACGTAGACCTCGCCGGCCCAGGT	AZPAE14395_42	gut_metagenome genome assembly, contig: NODE_1999_length_1315_cov_1.800000, whole genome shotgun sequence	http://www.ncbi.nlm.nih.gov/nuccore/ORAY01001999.1?report=graph&v=921:903&c=339966&theme=Default&flip=false&select=null&content=1&color=0&label=1&geneModel=1&decor=0&layout=0&spacing=0&alncolor=on
OQYI01000654.1	1110	1144	GAACACCA	AGAGCACA	35	-	NA	NA	NA	NA	0	ACCUGGGCCGGCGAGGUCUACGUCGACCGCUCCGG	CCGGAGCGGTCGACGTAGACCTCGCCGGCCCAGGT	AZPAE14395_42	gut_metagenome genome assembly, contig: NODE_654_length_2999_cov_3.703125, whole genome shotgun sequence	http://www.ncbi.nlm.nih.gov/nuccore/OQYI01000654.1?report=graph&v=1102:1152&c=339966&theme=Default&flip=false&select=null&content=1&color=0&label=1&geneModel=1&decor=0&layout=0&spacing=0&alncolor=on
SEQ_18037_3_2641630-2692950_NC_017548_PHAGE_Pseudo_phi297	45218	45252	GAACACCA	AGAGCACA	35	-	NA	NA	NA	NA	0	ACCUGGGCCGGCGAGGUCUACGUCGACCGCUCCGG	CCGGAGCGGTCGACGTAGACCTCGCCGGCCCAGGT	AZPAE14395_42		http://phast.wishartlab.com/
OQZT01001811.1	1193	1159	GAACACCA	AGAGCACA	35	+	NA	NA	NA	NA	0	ACCUGGGCCGGCGAGGUCUACGUCGACCGCUCCGG	CCGGAGCGGTCGACGTAGACCTCGCCGGCCCAGGT	AZPAE14395_42	gut_metagenome genome assembly, contig: NODE_1811_length_1249_cov_1.647404, whole genome shotgun sequence	http://www.ncbi.nlm.nih.gov/nuccore/OQZT01001811.1?report=graph&v=1185:1167&c=339966&theme=Default&flip=false&select=null&content=1&color=0&label=1&geneModel=1&decor=0&layout=0&spacing=0&alncolor=on
SEQ_11008_3_2641630-2692950_CP002496_PHAGE_Pseudo_phi297	45218	45252	GAACACCA	AGAGCACA	35	-	NA	NA	NA	NA	0	ACCUGGGCCGGCGAGGUCUACGUCGACCGCUCCGG	CCGGAGCGGTCGACGTAGACCTCGCCGGCCCAGGT	AZPAE14395_42		http://phast.wishartlab.com/
OQMN01002526.1	524	490	GGCGAGCG	GGACGTCC	23	+	NA	NA	NA	NA	0	ACCUGGGCCGGCGAGGUCUACGUCGACCGCUCCGG	TCGTTGCAGTCGATGTAGACCTCGCCGTCCCAGGT	AZPAE14395_42	gut_metagenome genome assembly, contig: NODE_2526_length_1848_cov_1.001743, whole genome shotgun sequence	http://www.ncbi.nlm.nih.gov/nuccore/OQMN01002526.1?report=graph&v=516:503&c=339966&theme=Default&flip=false&select=null&content=1&color=0&label=1&geneModel=1&decor=0&layout=0&spacing=0&alncolor=on
OAZX01012347.1	158	192	GGCGAGCG	GGACGTCC	23	-	NA	NA	NA	NA	0	ACCUGGGCCGGCGAGGUCUACGUCGACCGCUCCGG	TCGTTGCAGTCGATGTAGACCTCGCCGTCCCAGGT	AZPAE14395_42	gut_metagenome genome assembly, contig: NODE_12347_length_670_cov_0.993496, whole genome shotgun sequence	http://www.ncbi.nlm.nih.gov/nuccore/OAZX01012347.1?report=graph&v=150:195&c=339966&theme=Default&flip=false&select=null&content=1&color=0&label=1&geneModel=1&decor=0&layout=0&spacing=0&alncolor=on
OAVX01003850.1	940	906	GGCGAGCG	GGACGTCC	23	+	NA	NA	NA	NA	0	ACCUGGGCCGGCGAGGUCUACGUCGACCGCUCCGG	TCGTTGCAGTCGATGTAGACCTCGCCGTCCCAGGT	AZPAE14395_42	gut_metagenome genome assembly, contig: NODE_3850_length_2330_cov_2.18286, whole genome shotgun sequence	http://www.ncbi.nlm.nih.gov/nuccore/OAVX01003850.1?report=graph&v=932:919&c=339966&theme=Default&flip=false&select=null&content=1&color=0&label=1&geneModel=1&decor=0&layout=0&spacing=0&alncolor=on
OBZF01018303.1	227	193	GGCGAGCG	GGACGTCC	23	+	NA	NA	NA	NA	0	ACCUGGGCCGGCGAGGUCUACGUCGACCGCUCCGG	TCGTTGCAGTCGATGTAGACCTCGCCGTCCCAGGT	AZPAE14395_42	gut_metagenome genome assembly, contig: NODE_18303_length_281_cov_1.14602, whole genome shotgun sequence	http://www.ncbi.nlm.nih.gov/nuccore/OBZF01018303.1?report=graph&v=219:206&c=339966&theme=Default&flip=false&select=null&content=1&color=0&label=1&geneModel=1&decor=0&layout=0&spacing=0&alncolor=on
OAWF01009903.1	173	139	GGCGAGCG	GGACGTCC	23	+	NA	NA	NA	NA	0	ACCUGGGCCGGCGAGGUCUACGUCGACCGCUCCGG	TCGTTGCAGTCGATGTAGACCTCGCCGTCCCAGGT	AZPAE14395_42	gut_metagenome genome assembly, contig: NODE_9903_length_626_cov_0.89317, whole genome shotgun sequence	http://www.ncbi.nlm.nih.gov/nuccore/OAWF01009903.1?report=graph&v=165:152&c=339966&theme=Default&flip=false&select=null&content=1&color=0&label=1&geneModel=1&decor=0&layout=0&spacing=0&alncolor=on
OAWZ01022917.1	77	111	GGCGAGCG	GGACGTCC	23	-	NA	NA	NA	NA	0	ACCUGGGCCGGCGAGGUCUACGUCGACCGCUCCGG	TCGTTGCAGTCGATGTAGACCTCGCCGTCCCAGGT	AZPAE14395_42	gut_metagenome genome assembly, contig: NODE_22917_length_249_cov_1.1134, whole genome shotgun sequence	http://www.ncbi.nlm.nih.gov/nuccore/OAWZ01022917.1?report=graph&v=69:114&c=339966&theme=Default&flip=false&select=null&content=1&color=0&label=1&geneModel=1&decor=0&layout=0&spacing=0&alncolor=on
OAUR01000764.1	3389	3355	GGCGAGCG	GGACGTCC	23	+	NA	NA	NA	NA	0	ACCUGGGCCGGCGAGGUCUACGUCGACCGCUCCGG	TCGTTGCAGTCGATGTAGACCTCGCCGTCCCAGGT	AZPAE14395_42	gut_metagenome genome assembly, contig: NODE_764_length_5027_cov_14.1386, whole genome shotgun sequence	http://www.ncbi.nlm.nih.gov/nuccore/OAUR01000764.1?report=graph&v=3381:3368&c=339966&theme=Default&flip=false&select=null&content=1&color=0&label=1&geneModel=1&decor=0&layout=0&spacing=0&alncolor=on
CEAZ01023922.1	32487	32521	GGCGAGCG	GGACGTCC	23	-	NA	NA	NA	NA	0	ACCUGGGCCGGCGAGGUCUACGUCGACCGCUCCGG	TCGTTGCAGTCGATGTAGACCTCGCCGTCCCAGGT	AZPAE14395_42	metagenome_genome assembly P6C7-k21-2014-09-20, contig contig-4736000045, whole genome shotgun sequence	http://www.ncbi.nlm.nih.gov/nuccore/CEAZ01023922.1?report=graph&v=32479:32524&c=339966&theme=Default&flip=false&select=null&content=1&color=0&label=1&geneModel=1&decor=0&layout=0&spacing=0&alncolor=on
CEAK01025918.1	1185	1151	GGCGAGCG	GGACGTCC	23	+	NA	NA	NA	NA	0	ACCUGGGCCGGCGAGGUCUACGUCGACCGCUCCGG	TCGTTGCAGTCGATGTAGACCTCGCCGTCCCAGGT	AZPAE14395_42	metagenome_genome assembly P3E7-k21-2014-09-20, contig contig-569000091, whole genome shotgun sequence	http://www.ncbi.nlm.nih.gov/nuccore/CEAK01025918.1?report=graph&v=1177:1164&c=339966&theme=Default&flip=false&select=null&content=1&color=0&label=1&geneModel=1&decor=0&layout=0&spacing=0&alncolor=on
CEUX01186171.1	665	631	GTGTGCAC	GCGGATTG	21	+	NA	NA	NA	NA	0	ACCUGGGCCGGCGAGGUCUACGUCGACCGCUCCGG	GTGAAGCCGTCGGCGTCGACCTCGCCGGCCCAGGC	AZPAE14395_42	metagenome_genome assembly TARA_123_MIX_0.1-0.22, contig TARA_123_MIX_0.1-0.22_C6664562_1, whole genome shotgun sequence	http://www.ncbi.nlm.nih.gov/nuccore/CEUX01186171.1?report=graph&v=655:642&c=339966&theme=Default&flip=false&select=null&content=1&color=0&label=1&geneModel=1&decor=0&layout=0&spacing=0&alncolor=on
CEBY01002667.1	12617	12651	GGCGAGCG	GGACGTCC	23	-	NA	NA	NA	NA	0	ACCUGGGCCGGCGAGGUCUACGUCGACCGCUCCGG	TCGTTGCAGTCGATGTAGACCTCGCCGTCCCAGGT	AZPAE14395_42	metagenome_genome assembly P6C0-k21-2014-09-20, contig contig-49000005, whole genome shotgun sequence	http://www.ncbi.nlm.nih.gov/nuccore/CEBY01002667.1?report=graph&v=12609:12654&c=339966&theme=Default&flip=false&select=null&content=1&color=0&label=1&geneModel=1&decor=0&layout=0&spacing=0&alncolor=on
CETJ01181922.1	371	405	GTGTGCAC	GCGGATTG	21	-	NA	NA	NA	NA	0	ACCUGGGCCGGCGAGGUCUACGUCGACCGCUCCGG	GTGAAGCCGTCGGCGTCGACCTCGCCGGCCCAGGC	AZPAE14395_42	metagenome_genome assembly TARA_122_MES_0.22-0.45, contig TARA_122_MES_0.22-0.45_C15944278_1, whole genome shotgun sequence	http://www.ncbi.nlm.nih.gov/nuccore/CETJ01181922.1?report=graph&v=363:408&c=339966&theme=Default&flip=false&select=null&content=1&color=0&label=1&geneModel=1&decor=0&layout=0&spacing=0&alncolor=on
CEVB01008644.1	1313	1279	GTGTGCAC	GCGGATTG	21	+	NA	NA	NA	NA	0	ACCUGGGCCGGCGAGGUCUACGUCGACCGCUCCGG	GTGAAGCCGTCGGCGTCGACCTCGCCGGCCCAGGC	AZPAE14395_42	metagenome_genome assembly TARA_124_SRF_0.1-0.22, contig TARA_124_SRF_0.1-0.22_scaffold17353_1, whole genome shotgun sequence	http://www.ncbi.nlm.nih.gov/nuccore/CEVB01008644.1?report=graph&v=1303:1290&c=339966&theme=Default&flip=false&select=null&content=1&color=0&label=1&geneModel=1&decor=0&layout=0&spacing=0&alncolor=on
CETN01116717.1	422	456	GTGTGCAC	GCGGATTG	21	-	NA	NA	NA	NA	0	ACCUGGGCCGGCGAGGUCUACGUCGACCGCUCCGG	GTGAAGCCGTCGGCGTCGACCTCGCCGGCCCAGGC	AZPAE14395_42	metagenome_genome assembly TARA_122_SRF_0.1-0.22, contig TARA_122_SRF_0.1-0.22_C7494214_1, whole genome shotgun sequence	http://www.ncbi.nlm.nih.gov/nuccore/CETN01116717.1?report=graph&v=414:459&c=339966&theme=Default&flip=false&select=null&content=1&color=0&label=1&geneModel=1&decor=0&layout=0&spacing=0&alncolor=on
CEUI01005904.1	21547	21581	GTGTGCAC	GCGGATTG	21	-	NA	NA	NA	NA	0	ACCUGGGCCGGCGAGGUCUACGUCGACCGCUCCGG	GTGAAGCCGTCGGCGTCGACCTCGCCGGCCCAGGC	AZPAE14395_42	metagenome_genome assembly TARA_125_MIX_0.1-0.22, contig TARA_125_MIX_0.1-0.22_scaffold11191_2, whole genome shotgun sequence	http://www.ncbi.nlm.nih.gov/nuccore/CEUI01005904.1?report=graph&v=21539:21584&c=339966&theme=Default&flip=false&select=null&content=1&color=0&label=1&geneModel=1&decor=0&layout=0&spacing=0&alncolor=on
CEUT01008303.1	1841	1875	GTGTGCAC	GCGGATTG	21	-	NA	NA	NA	NA	0	ACCUGGGCCGGCGAGGUCUACGUCGACCGCUCCGG	GTGAAGCCGTCGGCGTCGACCTCGCCGGCCCAGGC	AZPAE14395_42	metagenome_genome assembly TARA_125_SRF_0.1-0.22, contig TARA_125_SRF_0.1-0.22_scaffold16376_1, whole genome shotgun sequence	http://www.ncbi.nlm.nih.gov/nuccore/CEUT01008303.1?report=graph&v=1833:1878&c=339966&theme=Default&flip=false&select=null&content=1&color=0&label=1&geneModel=1&decor=0&layout=0&spacing=0&alncolor=on
CEWF01054903.1	10128	10094	GTGTGCAC	GCGGATTG	21	+	NA	NA	NA	NA	0	ACCUGGGCCGGCGAGGUCUACGUCGACCGCUCCGG	GTGAAGCCGTCGGCGTCGACCTCGCCGGCCCAGGC	AZPAE14395_42	metagenome_genome assembly TARA_122_MES_0.1-0.22, contig TARA_122_MES_0.1-0.22_scaffold104461_2, whole genome shotgun sequence	http://www.ncbi.nlm.nih.gov/nuccore/CEWF01054903.1?report=graph&v=10118:10105&c=339966&theme=Default&flip=false&select=null&content=1&color=0&label=1&geneModel=1&decor=0&layout=0&spacing=0&alncolor=on
NZ_CP020561.2	34666	34700	GAACCTGG	TGCCGGTT	35	-	NA	NA	NA	NA	0	ACGAACACGGUUAUCACCGGCGACGGUAACAGCGU	ACGCTGTTACCGTCGCCGGTGATAACCGTGTTCGT	NKYB_24	aeruginosa_strain CR1 plasmid pCR1, complete sequence	http://www.ncbi.nlm.nih.gov/nuccore/NZ_CP020561.2?report=graph&v=34658:34708&c=339966&theme=Default&flip=false&select=null&content=1&color=0&label=1&geneModel=1&decor=0&layout=0&spacing=0&alncolor=on
CEUP01074298.1	390	356	GTGTGCAC	GCGGATTG	21	+	NA	NA	NA	NA	0	ACCUGGGCCGGCGAGGUCUACGUCGACCGCUCCGG	GTGAAGCCGTCGGCGTCGACCTCGCCGGCCCAGGC	AZPAE14395_42	metagenome_genome assembly TARA_123_MIX_0.45-0.8, contig TARA_123_MIX_0.45-0.8_C4011065_1, whole genome shotgun sequence	http://www.ncbi.nlm.nih.gov/nuccore/CEUP01074298.1?report=graph&v=380:367&c=339966&theme=Default&flip=false&select=null&content=1&color=0&label=1&geneModel=1&decor=0&layout=0&spacing=0&alncolor=on
NZ_CP025054.1	44822	44856	GAACCTGG	TGCCCGTC	25	-	NA	NA	NA	NA	0	ACGAACACGGUUAUCACCGGCGACGGUAACAGCGU	ACGCTGTTGCCGTCGCCGGTCACAACGGTGTTGGT	NKYB_24	aeruginosa_strain PB354 plasmid pPB354_1, complete sequence	http://www.ncbi.nlm.nih.gov/nuccore/NZ_CP025054.1?report=graph&v=44814:44864&c=339966&theme=Default&flip=false&select=null&content=1&color=0&label=1&geneModel=1&decor=0&layout=0&spacing=0&alncolor=on
NZ_CP025052.1	44822	44856	GAACCTGG	TGCCCGTC	25	-	NA	NA	NA	NA	0	ACGAACACGGUUAUCACCGGCGACGGUAACAGCGU	ACGCTGTTGCCGTCGCCGGTCACAACGGTGTTGGT	NKYB_24	aeruginosa_strain PB353 plasmid pPB353_1, complete sequence	http://www.ncbi.nlm.nih.gov/nuccore/NZ_CP025052.1?report=graph&v=44814:44864&c=339966&theme=Default&flip=false&select=null&content=1&color=0&label=1&geneModel=1&decor=0&layout=0&spacing=0&alncolor=on
NZ_CP015000.1	1050	1016	GAACCTGG	TGCCCGTC	25	+	NA	NA	NA	NA	0	ACGAACACGGUUAUCACCGGCGACGGUAACAGCGU	ACGCTGTTGCCGTCGCCGGTCACAACGGTGTTGGT	NKYB_24	aeruginosa_strain PA7790 plasmid pPA7790, complete sequence	http://www.ncbi.nlm.nih.gov/nuccore/NZ_CP015000.1?report=graph&v=1042:1024&c=339966&theme=Default&flip=false&select=null&content=1&color=0&label=1&geneModel=1&decor=0&layout=0&spacing=0&alncolor=on
NZ_CP043482.1	35805	35839	GAACCTGG	TGCCGGTT	25	-	NA	NA	NA	NA	0	ACGAACACGGUUAUCACCGGCGACGGUAACAGCGU	ACGCTGTTCCCGTCGCCAGTGACAATGGTGTTCGT	NKYB_24	aeruginosa_strain GIMC5001:PAT-23 plasmid pPAT23, complete sequence	http://www.ncbi.nlm.nih.gov/nuccore/NZ_CP043482.1?report=graph&v=35797:35847&c=339966&theme=Default&flip=false&select=null&content=1&color=0&label=1&geneModel=1&decor=0&layout=0&spacing=0&alncolor=on
NZ_CP043548.1	35805	35839	GAACCTGG	TGCCGGTT	25	-	NA	NA	NA	NA	0	ACGAACACGGUUAUCACCGGCGACGGUAACAGCGU	ACGCTGTTCCCGTCGCCAGTGACAATGGTGTTCGT	NKYB_24	aeruginosa_strain GIMC5002:PAT-169 plasmid pPAT169, complete sequence	http://www.ncbi.nlm.nih.gov/nuccore/NZ_CP043548.1?report=graph&v=35797:35847&c=339966&theme=Default&flip=false&select=null&content=1&color=0&label=1&geneModel=1&decor=0&layout=0&spacing=0&alncolor=on
CETC01154040.1	733	767	GTGTGCAC	GCGGATTG	21	-	NA	NA	NA	NA	0	ACCUGGGCCGGCGAGGUCUACGUCGACCGCUCCGG	GTGAAGCCGTCGGCGTCGACCTCGCCGGCCCAGGC	AZPAE14395_42	metagenome_genome assembly TARA_122_DCM_0.1-0.22, contig TARA_122_DCM_0.1-0.22_C5181486_1, whole genome shotgun sequence	http://www.ncbi.nlm.nih.gov/nuccore/CETC01154040.1?report=graph&v=725:770&c=339966&theme=Default&flip=false&select=null&content=1&color=0&label=1&geneModel=1&decor=0&layout=0&spacing=0&alncolor=on
NZ_CP027175.1	15890	15924	GAACCTGG	TGCCCGTC	25	-	NA	NA	NA	NA	0	ACGAACACGGUUAUCACCGGCGACGGUAACAGCGU	ACGCTGTTGCCGTCGCCGGTCACAACGGTGTTGGT	NKYB_24	aeruginosa_strain AR_0230 plasmid unnamed1	http://www.ncbi.nlm.nih.gov/nuccore/NZ_CP027175.1?report=graph&v=15882:15932&c=339966&theme=Default&flip=false&select=null&content=1&color=0&label=1&geneModel=1&decor=0&layout=0&spacing=0&alncolor=on
3300011755-Ga0122171_100110	18965	18999	GGACGCGC	GATGCCGA	31	-	NA	NA	NA	NA	0	ACGCCGAAUCGCUCGGAUGGGUCACCGACCGCGCC	GGCGCGGTCGGTGACCCAGCCGAGCGACTCGGCGT	NTAZ_36		https://img.jgi.doe.gov/cgi-bin/vr/main.cgi?section=MetaDetail&page=metaScaffoldDetail&taxon_oid=3300011755&scaffold_oid=Ga0122171_100110&data_type=assembled
3300011755-Ga0122171_100168	6825	6793	GAAGAACA	CCTAGCGA	33	+	NA	NA	NA	NA	0	ACGAUCUCGCAGCAGUAAGCCAGUGCCGGGGUC	GACCCCGGCACTGGCTTACTGCTGCGAGATCGT	AZPAE14702_6		https://img.jgi.doe.gov/cgi-bin/vr/main.cgi?section=MetaDetail&page=metaScaffoldDetail&taxon_oid=3300011755&scaffold_oid=Ga0122171_100168&data_type=assembled
ABLU01232064.1	15	49	CTCATCAT	TGTAATAC	23	-	NA	NA	NA	NA	0	ACGAACACGGUUAUCACCGGCGACGGUAACAGCGU	GGGCCGTTACCGCCACCGGTGATAATCGTGTTCGT	NKYB_24	drainage_metagenome 28009406, whole genome shotgun sequence	http://www.ncbi.nlm.nih.gov/nuccore/ABLU01232064.1?report=graph&v=7:55&c=339966&theme=Default&flip=false&select=null&content=1&color=0&label=1&geneModel=1&decor=0&layout=0&spacing=0&alncolor=on
SEQ_15830_1_170-36496_NC_011611_PHAGE_Pseudo_MP38	28862	28896	GGACGCGC	GATGCCGA	31	-	NA	NA	NA	NA	0	ACGCCGAAUCGCUCGGAUGGGUCACCGACCGCGCC	GGCGCGGTCGGTGACCCAGCCGAGCGACTCGGCGT	NTAZ_36		http://phast.wishartlab.com/
SEQ_15923_4_1684131-1723970_NC_011770_PHAGE_Pseudo_JBD5	28922	28956	GGACGCGC	GATGCCGA	31	-	NA	NA	NA	NA	0	ACGCCGAAUCGCUCGGAUGGGUCACCGACCGCGCC	GGCGCGGTCGGTGACCCAGCCGAGCGACTCGGCGT	NTAZ_36		http://phast.wishartlab.com/
SEQ_15243_1_170-36020_NC_009818_PHAGE_Pseudo_MP22	28380	28414	GGACGCGC	GATGCCGA	31	-	NA	NA	NA	NA	0	ACGCCGAAUCGCUCGGAUGGGUCACCGACCGCGCC	GGCGCGGTCGGTGACCCAGCCGAGCGACTCGGCGT	NTAZ_36		http://phast.wishartlab.com/
CAACFL010000679.1	435	467	GAAGAACA	CCTAGCGA	33	-	NA	NA	NA	NA	0	ACGAUCUCGCAGCAGUAAGCCAGUGCCGGGGUC	GACCCCGGCACTGGCTTACTGCTGCGAGATCGT	AZPAE14702_6	gut_metagenome genome assembly, contig: NODE_679_length_503_cov_1.218750, whole genome shotgun sequence	http://www.ncbi.nlm.nih.gov/nuccore/CAACFL010000679.1?report=graph&v=427:475&c=339966&theme=Default&flip=false&select=null&content=1&color=0&label=1&geneModel=1&decor=0&layout=0&spacing=0&alncolor=on
SEQ_14871_1_170-36328_NC_008717_PHAGE_Pseudo_DMS3	28466	28500	GGACGCGC	GATGCCGA	31	-	NA	NA	NA	NA	0	ACGCCGAAUCGCUCGGAUGGGUCACCGACCGCGCC	GGCGCGGTCGGTGACCCAGCCGAGCGACTCGGCGT	NTAZ_36		http://phast.wishartlab.com/
SEQ_5254_3_1555271-1593534_AEEX00000000_PHAGE_Pseudo_JBD24	30487	30521	GGACGCGC	GATGCCGA	31	-	NA	NA	NA	NA	0	ACGCCGAAUCGCUCGGAUGGGUCACCGACCGCGCC	GGCGCGGTCGGTGACCCAGCCGAGCGACTCGGCGT	NTAZ_36		http://phast.wishartlab.com/
ORAH01000001.1	27706	27672	GGACGCGC	GATGCCGA	29	+	NA	NA	NA	NA	0	ACGCCGAAUCGCUCGGAUGGGUCACCGACCGCGCC	CGCGCGGTCGGTGACCCAGCCGAGCGACTCGGCGT	NTAZ_36	gut_metagenome genome assembly, contig: NODE_1_length_461144_cov_11.983376, whole genome shotgun sequence	http://www.ncbi.nlm.nih.gov/nuccore/ORAH01000001.1?report=graph&v=27698:27681&c=339966&theme=Default&flip=false&select=null&content=1&color=0&label=1&geneModel=1&decor=0&layout=0&spacing=0&alncolor=on
OQWF01000002.1	27706	27672	GGACGCGC	GATGCCGA	29	+	NA	NA	NA	NA	0	ACGCCGAAUCGCUCGGAUGGGUCACCGACCGCGCC	CGCGCGGTCGGTGACCCAGCCGAGCGACTCGGCGT	NTAZ_36	gut_metagenome genome assembly, contig: NODE_2_length_461155_cov_21.131076, whole genome shotgun sequence	http://www.ncbi.nlm.nih.gov/nuccore/OQWF01000002.1?report=graph&v=27698:27681&c=339966&theme=Default&flip=false&select=null&content=1&color=0&label=1&geneModel=1&decor=0&layout=0&spacing=0&alncolor=on
UYTX01000336.1	139	105	GGACGCGC	GATGCCGA	29	+	NA	NA	NA	NA	0	ACGCCGAAUCGCUCGGAUGGGUCACCGACCGCGCC	CGCGCGGTCGGTGACCCAGCCGAGCGACTCGGCGT	NTAZ_36	gut_metagenome genome assembly, contig: NODE_336_length_1155_cov_1.795455, whole genome shotgun sequence	http://www.ncbi.nlm.nih.gov/nuccore/UYTX01000336.1?report=graph&v=131:114&c=339966&theme=Default&flip=false&select=null&content=1&color=0&label=1&geneModel=1&decor=0&layout=0&spacing=0&alncolor=on
ORAN01000001.1	27493	27459	GGACGCGC	GATGCCGA	29	+	NA	NA	NA	NA	0	ACGCCGAAUCGCUCGGAUGGGUCACCGACCGCGCC	CGCGCGGTCGGTGACCCAGCCGAGCGACTCGGCGT	NTAZ_36	gut_metagenome genome assembly, contig: NODE_1_length_461005_cov_24.774212, whole genome shotgun sequence	http://www.ncbi.nlm.nih.gov/nuccore/ORAN01000001.1?report=graph&v=27485:27468&c=339966&theme=Default&flip=false&select=null&content=1&color=0&label=1&geneModel=1&decor=0&layout=0&spacing=0&alncolor=on
UYSK01002014.1	216	182	GGACGCGC	GATGCCGA	29	+	NA	NA	NA	NA	0	ACGCCGAAUCGCUCGGAUGGGUCACCGACCGCGCC	CGCGCGGTCGGTGACCCAGCCGAGCGACTCGGCGT	NTAZ_36	gut_metagenome genome assembly, contig: NODE_2014_length_543_cov_1.584016, whole genome shotgun sequence	http://www.ncbi.nlm.nih.gov/nuccore/UYSK01002014.1?report=graph&v=208:191&c=339966&theme=Default&flip=false&select=null&content=1&color=0&label=1&geneModel=1&decor=0&layout=0&spacing=0&alncolor=on
UYQZ01000752.1	254	288	GGACGCGC	GATGCCGA	29	-	NA	NA	NA	NA	0	ACGCCGAAUCGCUCGGAUGGGUCACCGACCGCGCC	CGCGCGGTCGGTGACCCAGCCGAGCGACTCGGCGT	NTAZ_36	gut_metagenome genome assembly, contig: NODE_752_length_745_cov_1.927536, whole genome shotgun sequence	http://www.ncbi.nlm.nih.gov/nuccore/UYQZ01000752.1?report=graph&v=246:295&c=339966&theme=Default&flip=false&select=null&content=1&color=0&label=1&geneModel=1&decor=0&layout=0&spacing=0&alncolor=on
OQWS01000009.1	106488	106522	GGACGCGC	GATGCCGA	29	-	NA	NA	NA	NA	0	ACGCCGAAUCGCUCGGAUGGGUCACCGACCGCGCC	CGCGCGGTCGGTGACCCAGCCGAGCGACTCGGCGT	NTAZ_36	gut_metagenome genome assembly, contig: NODE_9_length_137258_cov_7.306138, whole genome shotgun sequence	http://www.ncbi.nlm.nih.gov/nuccore/OQWS01000009.1?report=graph&v=106480:106529&c=339966&theme=Default&flip=false&select=null&content=1&color=0&label=1&geneModel=1&decor=0&layout=0&spacing=0&alncolor=on
OQYF01000002.1	433450	433484	GGACGCGC	GATGCCGA	29	-	NA	NA	NA	NA	0	ACGCCGAAUCGCUCGGAUGGGUCACCGACCGCGCC	CGCGCGGTCGGTGACCCAGCCGAGCGACTCGGCGT	NTAZ_36	gut_metagenome genome assembly, contig: NODE_2_length_461155_cov_15.166901, whole genome shotgun sequence	http://www.ncbi.nlm.nih.gov/nuccore/OQYF01000002.1?report=graph&v=433442:433491&c=339966&theme=Default&flip=false&select=null&content=1&color=0&label=1&geneModel=1&decor=0&layout=0&spacing=0&alncolor=on
ORAW01000554.1	4262	4228	GGACGCGC	GATGCCGA	29	+	NA	NA	NA	NA	0	ACGCCGAAUCGCUCGGAUGGGUCACCGACCGCGCC	CGCGCGGTCGGTGACCCAGCCGAGCGACTCGGCGT	NTAZ_36	gut_metagenome genome assembly, contig: NODE_554_length_4453_cov_2.287403, whole genome shotgun sequence	http://www.ncbi.nlm.nih.gov/nuccore/ORAW01000554.1?report=graph&v=4254:4237&c=339966&theme=Default&flip=false&select=null&content=1&color=0&label=1&geneModel=1&decor=0&layout=0&spacing=0&alncolor=on
OQZF01000049.1	27493	27459	GGACGCGC	GATGCCGA	29	+	NA	NA	NA	NA	0	ACGCCGAAUCGCUCGGAUGGGUCACCGACCGCGCC	CGCGCGGTCGGTGACCCAGCCGAGCGACTCGGCGT	NTAZ_36	gut_metagenome genome assembly, contig: NODE_49_length_76972_cov_6.324363, whole genome shotgun sequence	http://www.ncbi.nlm.nih.gov/nuccore/OQZF01000049.1?report=graph&v=27485:27468&c=339966&theme=Default&flip=false&select=null&content=1&color=0&label=1&geneModel=1&decor=0&layout=0&spacing=0&alncolor=on
ORAX01000002.1	433513	433547	GGACGCGC	GATGCCGA	29	-	NA	NA	NA	NA	0	ACGCCGAAUCGCUCGGAUGGGUCACCGACCGCGCC	CGCGCGGTCGGTGACCCAGCCGAGCGACTCGGCGT	NTAZ_36	gut_metagenome genome assembly, contig: NODE_2_length_461218_cov_142.562736, whole genome shotgun sequence	http://www.ncbi.nlm.nih.gov/nuccore/ORAX01000002.1?report=graph&v=433505:433554&c=339966&theme=Default&flip=false&select=null&content=1&color=0&label=1&geneModel=1&decor=0&layout=0&spacing=0&alncolor=on
OQZO01000168.1	3089	3123	GGACGCGC	GATGCCGA	29	-	NA	NA	NA	NA	0	ACGCCGAAUCGCUCGGAUGGGUCACCGACCGCGCC	CGCGCGGTCGGTGACCCAGCCGAGCGACTCGGCGT	NTAZ_36	gut_metagenome genome assembly, contig: NODE_168_length_11853_cov_3.148669, whole genome shotgun sequence	http://www.ncbi.nlm.nih.gov/nuccore/OQZO01000168.1?report=graph&v=3081:3130&c=339966&theme=Default&flip=false&select=null&content=1&color=0&label=1&geneModel=1&decor=0&layout=0&spacing=0&alncolor=on
OIFK01000004.1	433535	433569	GGACGCGC	GATGCCGA	29	-	NA	NA	NA	NA	0	ACGCCGAAUCGCUCGGAUGGGUCACCGACCGCGCC	CGCGCGGTCGGTGACCCAGCCGAGCGACTCGGCGT	NTAZ_36	gut_metagenome genome assembly, contig: NODE_4_length_461262_cov_19.470753, whole genome shotgun sequence	http://www.ncbi.nlm.nih.gov/nuccore/OIFK01000004.1?report=graph&v=433527:433576&c=339966&theme=Default&flip=false&select=null&content=1&color=0&label=1&geneModel=1&decor=0&layout=0&spacing=0&alncolor=on
OCJU01000005.1	436441	436475	GGACGCGC	GATGCCGA	29	-	NA	NA	NA	NA	0	ACGCCGAAUCGCUCGGAUGGGUCACCGACCGCGCC	CGCGCGGTCGGTGACCCAGCCGAGCGACTCGGCGT	NTAZ_36	gut_metagenome genome assembly, contig: NODE_5_length_512829_cov_21.5824, whole genome shotgun sequence	http://www.ncbi.nlm.nih.gov/nuccore/OCJU01000005.1?report=graph&v=436433:436482&c=339966&theme=Default&flip=false&select=null&content=1&color=0&label=1&geneModel=1&decor=0&layout=0&spacing=0&alncolor=on
OBCD01000139.1	15652	15686	GGACGCGC	GATGCCGA	29	-	NA	NA	NA	NA	0	ACGCCGAAUCGCUCGGAUGGGUCACCGACCGCGCC	CGCGCGGTCGGTGACCCAGCCGAGCGACTCGGCGT	NTAZ_36	skin_metagenome genome assembly, contig: NODE_139_length_27141_cov_6.89544, whole genome shotgun sequence	http://www.ncbi.nlm.nih.gov/nuccore/OBCD01000139.1?report=graph&v=15644:15693&c=339966&theme=Default&flip=false&select=null&content=1&color=0&label=1&geneModel=1&decor=0&layout=0&spacing=0&alncolor=on
OIFT01000001.1	27728	27694	GGACGCGC	GATGCCGA	29	+	NA	NA	NA	NA	0	ACGCCGAAUCGCUCGGAUGGGUCACCGACCGCGCC	CGCGCGGTCGGTGACCCAGCCGAGCGACTCGGCGT	NTAZ_36	gut_metagenome genome assembly, contig: NODE_1_length_461199_cov_238.154488, whole genome shotgun sequence	http://www.ncbi.nlm.nih.gov/nuccore/OIFT01000001.1?report=graph&v=27720:27703&c=339966&theme=Default&flip=false&select=null&content=1&color=0&label=1&geneModel=1&decor=0&layout=0&spacing=0&alncolor=on
OCQF01000006.1	436441	436475	GGACGCGC	GATGCCGA	29	-	NA	NA	NA	NA	0	ACGCCGAAUCGCUCGGAUGGGUCACCGACCGCGCC	CGCGCGGTCGGTGACCCAGCCGAGCGACTCGGCGT	NTAZ_36	gut_metagenome genome assembly, contig: NODE_6_length_512829_cov_33.8941, whole genome shotgun sequence	http://www.ncbi.nlm.nih.gov/nuccore/OCQF01000006.1?report=graph&v=436433:436482&c=339966&theme=Default&flip=false&select=null&content=1&color=0&label=1&geneModel=1&decor=0&layout=0&spacing=0&alncolor=on
OCJQ01000001.1	436441	436475	GGACGCGC	GATGCCGA	29	-	NA	NA	NA	NA	0	ACGCCGAAUCGCUCGGAUGGGUCACCGACCGCGCC	CGCGCGGTCGGTGACCCAGCCGAGCGACTCGGCGT	NTAZ_36	gut_metagenome genome assembly, contig: NODE_1_length_512829_cov_16.7357, whole genome shotgun sequence	http://www.ncbi.nlm.nih.gov/nuccore/OCJQ01000001.1?report=graph&v=436433:436482&c=339966&theme=Default&flip=false&select=null&content=1&color=0&label=1&geneModel=1&decor=0&layout=0&spacing=0&alncolor=on
OCKB01000107.1	7929	7895	GGACGCGC	GATGCCGA	29	+	NA	NA	NA	NA	0	ACGCCGAAUCGCUCGGAUGGGUCACCGACCGCGCC	CGCGCGGTCGGTGACCCAGCCGAGCGACTCGGCGT	NTAZ_36	gut_metagenome genome assembly, contig: NODE_107_length_29029_cov_5.64444, whole genome shotgun sequence	http://www.ncbi.nlm.nih.gov/nuccore/OCKB01000107.1?report=graph&v=7921:7904&c=339966&theme=Default&flip=false&select=null&content=1&color=0&label=1&geneModel=1&decor=0&layout=0&spacing=0&alncolor=on
OBBQ01000003.1	436504	436538	GGACGCGC	GATGCCGA	29	-	NA	NA	NA	NA	0	ACGCCGAAUCGCUCGGAUGGGUCACCGACCGCGCC	CGCGCGGTCGGTGACCCAGCCGAGCGACTCGGCGT	NTAZ_36	gut_metagenome genome assembly, contig: NODE_3_length_513652_cov_10.4481, whole genome shotgun sequence	http://www.ncbi.nlm.nih.gov/nuccore/OBBQ01000003.1?report=graph&v=436496:436545&c=339966&theme=Default&flip=false&select=null&content=1&color=0&label=1&geneModel=1&decor=0&layout=0&spacing=0&alncolor=on
SEQ_18045_6_5254728-5307828_NC_017549_PHAGE_Pseudo_B3	44628	44662	GGACGCGC	GATGCCGA	29	-	NA	NA	NA	NA	0	ACGCCGAAUCGCUCGGAUGGGUCACCGACCGCGCC	GGCGCGGTCGGTGACCCAGCCGAGCGACTCCGCGT	NTAZ_36		http://phast.wishartlab.com/
OBBT01011099.1	110	76	GGACGCGC	GATGCCGA	29	+	NA	NA	NA	NA	0	ACGCCGAAUCGCUCGGAUGGGUCACCGACCGCGCC	CGCGCGGTCGGTGACCCAGCCGAGCGACTCGGCGT	NTAZ_36	gut_metagenome genome assembly, contig: NODE_11099_length_229_cov_1.66667, whole genome shotgun sequence	http://www.ncbi.nlm.nih.gov/nuccore/OBBT01011099.1?report=graph&v=102:85&c=339966&theme=Default&flip=false&select=null&content=1&color=0&label=1&geneModel=1&decor=0&layout=0&spacing=0&alncolor=on
OAOO01003219.1	260	294	GGACGCGC	GATGCCGA	29	-	NA	NA	NA	NA	0	ACGCCGAAUCGCUCGGAUGGGUCACCGACCGCGCC	CGCGCGGTCGGTGACCCAGCCGAGCGACTCGGCGT	NTAZ_36	metagenome_genome assembly, contig: NODE_3219_length_524_cov_7.00853, whole genome shotgun sequence	http://www.ncbi.nlm.nih.gov/nuccore/OAOO01003219.1?report=graph&v=252:301&c=339966&theme=Default&flip=false&select=null&content=1&color=0&label=1&geneModel=1&decor=0&layout=0&spacing=0&alncolor=on
SEQ_15832_1_170-36242_NC_011613_PHAGE_Pseudo_MP29	28599	28633	GGACGCGT	GATGCCGA	29	-	NA	NA	NA	NA	0	ACGCCGAAUCGCUCGGAUGGGUCACCGACCGCGCC	GGCGCGGTCGGTGACCCAGCCGAGCGACTCAGCGT	NTAZ_36		http://phast.wishartlab.com/
OCJS01004778.1	183	149	GGACGCGC	GATGCCGA	29	+	NA	NA	NA	NA	0	ACGCCGAAUCGCUCGGAUGGGUCACCGACCGCGCC	CGCGCGGTCGGTGACCCAGCCGAGCGACTCGGCGT	NTAZ_36	gut_metagenome genome assembly, contig: NODE_4778_length_297_cov_1.95868, whole genome shotgun sequence	http://www.ncbi.nlm.nih.gov/nuccore/OCJS01004778.1?report=graph&v=175:158&c=339966&theme=Default&flip=false&select=null&content=1&color=0&label=1&geneModel=1&decor=0&layout=0&spacing=0&alncolor=on
3300011778-Ga0120905_100246	17576	17542	GGGTGCGC	GATGCCGA	27	+	NA	NA	NA	NA	0	ACGCCGAAUCGCUCGGAUGGGUCACCGACCGCGCC	GGCGCGGTCGGTGACCCAGCCGAGGGTTTCAGCGT	NTAZ_36		https://img.jgi.doe.gov/cgi-bin/vr/main.cgi?section=MetaDetail&page=metaScaffoldDetail&taxon_oid=3300011778&scaffold_oid=Ga0120905_100246&data_type=assembled
NZ_CP029714.1	29517	29551	GAACGCGC	GATGCCGA	27	-	NA	NA	NA	NA	0	ACGCCGAAUCGCUCGGAUGGGUCACCGACCGCGCC	GGCGCGGTCGGTGACCCAGCCAAGGGTTTCGGCGT	NTAZ_36	aeruginosa_strain BH9 plasmid pBH6, complete sequence	http://www.ncbi.nlm.nih.gov/nuccore/NZ_CP029714.1?report=graph&v=29509:29559&c=339966&theme=Default&flip=false&select=null&content=1&color=0&label=1&geneModel=1&decor=0&layout=0&spacing=0&alncolor=on
UYSX01000008.1	89258	89292	GGGTGCGC	GATGCCGA	27	-	NA	NA	NA	NA	0	ACGCCGAAUCGCUCGGAUGGGUCACCGACCGCGCC	GGCGCGGTCGGTGACCCAGCCGAGGGTTTCAGCGT	NTAZ_36	gut_metagenome genome assembly, contig: NODE_8_length_220966_cov_12.191054, whole genome shotgun sequence	http://www.ncbi.nlm.nih.gov/nuccore/UYSX01000008.1?report=graph&v=89250:89300&c=339966&theme=Default&flip=false&select=null&content=1&color=0&label=1&geneModel=1&decor=0&layout=0&spacing=0&alncolor=on
UYVM01000008.1	131709	131675	GGGTGCGC	GATGCCGA	27	+	NA	NA	NA	NA	0	ACGCCGAAUCGCUCGGAUGGGUCACCGACCGCGCC	GGCGCGGTCGGTGACCCAGCCGAGGGTTTCAGCGT	NTAZ_36	gut_metagenome genome assembly, contig: NODE_8_length_220966_cov_13.571959, whole genome shotgun sequence	http://www.ncbi.nlm.nih.gov/nuccore/UYVM01000008.1?report=graph&v=131701:131683&c=339966&theme=Default&flip=false&select=null&content=1&color=0&label=1&geneModel=1&decor=0&layout=0&spacing=0&alncolor=on
UYRZ01000009.1	89258	89292	GGGTGCGC	GATGCCGA	27	-	NA	NA	NA	NA	0	ACGCCGAAUCGCUCGGAUGGGUCACCGACCGCGCC	GGCGCGGTCGGTGACCCAGCCGAGGGTTTCAGCGT	NTAZ_36	gut_metagenome genome assembly, contig: NODE_9_length_220966_cov_12.038590, whole genome shotgun sequence	http://www.ncbi.nlm.nih.gov/nuccore/UYRZ01000009.1?report=graph&v=89250:89300&c=339966&theme=Default&flip=false&select=null&content=1&color=0&label=1&geneModel=1&decor=0&layout=0&spacing=0&alncolor=on
UYWB01000008.1	89258	89292	GGGTGCGC	GATGCCGA	27	-	NA	NA	NA	NA	0	ACGCCGAAUCGCUCGGAUGGGUCACCGACCGCGCC	GGCGCGGTCGGTGACCCAGCCGAGGGTTTCAGCGT	NTAZ_36	gut_metagenome genome assembly, contig: NODE_8_length_220966_cov_11.797783, whole genome shotgun sequence >UYSH01000007.1 human gut metagenome genome assembly, contig: NODE_7_length_220966_cov_11.707556, whole genome shotgun sequence	http://www.ncbi.nlm.nih.gov/nuccore/UYWB01000008.1?report=graph&v=89250:89300&c=339966&theme=Default&flip=false&select=null&content=1&color=0&label=1&geneModel=1&decor=0&layout=0&spacing=0&alncolor=on
SEQ_18046_7_5795401-5830338_NC_017549_PHAGE_Pseudo_JBD88a	7699	7665	GGGTGCGC	GATGCCGA	27	+	NA	NA	NA	NA	0	ACGCCGAAUCGCUCGGAUGGGUCACCGACCGCGCC	GGCGCGGTCGGTGACCCAGCCGAGGGTTTCAGCGT	NTAZ_36		http://phast.wishartlab.com/
UYTG01000006.1	131709	131675	GGGTGCGC	GATGCCGA	27	+	NA	NA	NA	NA	0	ACGCCGAAUCGCUCGGAUGGGUCACCGACCGCGCC	GGCGCGGTCGGTGACCCAGCCGAGGGTTTCAGCGT	NTAZ_36	gut_metagenome genome assembly, contig: NODE_6_length_220966_cov_11.493162, whole genome shotgun sequence >UYWH01000008.1 human gut metagenome genome assembly, contig: NODE_8_length_220966_cov_11.705931, whole genome shotgun sequence >UYVT01000009.1 human gut metagenome genome assembly, contig: NODE_9_length_220966_cov_11.697136, whole genome shotgun sequence	http://www.ncbi.nlm.nih.gov/nuccore/UYTG01000006.1?report=graph&v=131701:131683&c=339966&theme=Default&flip=false&select=null&content=1&color=0&label=1&geneModel=1&decor=0&layout=0&spacing=0&alncolor=on
SEQ_6375_5_1359764-1401981_AEVV00000000_PHAGE_Pseudo_MP42	32343	32377	GGGTGCGC	GATGCCGA	27	-	NA	NA	NA	NA	0	ACGCCGAAUCGCUCGGAUGGGUCACCGACCGCGCC	GGCGCGGTCGGTGACCCAGCCGAGGGTTTCAGCGT	NTAZ_36		http://phast.wishartlab.com/
SEQ_14184_1_173-37334_NC_005178_PHAGE_Pseudo_D3112	29688	29722	GAACGCGC	GATGCCGA	27	-	NA	NA	NA	NA	0	ACGCCGAAUCGCUCGGAUGGGUCACCGACCGCGCC	GGCGCGGTCGGTGACCCAGCCAAGGGTTTCGGCGT	NTAZ_36		http://phast.wishartlab.com/
SEQ_14313_1_124-38352_NC_006548_PHAGE_Pseudo_B3	31089	31123	GGACGCGC	GTTGCCGA	25	-	NA	NA	NA	NA	0	ACGCCGAAUCGCUCGGAUGGGUCACCGACCGCGCC	AGCCCGGTCGGTGACCCAGCCGAGCGACTCTGCGT	NTAZ_36		http://phast.wishartlab.com/
SEQ_14184_1_173-37334_NC_005178_PHAGE_Pseudo_D3112	29918	29952	GAATGGCC	GCAGGTGC	33	-	NA	NA	NA	NA	0	ACGCGCUAUCACCUGUUCGCCACCGCUACGUAUCU	AGATACGCAGCGGTGGCGAACAGGTGATAGCGCGT	NKYB_5		http://phast.wishartlab.com/
NZ_CP029714.1	29747	29781	GAATGGCC	GCAGGTGC	33	-	NA	NA	NA	NA	0	ACGCGCUAUCACCUGUUCGCCACCGCUACGUAUCU	AGATACGCAGCGGTGGCGAACAGGTGATAGCGCGT	NKYB_5	aeruginosa_strain BH9 plasmid pBH6, complete sequence	http://www.ncbi.nlm.nih.gov/nuccore/NZ_CP029714.1?report=graph&v=29739:29789&c=339966&theme=Default&flip=false&select=null&content=1&color=0&label=1&geneModel=1&decor=0&layout=0&spacing=0&alncolor=on
OEMN01000315.1	588	622	GCATCGGC	ATCGAATC	23	-	NA	NA	NA	NA	0	ACGCCGAAUCGCUCGGAUGGGUCACCGACCGCGCC	GACGCGGCCGGTGACCCATGCGACCGATTCGGTCT	NTAZ_36	genome_assembly, contig: NODE_815_length_1532_cov_8.910574, whole genome shotgun sequence	http://www.ncbi.nlm.nih.gov/nuccore/OEMN01000315.1?report=graph&v=580:625&c=339966&theme=Default&flip=false&select=null&content=1&color=0&label=1&geneModel=1&decor=0&layout=0&spacing=0&alncolor=on
CETV01029238.1	940	906	AGCCGACG	GCGTCGCC	21	+	NA	NA	NA	NA	0	ACGCCGAAUCGCUCGGAUGGGUCACCGACCGCGCC	CGCGCGGTCGGTGTCCCAGCCGGGCAATTCGGCCC	NTAZ_36	metagenome_genome assembly TARA_133_MES_0.22-3, contig TARA_133_MES_0.22-3_scaffold70951_1, whole genome shotgun sequence	http://www.ncbi.nlm.nih.gov/nuccore/CETV01029238.1?report=graph&v=928:913&c=339966&theme=Default&flip=false&select=null&content=1&color=0&label=1&geneModel=1&decor=0&layout=0&spacing=0&alncolor=on
UYQZ01000752.1	484	518	GAATGGCC	GCAGGTGC	31	-	NA	NA	NA	NA	0	ACGCGCUAUCACCUGUUCGCCACCGCUACGUAUCU	AGATAGGCAGCGGTGGCGAACAGGTGATAGCGCGT	NKYB_5	gut_metagenome genome assembly, contig: NODE_752_length_745_cov_1.927536, whole genome shotgun sequence	http://www.ncbi.nlm.nih.gov/nuccore/UYQZ01000752.1?report=graph&v=476:526&c=339966&theme=Default&flip=false&select=null&content=1&color=0&label=1&geneModel=1&decor=0&layout=0&spacing=0&alncolor=on
UYSK01001129.1	20	54	GAATGGCC	GCAGGTGC	31	-	NA	NA	NA	NA	0	ACGCGCUAUCACCUGUUCGCCACCGCUACGUAUCU	AGATAGGCAGCGGTGGCGAACAGGTGATAGCGCGT	NKYB_5	gut_metagenome genome assembly, contig: NODE_1129_length_677_cov_1.385852, whole genome shotgun sequence	http://www.ncbi.nlm.nih.gov/nuccore/UYSK01001129.1?report=graph&v=12:62&c=339966&theme=Default&flip=false&select=null&content=1&color=0&label=1&geneModel=1&decor=0&layout=0&spacing=0&alncolor=on
OQWS01000009.1	106718	106752	GAATGGCC	GCAGGTGC	31	-	NA	NA	NA	NA	0	ACGCGCUAUCACCUGUUCGCCACCGCUACGUAUCU	AGATAGGCAGCGGTGGCGAACAGGTGATAGCGCGT	NKYB_5	gut_metagenome genome assembly, contig: NODE_9_length_137258_cov_7.306138, whole genome shotgun sequence	http://www.ncbi.nlm.nih.gov/nuccore/OQWS01000009.1?report=graph&v=106710:106760&c=339966&theme=Default&flip=false&select=null&content=1&color=0&label=1&geneModel=1&decor=0&layout=0&spacing=0&alncolor=on
OQZO01000168.1	3319	3353	GAATGGCC	GCAGGTGC	31	-	NA	NA	NA	NA	0	ACGCGCUAUCACCUGUUCGCCACCGCUACGUAUCU	AGATAGGCAGCGGTGGCGAACAGGTGATAGCGCGT	NKYB_5	gut_metagenome genome assembly, contig: NODE_168_length_11853_cov_3.148669, whole genome shotgun sequence	http://www.ncbi.nlm.nih.gov/nuccore/OQZO01000168.1?report=graph&v=3311:3361&c=339966&theme=Default&flip=false&select=null&content=1&color=0&label=1&geneModel=1&decor=0&layout=0&spacing=0&alncolor=on
OQYF01000002.1	433680	433714	GAATGGCC	GCAGGTGC	31	-	NA	NA	NA	NA	0	ACGCGCUAUCACCUGUUCGCCACCGCUACGUAUCU	AGATAGGCAGCGGTGGCGAACAGGTGATAGCGCGT	NKYB_5	gut_metagenome genome assembly, contig: NODE_2_length_461155_cov_15.166901, whole genome shotgun sequence	http://www.ncbi.nlm.nih.gov/nuccore/OQYF01000002.1?report=graph&v=433672:433722&c=339966&theme=Default&flip=false&select=null&content=1&color=0&label=1&geneModel=1&decor=0&layout=0&spacing=0&alncolor=on
ORAX01000002.1	433743	433777	GAATGGCC	GCAGGTGC	31	-	NA	NA	NA	NA	0	ACGCGCUAUCACCUGUUCGCCACCGCUACGUAUCU	AGATAGGCAGCGGTGGCGAACAGGTGATAGCGCGT	NKYB_5	gut_metagenome genome assembly, contig: NODE_2_length_461218_cov_142.562736, whole genome shotgun sequence	http://www.ncbi.nlm.nih.gov/nuccore/ORAX01000002.1?report=graph&v=433735:433785&c=339966&theme=Default&flip=false&select=null&content=1&color=0&label=1&geneModel=1&decor=0&layout=0&spacing=0&alncolor=on
OIFK01000004.1	433765	433799	GAATGGCC	GCAGGTGC	31	-	NA	NA	NA	NA	0	ACGCGCUAUCACCUGUUCGCCACCGCUACGUAUCU	AGATAGGCAGCGGTGGCGAACAGGTGATAGCGCGT	NKYB_5	gut_metagenome genome assembly, contig: NODE_4_length_461262_cov_19.470753, whole genome shotgun sequence	http://www.ncbi.nlm.nih.gov/nuccore/OIFK01000004.1?report=graph&v=433757:433807&c=339966&theme=Default&flip=false&select=null&content=1&color=0&label=1&geneModel=1&decor=0&layout=0&spacing=0&alncolor=on
OCJU01000005.1	436671	436705	GAATGGCC	GCAGGTGC	31	-	NA	NA	NA	NA	0	ACGCGCUAUCACCUGUUCGCCACCGCUACGUAUCU	AGATAGGCAGCGGTGGCGAACAGGTGATAGCGCGT	NKYB_5	gut_metagenome genome assembly, contig: NODE_5_length_512829_cov_21.5824, whole genome shotgun sequence	http://www.ncbi.nlm.nih.gov/nuccore/OCJU01000005.1?report=graph&v=436663:436713&c=339966&theme=Default&flip=false&select=null&content=1&color=0&label=1&geneModel=1&decor=0&layout=0&spacing=0&alncolor=on
OBCD01000139.1	15882	15916	GAATGGCC	GCAGGTGC	31	-	NA	NA	NA	NA	0	ACGCGCUAUCACCUGUUCGCCACCGCUACGUAUCU	AGATAGGCAGCGGTGGCGAACAGGTGATAGCGCGT	NKYB_5	skin_metagenome genome assembly, contig: NODE_139_length_27141_cov_6.89544, whole genome shotgun sequence	http://www.ncbi.nlm.nih.gov/nuccore/OBCD01000139.1?report=graph&v=15874:15924&c=339966&theme=Default&flip=false&select=null&content=1&color=0&label=1&geneModel=1&decor=0&layout=0&spacing=0&alncolor=on
OCJQ01000001.1	436671	436705	GAATGGCC	GCAGGTGC	31	-	NA	NA	NA	NA	0	ACGCGCUAUCACCUGUUCGCCACCGCUACGUAUCU	AGATAGGCAGCGGTGGCGAACAGGTGATAGCGCGT	NKYB_5	gut_metagenome genome assembly, contig: NODE_1_length_512829_cov_16.7357, whole genome shotgun sequence	http://www.ncbi.nlm.nih.gov/nuccore/OCJQ01000001.1?report=graph&v=436663:436713&c=339966&theme=Default&flip=false&select=null&content=1&color=0&label=1&geneModel=1&decor=0&layout=0&spacing=0&alncolor=on
OBBQ01000003.1	436734	436768	GAATGGCC	GCAGGTGC	31	-	NA	NA	NA	NA	0	ACGCGCUAUCACCUGUUCGCCACCGCUACGUAUCU	AGATAGGCAGCGGTGGCGAACAGGTGATAGCGCGT	NKYB_5	gut_metagenome genome assembly, contig: NODE_3_length_513652_cov_10.4481, whole genome shotgun sequence	http://www.ncbi.nlm.nih.gov/nuccore/OBBQ01000003.1?report=graph&v=436726:436776&c=339966&theme=Default&flip=false&select=null&content=1&color=0&label=1&geneModel=1&decor=0&layout=0&spacing=0&alncolor=on
OCQF01000006.1	436671	436705	GAATGGCC	GCAGGTGC	31	-	NA	NA	NA	NA	0	ACGCGCUAUCACCUGUUCGCCACCGCUACGUAUCU	AGATAGGCAGCGGTGGCGAACAGGTGATAGCGCGT	NKYB_5	gut_metagenome genome assembly, contig: NODE_6_length_512829_cov_33.8941, whole genome shotgun sequence	http://www.ncbi.nlm.nih.gov/nuccore/OCQF01000006.1?report=graph&v=436663:436713&c=339966&theme=Default&flip=false&select=null&content=1&color=0&label=1&geneModel=1&decor=0&layout=0&spacing=0&alncolor=on
SEQ_14871_1_170-36328_NC_008717_PHAGE_Pseudo_DMS3	28696	28730	GAATGGCC	GCAGGTGC	31	-	NA	NA	NA	NA	0	ACGCGCUAUCACCUGUUCGCCACCGCUACGUAUCU	AGATAGGCAGCGGTGGCGAACAGGTGATAGCGCGT	NKYB_5		http://phast.wishartlab.com/
SEQ_5254_3_1555271-1593534_AEEX00000000_PHAGE_Pseudo_JBD24	30717	30751	GAATGGCC	GCAGGTGC	31	-	NA	NA	NA	NA	0	ACGCGCUAUCACCUGUUCGCCACCGCUACGUAUCU	AGATAGGCAGCGGTGGCGAACAGGTGATAGCGCGT	NKYB_5		http://phast.wishartlab.com/
ORAH01000001.1	27476	27442	GAATGGCC	GCAGGTGC	31	+	NA	NA	NA	NA	0	ACGCGCUAUCACCUGUUCGCCACCGCUACGUAUCU	AGATAGGCAGCGGTGGCGAACAGGTGATAGCGCGT	NKYB_5	gut_metagenome genome assembly, contig: NODE_1_length_461144_cov_11.983376, whole genome shotgun sequence	http://www.ncbi.nlm.nih.gov/nuccore/ORAH01000001.1?report=graph&v=27468:27450&c=339966&theme=Default&flip=false&select=null&content=1&color=0&label=1&geneModel=1&decor=0&layout=0&spacing=0&alncolor=on
ORAN01000001.1	27263	27229	GAATGGCC	GCAGGTGC	31	+	NA	NA	NA	NA	0	ACGCGCUAUCACCUGUUCGCCACCGCUACGUAUCU	AGATAGGCAGCGGTGGCGAACAGGTGATAGCGCGT	NKYB_5	gut_metagenome genome assembly, contig: NODE_1_length_461005_cov_24.774212, whole genome shotgun sequence	http://www.ncbi.nlm.nih.gov/nuccore/ORAN01000001.1?report=graph&v=27255:27237&c=339966&theme=Default&flip=false&select=null&content=1&color=0&label=1&geneModel=1&decor=0&layout=0&spacing=0&alncolor=on
OQZF01000049.1	27263	27229	GAATGGCC	GCAGGTGC	31	+	NA	NA	NA	NA	0	ACGCGCUAUCACCUGUUCGCCACCGCUACGUAUCU	AGATAGGCAGCGGTGGCGAACAGGTGATAGCGCGT	NKYB_5	gut_metagenome genome assembly, contig: NODE_49_length_76972_cov_6.324363, whole genome shotgun sequence	http://www.ncbi.nlm.nih.gov/nuccore/OQZF01000049.1?report=graph&v=27255:27237&c=339966&theme=Default&flip=false&select=null&content=1&color=0&label=1&geneModel=1&decor=0&layout=0&spacing=0&alncolor=on
OQWF01000002.1	27476	27442	GAATGGCC	GCAGGTGC	31	+	NA	NA	NA	NA	0	ACGCGCUAUCACCUGUUCGCCACCGCUACGUAUCU	AGATAGGCAGCGGTGGCGAACAGGTGATAGCGCGT	NKYB_5	gut_metagenome genome assembly, contig: NODE_2_length_461155_cov_21.131076, whole genome shotgun sequence	http://www.ncbi.nlm.nih.gov/nuccore/OQWF01000002.1?report=graph&v=27468:27450&c=339966&theme=Default&flip=false&select=null&content=1&color=0&label=1&geneModel=1&decor=0&layout=0&spacing=0&alncolor=on
ORAW01000554.1	4032	3998	GAATGGCC	GCAGGTGC	31	+	NA	NA	NA	NA	0	ACGCGCUAUCACCUGUUCGCCACCGCUACGUAUCU	AGATAGGCAGCGGTGGCGAACAGGTGATAGCGCGT	NKYB_5	gut_metagenome genome assembly, contig: NODE_554_length_4453_cov_2.287403, whole genome shotgun sequence	http://www.ncbi.nlm.nih.gov/nuccore/ORAW01000554.1?report=graph&v=4024:4006&c=339966&theme=Default&flip=false&select=null&content=1&color=0&label=1&geneModel=1&decor=0&layout=0&spacing=0&alncolor=on
OIFT01000001.1	27498	27464	GAATGGCC	GCAGGTGC	31	+	NA	NA	NA	NA	0	ACGCGCUAUCACCUGUUCGCCACCGCUACGUAUCU	AGATAGGCAGCGGTGGCGAACAGGTGATAGCGCGT	NKYB_5	gut_metagenome genome assembly, contig: NODE_1_length_461199_cov_238.154488, whole genome shotgun sequence	http://www.ncbi.nlm.nih.gov/nuccore/OIFT01000001.1?report=graph&v=27490:27472&c=339966&theme=Default&flip=false&select=null&content=1&color=0&label=1&geneModel=1&decor=0&layout=0&spacing=0&alncolor=on
OCKB01000107.1	7699	7665	GAATGGCC	GCAGGTGC	31	+	NA	NA	NA	NA	0	ACGCGCUAUCACCUGUUCGCCACCGCUACGUAUCU	AGATAGGCAGCGGTGGCGAACAGGTGATAGCGCGT	NKYB_5	gut_metagenome genome assembly, contig: NODE_107_length_29029_cov_5.64444, whole genome shotgun sequence	http://www.ncbi.nlm.nih.gov/nuccore/OCKB01000107.1?report=graph&v=7691:7673&c=339966&theme=Default&flip=false&select=null&content=1&color=0&label=1&geneModel=1&decor=0&layout=0&spacing=0&alncolor=on
SEQ_5253_2_1435138-1474853_AEEX00000000_PHAGE_Pseudo_B3	31378	31412	GAACGGTC	GCAGGTGC	25	-	NA	NA	NA	NA	0	ACGCGCUAUCACCUGUUCGCCACCGCUACGUAUCU	AGATATGCAGCGGTGGCGAACAGGTGGTAACGGGT	NKYB_5		http://phast.wishartlab.com/
3300015245-Ga0137409_10000456	30891	30857	ATCAAGGC	CCGGGCGG	21	+	NA	NA	NA	NA	0	ACGCGCUAUCACCUGUUCGCCACCGCUACGUAUCU	ATGATCGTCTCGGTGGCGAACAGGTGATGGCGCGT	NKYB_5		https://img.jgi.doe.gov/cgi-bin/vr/main.cgi?section=MetaDetail&page=metaScaffoldDetail&taxon_oid=3300015245&scaffold_oid=Ga0137409_10000456&data_type=assembled
3300012944-Ga0137410_10000214	27151	27117	ATCAAGGC	CCGGGCGG	21	+	NA	NA	NA	NA	0	ACGCGCUAUCACCUGUUCGCCACCGCUACGUAUCU	ATGATCGTCTCGGTGGCGAACAGGTGATGGCGCGT	NKYB_5		https://img.jgi.doe.gov/cgi-bin/vr/main.cgi?section=MetaDetail&page=metaScaffoldDetail&taxon_oid=3300012944&scaffold_oid=Ga0137410_10000214&data_type=assembled
NZ_CP020561.2	34700	34666	AACCGGCA	CCAGGTTC	35	+	NA	NA	NA	NA	0	ACGCUGUUACCGUCGCCGGUGAUAACCGUGUUCGU	ACGAACACGGTTATCACCGGCGACGGTAACAGCGT	WH-SGI-V-07071_2	aeruginosa_strain CR1 plasmid pCR1, complete sequence	http://www.ncbi.nlm.nih.gov/nuccore/NZ_CP020561.2?report=graph&v=34692:34674&c=339966&theme=Default&flip=false&select=null&content=1&color=0&label=1&geneModel=1&decor=0&layout=0&spacing=0&alncolor=on
OBBT01007066.1	275	241	GAATGGCC	GCAGGTGC	31	+	NA	NA	NA	NA	0	ACGCGCUAUCACCUGUUCGCCACCGCUACGUAUCU	AGATAGGCAGCGGTGGCGAACAGGTGATAGCGCGT	NKYB_5	gut_metagenome genome assembly, contig: NODE_7066_length_301_cov_1.16667, whole genome shotgun sequence	http://www.ncbi.nlm.nih.gov/nuccore/OBBT01007066.1?report=graph&v=267:249&c=339966&theme=Default&flip=false&select=null&content=1&color=0&label=1&geneModel=1&decor=0&layout=0&spacing=0&alncolor=on
NZ_CP015000.1	1016	1050	GACGGGCA	CCAGGTTC	25	-	NA	NA	NA	NA	0	ACGCUGUUACCGUCGCCGGUGAUAACCGUGUUCGU	ACCAACACCGTTGTGACCGGCGACGGCAACAGCGT	WH-SGI-V-07071_2	aeruginosa_strain PA7790 plasmid pPA7790, complete sequence	http://www.ncbi.nlm.nih.gov/nuccore/NZ_CP015000.1?report=graph&v=1008:1058&c=339966&theme=Default&flip=false&select=null&content=1&color=0&label=1&geneModel=1&decor=0&layout=0&spacing=0&alncolor=on
NZ_CP025054.1	44856	44822	GACGGGCA	CCAGGTTC	25	+	NA	NA	NA	NA	0	ACGCUGUUACCGUCGCCGGUGAUAACCGUGUUCGU	ACCAACACCGTTGTGACCGGCGACGGCAACAGCGT	WH-SGI-V-07071_2	aeruginosa_strain PB354 plasmid pPB354_1, complete sequence	http://www.ncbi.nlm.nih.gov/nuccore/NZ_CP025054.1?report=graph&v=44848:44830&c=339966&theme=Default&flip=false&select=null&content=1&color=0&label=1&geneModel=1&decor=0&layout=0&spacing=0&alncolor=on
NZ_CP025052.1	44856	44822	GACGGGCA	CCAGGTTC	25	+	NA	NA	NA	NA	0	ACGCUGUUACCGUCGCCGGUGAUAACCGUGUUCGU	ACCAACACCGTTGTGACCGGCGACGGCAACAGCGT	WH-SGI-V-07071_2	aeruginosa_strain PB353 plasmid pPB353_1, complete sequence	http://www.ncbi.nlm.nih.gov/nuccore/NZ_CP025052.1?report=graph&v=44848:44830&c=339966&theme=Default&flip=false&select=null&content=1&color=0&label=1&geneModel=1&decor=0&layout=0&spacing=0&alncolor=on
NZ_CP043548.1	35839	35805	AACCGGCA	CCAGGTTC	25	+	NA	NA	NA	NA	0	ACGCUGUUACCGUCGCCGGUGAUAACCGUGUUCGU	ACGAACACCATTGTCACTGGCGACGGGAACAGCGT	WH-SGI-V-07071_2	aeruginosa_strain GIMC5002:PAT-169 plasmid pPAT169, complete sequence	http://www.ncbi.nlm.nih.gov/nuccore/NZ_CP043548.1?report=graph&v=35831:35813&c=339966&theme=Default&flip=false&select=null&content=1&color=0&label=1&geneModel=1&decor=0&layout=0&spacing=0&alncolor=on
NZ_CP043482.1	35839	35805	AACCGGCA	CCAGGTTC	25	+	NA	NA	NA	NA	0	ACGCUGUUACCGUCGCCGGUGAUAACCGUGUUCGU	ACGAACACCATTGTCACTGGCGACGGGAACAGCGT	WH-SGI-V-07071_2	aeruginosa_strain GIMC5001:PAT-23 plasmid pPAT23, complete sequence	http://www.ncbi.nlm.nih.gov/nuccore/NZ_CP043482.1?report=graph&v=35831:35813&c=339966&theme=Default&flip=false&select=null&content=1&color=0&label=1&geneModel=1&decor=0&layout=0&spacing=0&alncolor=on
NZ_CP027175.1	15924	15890	GACGGGCA	CCAGGTTC	25	+	NA	NA	NA	NA	0	ACGCUGUUACCGUCGCCGGUGAUAACCGUGUUCGU	ACCAACACCGTTGTGACCGGCGACGGCAACAGCGT	WH-SGI-V-07071_2	aeruginosa_strain AR_0230 plasmid unnamed1	http://www.ncbi.nlm.nih.gov/nuccore/NZ_CP027175.1?report=graph&v=15916:15898&c=339966&theme=Default&flip=false&select=null&content=1&color=0&label=1&geneModel=1&decor=0&layout=0&spacing=0&alncolor=on
ABLU01232064.1	49	15	GTATTACA	ATGATGAG	23	+	NA	NA	NA	NA	0	ACGCUGUUACCGUCGCCGGUGAUAACCGUGUUCGU	ACGAACACGATTATCACCGGTGGCGGTAACGGCCC	WH-SGI-V-07071_2	drainage_metagenome 28009406, whole genome shotgun sequence	http://www.ncbi.nlm.nih.gov/nuccore/ABLU01232064.1?report=graph&v=37:21&c=339966&theme=Default&flip=false&select=null&content=1&color=0&label=1&geneModel=1&decor=0&layout=0&spacing=0&alncolor=on
3300009194-Ga0114983_1000720	11108	11143	AAACCCGC	TCCCCCTG	26	-	NA	NA	NA	NA	0	ACGGGUGCGCCAGUGGAAAGGGAAAUCACAUGGAAG	CTTCCATTTGATTTCCTTTTCAACAGGTGCACCCGT	FRHL_19		https://img.jgi.doe.gov/cgi-bin/vr/main.cgi?section=MetaDetail&page=metaScaffoldDetail&taxon_oid=3300009194&scaffold_oid=Ga0114983_1000720&data_type=assembled
3300006988-Ga0098064_100012	11731	11696	AAACGCGC	TCGCCGTG	24	+	NA	NA	NA	NA	0	ACGGGUGCGCCAGUGGAAAGGGAAAUCACAUGGAAG	CTTCCAGGTGATTTCCTTTTCAACCGGCGCGCCTGT	FRHL_19		https://img.jgi.doe.gov/cgi-bin/vr/main.cgi?section=MetaDetail&page=metaScaffoldDetail&taxon_oid=3300006988&scaffold_oid=Ga0098064_100012&data_type=assembled
3300006987-Ga0098063_1000148	11499	11464	AAACGCGC	TCGCCGTG	24	+	NA	NA	NA	NA	0	ACGGGUGCGCCAGUGGAAAGGGAAAUCACAUGGAAG	CTTCCAGGTGATTTCCTTTTCAACCGGCGCGCCTGT	FRHL_19		https://img.jgi.doe.gov/cgi-bin/vr/main.cgi?section=MetaDetail&page=metaScaffoldDetail&taxon_oid=3300006987&scaffold_oid=Ga0098063_1000148&data_type=assembled
OKKB01000147.1	35304	35336	AAACTCAG	GCTAGCCA	31	-	NA	NA	NA	NA	0	ACGGUAUACGGAUUCGCCGGAUUCGUGCCUGAG	CTCAGGCACGAATCCGGCGAATCCGTAGACCGT	NKYB_14	gut_metagenome genome assembly, contig: NODE_147_length_40852_cov_247.245729, whole genome shotgun sequence	http://www.ncbi.nlm.nih.gov/nuccore/OKKB01000147.1?report=graph&v=35296:35344&c=339966&theme=Default&flip=false&select=null&content=1&color=0&label=1&geneModel=1&decor=0&layout=0&spacing=0&alncolor=on
OKPX01000157.1	5549	5517	AAACTCAG	GCTAGCCA	31	+	NA	NA	NA	NA	0	ACGGUAUACGGAUUCGCCGGAUUCGUGCCUGAG	CTCAGGCACGAATCCGGCGAATCCGTAGACCGT	NKYB_14	gut_metagenome genome assembly, contig: NODE_157_length_40852_cov_73.399956, whole genome shotgun sequence	http://www.ncbi.nlm.nih.gov/nuccore/OKPX01000157.1?report=graph&v=5541:5525&c=339966&theme=Default&flip=false&select=null&content=1&color=0&label=1&geneModel=1&decor=0&layout=0&spacing=0&alncolor=on
OKPH01000089.1	5549	5517	AAACTCAG	GCTAGCCA	31	+	NA	NA	NA	NA	0	ACGGUAUACGGAUUCGCCGGAUUCGUGCCUGAG	CTCAGGCACGAATCCGGCGAATCCGTAGACCGT	NKYB_14	gut_metagenome genome assembly, contig: NODE_89_length_40852_cov_25.148638, whole genome shotgun sequence	http://www.ncbi.nlm.nih.gov/nuccore/OKPH01000089.1?report=graph&v=5541:5525&c=339966&theme=Default&flip=false&select=null&content=1&color=0&label=1&geneModel=1&decor=0&layout=0&spacing=0&alncolor=on
SEQ_15779_1_51-46762_NC_011373_PHAGE_Pseudo_PAJU2	36690	36658	GAAGTCAG	GCAAGCCA	29	+	NA	NA	NA	NA	0	ACGGUAUACGGAUUCGCCGGAUUCGUGCCUGAG	CTCAGGGACGAATCCGGCGAATCCGTAGACCGT	NKYB_14		http://phast.wishartlab.com/
SEQ_18042_3_3075868-3096936_NC_017549_PHAGE_Pseudo_D3	15346	15314	AAACTCAG	GCTAGCCA	29	+	NA	NA	NA	NA	0	ACGGUAUACGGAUUCGCCGGAUUCGUGCCUGAG	CTCCGGGACGAATCCGGCGAATCCGTATACCGT	NKYB_14		http://phast.wishartlab.com/
SEQ_5255_4_5530236-5589376_AEEX00000000_PHAGE_Pseudo_D3	44729	44761	AAACTCAG	GCTAGCCA	29	-	NA	NA	NA	NA	0	ACGGUAUACGGAUUCGCCGGAUUCGUGCCUGAG	CTCCGGGACGAATCCGGCGAATCCGTATACCGT	NKYB_14		http://phast.wishartlab.com/
SEQ_6371_1_514782-534204_AEVV00000000_PHAGE_Pseudo_PAJU2	3153	3185	GAACTCCG	GCGAGCCA	25	-	NA	NA	NA	NA	0	ACGGUAUACGGAUUCGCCGGAUUCGUGCCUGAG	CTCAGGCACGAAGCCGGCAAAGCCGTAGACCGT	NKYB_14		http://phast.wishartlab.com/
SEQ_15779_1_51-46762_NC_011373_PHAGE_Pseudo_PAJU2	25641	25673	CACCAGCA	TCAGGCTC	29	-	NA	NA	NA	NA	0	ACGGUCGCGCUGGCGGGAUGCGCCGGCCAGGUG	CACCTGGCCGGCGCATCCCGCCAGCGCGACAAT	AZPAE14702_21		http://phast.wishartlab.com/
SEQ_6376_6_2453817-2493728_AEVV00000000_PHAGE_Pseudo_D3	3708	3676	CACCAGCA	TCAGGCTC	27	+	NA	NA	NA	NA	0	ACGGUCGCGCUGGCGGGAUGCGCCGGCCAGGUG	GACCTGGCCGGCGCATCCCGCCAGCGCAACCAT	AZPAE14702_21		http://phast.wishartlab.com/
OKPX01000115.1	47575	47543	CACCAGCA	TCAGGCTC	29	+	NA	NA	NA	NA	0	ACGGUCGCGCUGGCGGGAUGCGCCGGCCAGGUG	CACCTGGCCGGCGCATCCCGCCAGCGCGACAAT	AZPAE14702_21	gut_metagenome genome assembly, contig: NODE_115_length_54238_cov_65.320599, whole genome shotgun sequence	http://www.ncbi.nlm.nih.gov/nuccore/OKPX01000115.1?report=graph&v=47561:47548&c=339966&theme=Default&flip=false&select=null&content=1&color=0&label=1&geneModel=1&decor=0&layout=0&spacing=0&alncolor=on
OKPH01000061.1	128	160	CACCAGCA	TCAGGCTC	29	-	NA	NA	NA	NA	0	ACGGUCGCGCUGGCGGGAUGCGCCGGCCAGGUG	CACCTGGCCGGCGCATCCCGCCAGCGCGACAAT	AZPAE14702_21	gut_metagenome genome assembly, contig: NODE_61_length_56752_cov_20.853819, whole genome shotgun sequence	http://www.ncbi.nlm.nih.gov/nuccore/OKPH01000061.1?report=graph&v=120:165&c=339966&theme=Default&flip=false&select=null&content=1&color=0&label=1&geneModel=1&decor=0&layout=0&spacing=0&alncolor=on
OKKB01000046.1	6664	6696	CACCAGCA	TCAGGCTC	29	-	NA	NA	NA	NA	0	ACGGUCGCGCUGGCGGGAUGCGCCGGCCAGGUG	CACCTGGCCGGCGCATCCCGCCAGCGCGACAAT	AZPAE14702_21	gut_metagenome genome assembly, contig: NODE_46_length_88169_cov_229.884071, whole genome shotgun sequence	http://www.ncbi.nlm.nih.gov/nuccore/OKKB01000046.1?report=graph&v=6656:6701&c=339966&theme=Default&flip=false&select=null&content=1&color=0&label=1&geneModel=1&decor=0&layout=0&spacing=0&alncolor=on
3300013022-Ga0157368_1000091	938	906	CACTCCCA	TCGGCAGC	21	+	NA	NA	NA	NA	0	ACGGUCGCGCUGGCGGGAUGCGCCGGCCAGGUG	GGGCTGGCCGGCGCACCCCGCCAGCGCGACCAC	AZPAE14702_21		https://img.jgi.doe.gov/cgi-bin/vr/main.cgi?section=MetaDetail&page=metaScaffoldDetail&taxon_oid=3300013022&scaffold_oid=Ga0157368_1000091&data_type=assembled
UYQZ01000397.1	12	44	CATCAGCA	TCAGGCTC	27	-	NA	NA	NA	NA	0	ACGGUCGCGCUGGCGGGAUGCGCCGGCCAGGUG	GACCTGGCCGGCGCATCCCGCCAGCGCGACAAT	AZPAE14702_21	gut_metagenome genome assembly, contig: NODE_397_length_1021_cov_1.952381, whole genome shotgun sequence	http://www.ncbi.nlm.nih.gov/nuccore/UYQZ01000397.1?report=graph&v=4:48&c=339966&theme=Default&flip=false&select=null&content=1&color=0&label=1&geneModel=1&decor=0&layout=0&spacing=0&alncolor=on
SEQ_282_3_3252848-3283236_AAKW00000000_PHAGE_Pseudo_F10	4602	4570	GAAATTCA	TCGGCTTC	23	+	NA	NA	NA	NA	0	ACGGUCGCGCUGGCGGGAUGCGCCGGCCAGGUG	CTGCCGGCCGGCGCATCCCGCCAGCGAGACCGC	AZPAE14702_21		http://phast.wishartlab.com/
OCKB01000510.1	1426	1458	CAACCCCA	TCAGGCTC	23	-	NA	NA	NA	NA	0	ACGGUCGCGCUGGCGGGAUGCGCCGGCCAGGUG	GTCCTGGCCGGCGCATCCCGCCAGCGCGAACAC	AZPAE14702_21	gut_metagenome genome assembly, contig: NODE_510_length_1778_cov_2.96924, whole genome shotgun sequence	http://www.ncbi.nlm.nih.gov/nuccore/OCKB01000510.1?report=graph&v=1418:1460&c=339966&theme=Default&flip=false&select=null&content=1&color=0&label=1&geneModel=1&decor=0&layout=0&spacing=0&alncolor=on
ORAW01000338.1	1457	1425	CAACCCCA	TCGGCTTC	23	+	NA	NA	NA	NA	0	ACGGUCGCGCUGGCGGGAUGCGCCGGCCAGGUG	CTGCCGGCCGGCGCATCCCGCCAGCGCGAACGC	AZPAE14702_21	gut_metagenome genome assembly, contig: NODE_338_length_7627_cov_2.565108, whole genome shotgun sequence	http://www.ncbi.nlm.nih.gov/nuccore/ORAW01000338.1?report=graph&v=1447:1437&c=339966&theme=Default&flip=false&select=null&content=1&color=0&label=1&geneModel=1&decor=0&layout=0&spacing=0&alncolor=on
OQWU01000261.1	2949	2981	CAACCCCA	TCGGCATC	23	-	NA	NA	NA	NA	0	ACGGUCGCGCUGGCGGGAUGCGCCGGCCAGGUG	CTGCCGGCCGGCGCATCCCGCCAGCGCGAACGC	AZPAE14702_21	gut_metagenome genome assembly, contig: NODE_261_length_6181_cov_2.929644, whole genome shotgun sequence	http://www.ncbi.nlm.nih.gov/nuccore/OQWU01000261.1?report=graph&v=2941:2983&c=339966&theme=Default&flip=false&select=null&content=1&color=0&label=1&geneModel=1&decor=0&layout=0&spacing=0&alncolor=on
OBJZ01000005.1	124349	124317	CAACCCCA	TCGGCTTC	23	+	NA	NA	NA	NA	0	ACGGUCGCGCUGGCGGGAUGCGCCGGCCAGGUG	CTGCCGGCCGGCGCATCCCGCCAGCGCGAACGC	AZPAE14702_21	gut_metagenome genome assembly, contig: NODE_5_length_477527_cov_33.5045, whole genome shotgun sequence	http://www.ncbi.nlm.nih.gov/nuccore/OBJZ01000005.1?report=graph&v=124339:124329&c=339966&theme=Default&flip=false&select=null&content=1&color=0&label=1&geneModel=1&decor=0&layout=0&spacing=0&alncolor=on
ORAY01000820.1	1902	1934	CAACCCCA	TCGGCATC	23	-	NA	NA	NA	NA	0	ACGGUCGCGCUGGCGGGAUGCGCCGGCCAGGUG	CTGCCGGCCGGCGCATCCCGCCAGCGCGAACGC	AZPAE14702_21	gut_metagenome genome assembly, contig: NODE_820_length_2358_cov_2.186713, whole genome shotgun sequence	http://www.ncbi.nlm.nih.gov/nuccore/ORAY01000820.1?report=graph&v=1894:1936&c=339966&theme=Default&flip=false&select=null&content=1&color=0&label=1&geneModel=1&decor=0&layout=0&spacing=0&alncolor=on
OQYI01000154.1	1163	1195	CAACCCCA	TCGGCTTC	23	-	NA	NA	NA	NA	0	ACGGUCGCGCUGGCGGGAUGCGCCGGCCAGGUG	CTGCCGGCCGGCGCATCCCGCCAGCGCGAACGC	AZPAE14702_21	gut_metagenome genome assembly, contig: NODE_154_length_18657_cov_4.240404, whole genome shotgun sequence	http://www.ncbi.nlm.nih.gov/nuccore/OQYI01000154.1?report=graph&v=1155:1197&c=339966&theme=Default&flip=false&select=null&content=1&color=0&label=1&geneModel=1&decor=0&layout=0&spacing=0&alncolor=on
OQZT01002511.1	439	407	CAACCCCA	TCGGCATC	21	+	NA	NA	NA	NA	0	ACGGUCGCGCUGGCGGGAUGCGCCGGCCAGGUG	CTGCCGGCCGGCGCATCCCGCCAGCGCGAACAC	AZPAE14702_21	gut_metagenome genome assembly, contig: NODE_2511_length_741_cov_1.862974, whole genome shotgun sequence	http://www.ncbi.nlm.nih.gov/nuccore/OQZT01002511.1?report=graph&v=423:416&c=339966&theme=Default&flip=false&select=null&content=1&color=0&label=1&geneModel=1&decor=0&layout=0&spacing=0&alncolor=on
OKPX01000080.1	60852	60820	CAACCCCA	TCGGCATC	21	+	NA	NA	NA	NA	0	ACGGUCGCGCUGGCGGGAUGCGCCGGCCAGGUG	CTGCCGGCCGGCGCATCCCGCCAGCGCGAACAC	AZPAE14702_21	gut_metagenome genome assembly, contig: NODE_80_length_67016_cov_70.920431, whole genome shotgun sequence	http://www.ncbi.nlm.nih.gov/nuccore/OKPX01000080.1?report=graph&v=60836:60829&c=339966&theme=Default&flip=false&select=null&content=1&color=0&label=1&geneModel=1&decor=0&layout=0&spacing=0&alncolor=on
OKEK01000157.1	6048	6016	GATTGACG	AGCCGCGT	21	+	NA	NA	NA	NA	0	ACGGUCGCGCUGGCGGGAUGCGCCGGCCAGGUG	CAGCTGGCTGGCGCATCCCGCCAGCGCGTGTCT	AZPAE14702_21	gut_metagenome genome assembly, contig: NODE_157_length_8981_cov_3.670065, whole genome shotgun sequence	http://www.ncbi.nlm.nih.gov/nuccore/OKEK01000157.1?report=graph&v=6030:6019&c=339966&theme=Default&flip=false&select=null&content=1&color=0&label=1&geneModel=1&decor=0&layout=0&spacing=0&alncolor=on
OKPH01000128.1	26391	26359	CAACCCCA	TCGGCATC	21	+	NA	NA	NA	NA	0	ACGGUCGCGCUGGCGGGAUGCGCCGGCCAGGUG	CTGCCGGCCGGCGCATCCCGCCAGCGCGAACAC	AZPAE14702_21	gut_metagenome genome assembly, contig: NODE_128_length_26584_cov_22.523503, whole genome shotgun sequence	http://www.ncbi.nlm.nih.gov/nuccore/OKPH01000128.1?report=graph&v=26375:26368&c=339966&theme=Default&flip=false&select=null&content=1&color=0&label=1&geneModel=1&decor=0&layout=0&spacing=0&alncolor=on
SEQ_5255_4_5530236-5589376_AEEX00000000_PHAGE_Pseudo_D3	2258	2226	CACCAGCA	TCGGCTTC	21	+	NA	NA	NA	NA	0	ACGGUCGCGCUGGCGGGAUGCGCCGGCCAGGUG	CTGCCGGCCGGCGCATCCCGCCAGCGCGAACAC	AZPAE14702_21		http://phast.wishartlab.com/
OBJZ01000002.1	247224	247192	CAACCCCA	TCGGCATC	21	+	NA	NA	NA	NA	0	ACGGUCGCGCUGGCGGGAUGCGCCGGCCAGGUG	CTGCCGGCCGGCGCATCCCGCCAGCGCGAACAC	AZPAE14702_21	gut_metagenome genome assembly, contig: NODE_2_length_741760_cov_36.7716, whole genome shotgun sequence	http://www.ncbi.nlm.nih.gov/nuccore/OBJZ01000002.1?report=graph&v=247208:247201&c=339966&theme=Default&flip=false&select=null&content=1&color=0&label=1&geneModel=1&decor=0&layout=0&spacing=0&alncolor=on
OQXK01000016.1	139492	139524	CAACCCCA	TCGGCATC	21	-	NA	NA	NA	NA	0	ACGGUCGCGCUGGCGGGAUGCGCCGGCCAGGUG	CTGCCGGCCGGCGCATCCCGCCAGCGCGAACAC	AZPAE14702_21	gut_metagenome genome assembly, contig: NODE_16_length_165884_cov_9.466306, whole genome shotgun sequence	http://www.ncbi.nlm.nih.gov/nuccore/OQXK01000016.1?report=graph&v=139484:139523&c=339966&theme=Default&flip=false&select=null&content=1&color=0&label=1&geneModel=1&decor=0&layout=0&spacing=0&alncolor=on
OQXG01000775.1	585	617	CAACCCCA	TCGGCATC	21	-	NA	NA	NA	NA	0	ACGGUCGCGCUGGCGGGAUGCGCCGGCCAGGUG	CTGCCGGCCGGCGCATCCCGCCAGCGCGAACAC	AZPAE14702_21	gut_metagenome genome assembly, contig: NODE_775_length_5034_cov_2.666399, whole genome shotgun sequence	http://www.ncbi.nlm.nih.gov/nuccore/OQXG01000775.1?report=graph&v=577:616&c=339966&theme=Default&flip=false&select=null&content=1&color=0&label=1&geneModel=1&decor=0&layout=0&spacing=0&alncolor=on
OQWH01000296.1	7066	7098	CAACCCCA	TCGGCATC	21	-	NA	NA	NA	NA	0	ACGGUCGCGCUGGCGGGAUGCGCCGGCCAGGUG	CTGCCGGCCGGCGCATCCCGCCAGCGCGAACAC	AZPAE14702_21	gut_metagenome genome assembly, contig: NODE_296_length_8401_cov_3.020129, whole genome shotgun sequence	http://www.ncbi.nlm.nih.gov/nuccore/OQWH01000296.1?report=graph&v=7058:7097&c=339966&theme=Default&flip=false&select=null&content=1&color=0&label=1&geneModel=1&decor=0&layout=0&spacing=0&alncolor=on
OQZY01000076.1	24299	24331	CAACCCCA	TCGGCATC	21	-	NA	NA	NA	NA	0	ACGGUCGCGCUGGCGGGAUGCGCCGGCCAGGUG	CTGCCGGCCGGCGCATCCCGCCAGCGCGAACAC	AZPAE14702_21	gut_metagenome genome assembly, contig: NODE_76_length_40488_cov_3.365988, whole genome shotgun sequence	http://www.ncbi.nlm.nih.gov/nuccore/OQZY01000076.1?report=graph&v=24291:24330&c=339966&theme=Default&flip=false&select=null&content=1&color=0&label=1&geneModel=1&decor=0&layout=0&spacing=0&alncolor=on
CXWL01105997.1	6885	6917	GAAGAAGG	ATCGCGAA	23	-	NA	NA	NA	NA	0	ACGGUCGCGCUGGCGGGAUGCGCCGGCCAGGUG	CACCTGGCCGGCGCCGCCCGCCAGCTCGGCCGA	AZPAE14702_21	metagenome_genome assembly GWW_assembly, scaffold 105997, whole genome shotgun sequence	http://www.ncbi.nlm.nih.gov/nuccore/CXWL01105997.1?report=graph&v=6877:6924&c=339966&theme=Default&flip=false&select=null&content=1&color=0&label=1&geneModel=1&decor=0&layout=0&spacing=0&alncolor=on
OKKB01000049.1	6165	6197	CAACCCCA	TCGGCATC	21	-	NA	NA	NA	NA	0	ACGGUCGCGCUGGCGGGAUGCGCCGGCCAGGUG	CTGCCGGCCGGCGCATCCCGCCAGCGCGAACAC	AZPAE14702_21	gut_metagenome genome assembly, contig: NODE_49_length_86527_cov_231.791528, whole genome shotgun sequence	http://www.ncbi.nlm.nih.gov/nuccore/OKKB01000049.1?report=graph&v=6157:6196&c=339966&theme=Default&flip=false&select=null&content=1&color=0&label=1&geneModel=1&decor=0&layout=0&spacing=0&alncolor=on
SEQ_18043_4_3099100-3129419_NC_017549_PHAGE_Pseudo_phi297	29782	29814	CAACCCCA	TCGGCTTC	21	-	NA	NA	NA	NA	0	ACGGUCGCGCUGGCGGGAUGCGCCGGCCAGGUG	CTGCCGGCCGGCGCATCCCGCCAGCGCGAACAC	AZPAE14702_21		http://phast.wishartlab.com/
SEQ_15925_6_2689497-2740547_NC_011770_PHAGE_Pseudo_vB_PaeS_PMG1	49765	49797	CAACCCCA	TCGGCTTC	21	-	NA	NA	NA	NA	0	ACGGUCGCGCUGGCGGGAUGCGCCGGCCAGGUG	CTGCCGGCCGGCGCATCCCGCCAGCGCGAACAC	AZPAE14702_21		http://phast.wishartlab.com/
SEQ_6371_1_514782-534204_AEVV00000000_PHAGE_Pseudo_PAJU2	3153	3187	GAACTCCG	CTGCGAGC	35	-	NA	NA	NA	NA	0	ACGGUCUACGGCUUUGCCGGCUUCGUGCCUGAGUG	CACTCAGGCACGAAGCCGGCAAAGCCGTAGACCGT	AZPAE14702_7		http://phast.wishartlab.com/
SEQ_281_2_1089517-1132222_AAKW00000000_PHAGE_Pseudo_phi297	42168	42200	CAACCCCA	TCGGCTTC	21	-	NA	NA	NA	NA	0	ACGGUCGCGCUGGCGGGAUGCGCCGGCCAGGUG	CTGCCGGCCGGCGCATCCCGCCAGCGCGAACAC	AZPAE14702_21		http://phast.wishartlab.com/
UYTX01001432.1	192	158	GAACTCCG	CGGCGAGC	29	+	NA	NA	NA	NA	0	ACGGUCUACGGCUUUGCCGGCUUCGUGCCUGAGUG	CACTCCGGCACGAATCCAGCAAAGCCGTAGACCGT	AZPAE14702_7	gut_metagenome genome assembly, contig: NODE_1432_length_619_cov_2.049645, whole genome shotgun sequence	http://www.ncbi.nlm.nih.gov/nuccore/UYTX01001432.1?report=graph&v=184:166&c=339966&theme=Default&flip=false&select=null&content=1&color=0&label=1&geneModel=1&decor=0&layout=0&spacing=0&alncolor=on
OKPX01000157.1	5549	5515	AAACTCAG	CCGCTAGC	29	+	NA	NA	NA	NA	0	ACGGUCUACGGCUUUGCCGGCUUCGUGCCUGAGUG	CACTCAGGCACGAATCCGGCGAATCCGTAGACCGT	AZPAE14702_7	gut_metagenome genome assembly, contig: NODE_157_length_40852_cov_73.399956, whole genome shotgun sequence	http://www.ncbi.nlm.nih.gov/nuccore/OKPX01000157.1?report=graph&v=5541:5523&c=339966&theme=Default&flip=false&select=null&content=1&color=0&label=1&geneModel=1&decor=0&layout=0&spacing=0&alncolor=on
OKKB01000147.1	35304	35338	AAACTCAG	CCGCTAGC	29	-	NA	NA	NA	NA	0	ACGGUCUACGGCUUUGCCGGCUUCGUGCCUGAGUG	CACTCAGGCACGAATCCGGCGAATCCGTAGACCGT	AZPAE14702_7	gut_metagenome genome assembly, contig: NODE_147_length_40852_cov_247.245729, whole genome shotgun sequence	http://www.ncbi.nlm.nih.gov/nuccore/OKKB01000147.1?report=graph&v=35296:35346&c=339966&theme=Default&flip=false&select=null&content=1&color=0&label=1&geneModel=1&decor=0&layout=0&spacing=0&alncolor=on
UYWC01000972.1	311	277	GAACTCCG	CGGCGAGC	29	+	NA	NA	NA	NA	0	ACGGUCUACGGCUUUGCCGGCUUCGUGCCUGAGUG	CACTCCGGCACGAATCCAGCAAAGCCGTAGACCGT	AZPAE14702_7	gut_metagenome genome assembly, contig: NODE_972_length_712_cov_1.532725, whole genome shotgun sequence	http://www.ncbi.nlm.nih.gov/nuccore/UYWC01000972.1?report=graph&v=303:285&c=339966&theme=Default&flip=false&select=null&content=1&color=0&label=1&geneModel=1&decor=0&layout=0&spacing=0&alncolor=on
UYUG01000909.1	425	459	GAACTCCG	CGGCGAGC	29	-	NA	NA	NA	NA	0	ACGGUCUACGGCUUUGCCGGCUUCGUGCCUGAGUG	CACTCCGGCACGAATCCAGCAAAGCCGTAGACCGT	AZPAE14702_7	gut_metagenome genome assembly, contig: NODE_909_length_723_cov_1.824850, whole genome shotgun sequence	http://www.ncbi.nlm.nih.gov/nuccore/UYUG01000909.1?report=graph&v=417:467&c=339966&theme=Default&flip=false&select=null&content=1&color=0&label=1&geneModel=1&decor=0&layout=0&spacing=0&alncolor=on
OKPH01000089.1	5549	5515	AAACTCAG	CCGCTAGC	29	+	NA	NA	NA	NA	0	ACGGUCUACGGCUUUGCCGGCUUCGUGCCUGAGUG	CACTCAGGCACGAATCCGGCGAATCCGTAGACCGT	AZPAE14702_7	gut_metagenome genome assembly, contig: NODE_89_length_40852_cov_25.148638, whole genome shotgun sequence	http://www.ncbi.nlm.nih.gov/nuccore/OKPH01000089.1?report=graph&v=5541:5523&c=339966&theme=Default&flip=false&select=null&content=1&color=0&label=1&geneModel=1&decor=0&layout=0&spacing=0&alncolor=on
SEQ_15779_1_51-46762_NC_011373_PHAGE_Pseudo_PAJU2	36690	36656	GAAGTCAG	CGGCAAGC	27	+	NA	NA	NA	NA	0	ACGGUCUACGGCUUUGCCGGCUUCGUGCCUGAGUG	CACTCAGGGACGAATCCGGCGAATCCGTAGACCGT	AZPAE14702_7		http://phast.wishartlab.com/
OQYI01000154.1	13745	13711	GAAGTCAG	CGGCGAGC	25	+	NA	NA	NA	NA	0	ACGGUCUACGGCUUUGCCGGCUUCGUGCCUGAGUG	CACTCCGGGACGAATCCAGCAAAGCCGTAGACAGT	AZPAE14702_7	gut_metagenome genome assembly, contig: NODE_154_length_18657_cov_4.240404, whole genome shotgun sequence	http://www.ncbi.nlm.nih.gov/nuccore/OQYI01000154.1?report=graph&v=13737:13719&c=339966&theme=Default&flip=false&select=null&content=1&color=0&label=1&geneModel=1&decor=0&layout=0&spacing=0&alncolor=on
OQXG01000499.1	6707	6741	GAAGTCAG	CGGCGAGC	25	-	NA	NA	NA	NA	0	ACGGUCUACGGCUUUGCCGGCUUCGUGCCUGAGUG	CACTCCGGGACGAATCCAGCAAAGCCGTAGACAGT	AZPAE14702_7	gut_metagenome genome assembly, contig: NODE_499_length_7273_cov_3.198254, whole genome shotgun sequence	http://www.ncbi.nlm.nih.gov/nuccore/OQXG01000499.1?report=graph&v=6699:6749&c=339966&theme=Default&flip=false&select=null&content=1&color=0&label=1&geneModel=1&decor=0&layout=0&spacing=0&alncolor=on
OQWU01001356.1	678	712	GAAGTCAG	CGGCGAGC	25	-	NA	NA	NA	NA	0	ACGGUCUACGGCUUUGCCGGCUUCGUGCCUGAGUG	CACTCCGGGACGAATCCAGCAAAGCCGTAGACAGT	AZPAE14702_7	gut_metagenome genome assembly, contig: NODE_1356_length_1831_cov_2.327703, whole genome shotgun sequence	http://www.ncbi.nlm.nih.gov/nuccore/OQWU01001356.1?report=graph&v=670:720&c=339966&theme=Default&flip=false&select=null&content=1&color=0&label=1&geneModel=1&decor=0&layout=0&spacing=0&alncolor=on
OBJZ01000005.1	162677	162711	GAAGTCAG	CGGCGAGC	25	-	NA	NA	NA	NA	0	ACGGUCUACGGCUUUGCCGGCUUCGUGCCUGAGUG	CACTCCGGGACGAATCCAGCAAAGCCGTAGACAGT	AZPAE14702_7	gut_metagenome genome assembly, contig: NODE_5_length_477527_cov_33.5045, whole genome shotgun sequence	http://www.ncbi.nlm.nih.gov/nuccore/OBJZ01000005.1?report=graph&v=162669:162719&c=339966&theme=Default&flip=false&select=null&content=1&color=0&label=1&geneModel=1&decor=0&layout=0&spacing=0&alncolor=on
ORAY01001918.1	995	961	GAAGTCAG	TCATCGGG	25	+	NA	NA	NA	NA	0	ACGGUCUACGGCUUUGCCGGCUUCGUGCCUGAGUG	CACTCTGGGACGAATCCAGCAAAGCCGTAGACAGT	AZPAE14702_7	gut_metagenome genome assembly, contig: NODE_1918_length_1358_cov_1.989256, whole genome shotgun sequence	http://www.ncbi.nlm.nih.gov/nuccore/ORAY01001918.1?report=graph&v=987:969&c=339966&theme=Default&flip=false&select=null&content=1&color=0&label=1&geneModel=1&decor=0&layout=0&spacing=0&alncolor=on
OQZT01001874.1	109	143	GAAGTCAG	CGGCGAGC	25	-	NA	NA	NA	NA	0	ACGGUCUACGGCUUUGCCGGCUUCGUGCCUGAGUG	CACTCCGGGACGAATCCAGCAAAGCCGTAGACAGT	AZPAE14702_7	gut_metagenome genome assembly, contig: NODE_1874_length_1197_cov_1.469352, whole genome shotgun sequence	http://www.ncbi.nlm.nih.gov/nuccore/OQZT01001874.1?report=graph&v=101:151&c=339966&theme=Default&flip=false&select=null&content=1&color=0&label=1&geneModel=1&decor=0&layout=0&spacing=0&alncolor=on
3300015261-Ga0182006_1000275	23605	23570	ACAGCGCG	GGTATGGA	34	+	NA	NA	NA	NA	0	ACGUGCACCACGGCGGCCAUCUUGCCGACGUUGAAG	CTTCAACGTCGGCAAGATGGCCGCCGTGGTCCACGT	NKYB_11		https://img.jgi.doe.gov/cgi-bin/vr/main.cgi?section=MetaDetail&page=metaScaffoldDetail&taxon_oid=3300015261&scaffold_oid=Ga0182006_1000275&data_type=assembled
3300011961-Ga0120767_101159	2594	2559	GAAGCGCC	GGCATGGA	32	+	NA	NA	NA	NA	0	ACGUGCACCACGGCGGCCAUCUUGCCGACGUUGAAG	CTTCAACGTCGGCAAGATGGCTGCCGTGGTGCATGT	NKYB_11		https://img.jgi.doe.gov/cgi-bin/vr/main.cgi?section=MetaDetail&page=metaScaffoldDetail&taxon_oid=3300011961&scaffold_oid=Ga0120767_101159&data_type=assembled
SEQ_6378_8_3818354-3842691_AEVV00000000_PHAGE_Cronob_phiES15	7720	7685	GAAGCGCC	GGCATGGA	34	+	NA	NA	NA	NA	0	ACGUGCACCACGGCGGCCAUCUUGCCGACGUUGAAG	CTTCAACGTCGGCAAGATGGCCGCCGTGGTGCATGT	NKYB_11		http://phast.wishartlab.com/
OCJS01005789.1	127	93	GAAGTCAG	CGGCGAGC	25	+	NA	NA	NA	NA	0	ACGGUCUACGGCUUUGCCGGCUUCGUGCCUGAGUG	CACTCCGGGACGAATCCAGCAAAGCCGTAGACAGT	AZPAE14702_7	gut_metagenome genome assembly, contig: NODE_5789_length_273_cov_0.853211, whole genome shotgun sequence	http://www.ncbi.nlm.nih.gov/nuccore/OCJS01005789.1?report=graph&v=119:101&c=339966&theme=Default&flip=false&select=null&content=1&color=0&label=1&geneModel=1&decor=0&layout=0&spacing=0&alncolor=on
OQXG01000256.1	2868	2833	GAAGCGAT	GGTATGGA	32	+	NA	NA	NA	NA	0	ACGUGCACCACGGCGGCCAUCUUGCCGACGUUGAAG	CTTCAACGTCGGCAAGATGGCCGCCGTCGTGCATGT	NKYB_11	gut_metagenome genome assembly, contig: NODE_256_length_11400_cov_2.717497, whole genome shotgun sequence	http://www.ncbi.nlm.nih.gov/nuccore/OQXG01000256.1?report=graph&v=2860:2841&c=339966&theme=Default&flip=false&select=null&content=1&color=0&label=1&geneModel=1&decor=0&layout=0&spacing=0&alncolor=on
OQWU01000371.1	2455	2420	GAAGCGAT	GGTATGGA	32	+	NA	NA	NA	NA	0	ACGUGCACCACGGCGGCCAUCUUGCCGACGUUGAAG	CTTCAACGTCGGCAAGATGGCCGCCGTCGTGCATGT	NKYB_11	gut_metagenome genome assembly, contig: NODE_371_length_5075_cov_2.324900, whole genome shotgun sequence	http://www.ncbi.nlm.nih.gov/nuccore/OQWU01000371.1?report=graph&v=2447:2428&c=339966&theme=Default&flip=false&select=null&content=1&color=0&label=1&geneModel=1&decor=0&layout=0&spacing=0&alncolor=on
SEQ_15132_3_2408132-2549781_NC_009656_PHAGE_Pseudo_phi297	34272	34237	GAAGCGCA	GGTATGGA	32	+	NA	NA	NA	NA	0	ACGUGCACCACGGCGGCCAUCUUGCCGACGUUGAAG	CTTCAACGTCGGCAAGATGGCCGCCGTCGTGCATGT	NKYB_11		http://phast.wishartlab.com/
OQZJ01003039.1	183	148	GAAGCGAT	GGTATGGA	32	+	NA	NA	NA	NA	0	ACGUGCACCACGGCGGCCAUCUUGCCGACGUUGAAG	CTTCAACGTCGGCAAGATGGCCGCCGTCGTGCATGT	NKYB_11	gut_metagenome genome assembly, contig: NODE_3039_length_651_cov_1.912752, whole genome shotgun sequence	http://www.ncbi.nlm.nih.gov/nuccore/OQZJ01003039.1?report=graph&v=175:156&c=339966&theme=Default&flip=false&select=null&content=1&color=0&label=1&geneModel=1&decor=0&layout=0&spacing=0&alncolor=on
ORAY01000210.1	2660	2625	GAAGCGAT	GGTATGGA	32	+	NA	NA	NA	NA	0	ACGUGCACCACGGCGGCCAUCUUGCCGACGUUGAAG	CTTCAACGTCGGCAAGATGGCCGCCGTCGTGCATGT	NKYB_11	gut_metagenome genome assembly, contig: NODE_210_length_4380_cov_2.031445, whole genome shotgun sequence	http://www.ncbi.nlm.nih.gov/nuccore/ORAY01000210.1?report=graph&v=2652:2633&c=339966&theme=Default&flip=false&select=null&content=1&color=0&label=1&geneModel=1&decor=0&layout=0&spacing=0&alncolor=on
SEQ_281_2_1089517-1132222_AAKW00000000_PHAGE_Pseudo_phi297	18094	18059	GAAGCGCC	GGTATGGA	32	+	NA	NA	NA	NA	0	ACGUGCACCACGGCGGCCAUCUUGCCGACGUUGAAG	CTTCAACGTCGGCAAGATGGCCGCCGTCGTGCATGT	NKYB_11		http://phast.wishartlab.com/
3300005286-Ga0065721_10050358	369	404	CCTGCGCG	GGGATGGA	32	-	NA	NA	NA	NA	0	ACGUGCACCACGGCGGCCAUCUUGCCGACGUUGAAG	CTTCAACGTCGGCAAGATGGCCGCGGTCGTGCACGT	NKYB_11		https://img.jgi.doe.gov/cgi-bin/vr/main.cgi?section=MetaDetail&page=metaScaffoldDetail&taxon_oid=3300005286&scaffold_oid=Ga0065721_10050358&data_type=assembled
OCQF01009460.1	73	38	GAAGCGCC	GGTATGGA	32	+	NA	NA	NA	NA	0	ACGUGCACCACGGCGGCCAUCUUGCCGACGUUGAAG	CTTCAACGTCGGCAAGATGGCCGCCGTCGTGCATGT	NKYB_11	gut_metagenome genome assembly, contig: NODE_9460_length_223_cov_1, whole genome shotgun sequence	http://www.ncbi.nlm.nih.gov/nuccore/OCQF01009460.1?report=graph&v=65:46&c=339966&theme=Default&flip=false&select=null&content=1&color=0&label=1&geneModel=1&decor=0&layout=0&spacing=0&alncolor=on
UYSK01001017.1	574	609	GAAGCGCC	GGTATGGA	32	-	NA	NA	NA	NA	0	ACGUGCACCACGGCGGCCAUCUUGCCGACGUUGAAG	CTTCAACGTCGGCAAGATGGCCGCCGTCGTGCATGT	NKYB_11	gut_metagenome genome assembly, contig: NODE_1017_length_704_cov_2.095532, whole genome shotgun sequence	http://www.ncbi.nlm.nih.gov/nuccore/UYSK01001017.1?report=graph&v=566:617&c=339966&theme=Default&flip=false&select=null&content=1&color=0&label=1&geneModel=1&decor=0&layout=0&spacing=0&alncolor=on
UYTX01001332.1	461	496	GAAGCGCC	GGTATGGA	32	-	NA	NA	NA	NA	0	ACGUGCACCACGGCGGCCAUCUUGCCGACGUUGAAG	CTTCAACGTCGGCAAGATGGCCGCCGTCGTGCATGT	NKYB_11	gut_metagenome genome assembly, contig: NODE_1332_length_637_cov_1.721649, whole genome shotgun sequence	http://www.ncbi.nlm.nih.gov/nuccore/UYTX01001332.1?report=graph&v=453:504&c=339966&theme=Default&flip=false&select=null&content=1&color=0&label=1&geneModel=1&decor=0&layout=0&spacing=0&alncolor=on
UYSQ01002250.1	157	192	GAAGCGCC	GGTATGGA	32	-	NA	NA	NA	NA	0	ACGUGCACCACGGCGGCCAUCUUGCCGACGUUGAAG	CTTCAACGTCGGCAAGATGGCCGCCGTCGTGCATGT	NKYB_11	gut_metagenome genome assembly, contig: NODE_2250_length_512_cov_1.665208, whole genome shotgun sequence	http://www.ncbi.nlm.nih.gov/nuccore/UYSQ01002250.1?report=graph&v=149:200&c=339966&theme=Default&flip=false&select=null&content=1&color=0&label=1&geneModel=1&decor=0&layout=0&spacing=0&alncolor=on
ORAW01000429.1	5964	5999	GAAGCGAT	GGTATGGA	32	-	NA	NA	NA	NA	0	ACGUGCACCACGGCGGCCAUCUUGCCGACGUUGAAG	CTTCAACGTCGGCAAGATGGCCGCCGTCGTGCATGT	NKYB_11	gut_metagenome genome assembly, contig: NODE_429_length_6082_cov_2.021404, whole genome shotgun sequence	http://www.ncbi.nlm.nih.gov/nuccore/ORAW01000429.1?report=graph&v=5956:6007&c=339966&theme=Default&flip=false&select=null&content=1&color=0&label=1&geneModel=1&decor=0&layout=0&spacing=0&alncolor=on
UYUF01000954.1	594	629	GAAGCGCC	GGTATGGA	32	-	NA	NA	NA	NA	0	ACGUGCACCACGGCGGCCAUCUUGCCGACGUUGAAG	CTTCAACGTCGGCAAGATGGCCGCCGTCGTGCATGT	NKYB_11	gut_metagenome genome assembly, contig: NODE_954_length_722_cov_1.298351, whole genome shotgun sequence	http://www.ncbi.nlm.nih.gov/nuccore/UYUF01000954.1?report=graph&v=586:637&c=339966&theme=Default&flip=false&select=null&content=1&color=0&label=1&geneModel=1&decor=0&layout=0&spacing=0&alncolor=on
OQYI01000089.1	5966	6001	GAAGCGAT	GGTATGGA	32	-	NA	NA	NA	NA	0	ACGUGCACCACGGCGGCCAUCUUGCCGACGUUGAAG	CTTCAACGTCGGCAAGATGGCCGCCGTCGTGCATGT	NKYB_11	gut_metagenome genome assembly, contig: NODE_89_length_28350_cov_4.055133, whole genome shotgun sequence	http://www.ncbi.nlm.nih.gov/nuccore/OQYI01000089.1?report=graph&v=5958:6009&c=339966&theme=Default&flip=false&select=null&content=1&color=0&label=1&geneModel=1&decor=0&layout=0&spacing=0&alncolor=on
OBJZ01000002.1	269503	269538	GAAGCGAT	GGTATGGA	32	-	NA	NA	NA	NA	0	ACGUGCACCACGGCGGCCAUCUUGCCGACGUUGAAG	CTTCAACGTCGGCAAGATGGCCGCCGTCGTGCATGT	NKYB_11	gut_metagenome genome assembly, contig: NODE_2_length_741760_cov_36.7716, whole genome shotgun sequence	http://www.ncbi.nlm.nih.gov/nuccore/OBJZ01000002.1?report=graph&v=269495:269546&c=339966&theme=Default&flip=false&select=null&content=1&color=0&label=1&geneModel=1&decor=0&layout=0&spacing=0&alncolor=on
3300012861-Ga0160436_1000085	14345	14310	GCTGCGCG	GGCATGGA	30	+	NA	NA	NA	NA	0	ACGUGCACCACGGCGGCCAUCUUGCCGACGUUGAAG	CTTCAACGTCGGCAAGATGTCGGCCGTGGTCCACGT	NKYB_11		https://img.jgi.doe.gov/cgi-bin/vr/main.cgi?section=MetaDetail&page=metaScaffoldDetail&taxon_oid=3300012861&scaffold_oid=Ga0160436_1000085&data_type=assembled
3300005281-Ga0065720_1000350	7042	7007	CTTGCGCG	GGCATGGA	30	+	NA	NA	NA	NA	0	ACGUGCACCACGGCGGCCAUCUUGCCGACGUUGAAG	CTTCAACGTCGGCAAGATGTCTGCGGTGGTGCACGT	NKYB_11		https://img.jgi.doe.gov/cgi-bin/vr/main.cgi?section=MetaDetail&page=metaScaffoldDetail&taxon_oid=3300005281&scaffold_oid=Ga0065720_1000350&data_type=assembled
3300002531-JGI25327J35509_1002369	12083	12048	CTTGCGCG	GGCATGGA	30	+	NA	NA	NA	NA	0	ACGUGCACCACGGCGGCCAUCUUGCCGACGUUGAAG	CTTCAACGTCGGCAAGATGTCTGCGGTGGTGCACGT	NKYB_11		https://img.jgi.doe.gov/cgi-bin/vr/main.cgi?section=MetaDetail&page=metaScaffoldDetail&taxon_oid=3300002531&scaffold_oid=JGI25327J35509_1002369&data_type=assembled
ORBB01000874.1	850	885	GAAGCGAT	GGTATGGA	32	-	NA	NA	NA	NA	0	ACGUGCACCACGGCGGCCAUCUUGCCGACGUUGAAG	CTTCAACGTCGGCAAGATGGCCGCCGTCGTGCATGT	NKYB_11	gut_metagenome genome assembly, contig: NODE_874_length_966_cov_1.406147, whole genome shotgun sequence	http://www.ncbi.nlm.nih.gov/nuccore/ORBB01000874.1?report=graph&v=842:893&c=339966&theme=Default&flip=false&select=null&content=1&color=0&label=1&geneModel=1&decor=0&layout=0&spacing=0&alncolor=on
3300009036-Ga0105244_10000627	25160	25195	TAAGCGCT	GGTATGGA	30	-	NA	NA	NA	NA	0	ACGUGCACCACGGCGGCCAUCUUGCCGACGUUGAAG	CTTCAACGTCGGCAAGATGTCGGCGGTGGTGCACGT	NKYB_11		https://img.jgi.doe.gov/cgi-bin/vr/main.cgi?section=MetaDetail&page=metaScaffoldDetail&taxon_oid=3300009036&scaffold_oid=Ga0105244_10000627&data_type=assembled
OCKB01000300.1	1969	2004	GAAGCGCC	GGTATGGA	32	-	NA	NA	NA	NA	0	ACGUGCACCACGGCGGCCAUCUUGCCGACGUUGAAG	CTTCAACGTCGGCAAGATGGCCGCCGTCGTGCATGT	NKYB_11	gut_metagenome genome assembly, contig: NODE_300_length_2909_cov_2.79152, whole genome shotgun sequence	http://www.ncbi.nlm.nih.gov/nuccore/OCKB01000300.1?report=graph&v=1961:2012&c=339966&theme=Default&flip=false&select=null&content=1&color=0&label=1&geneModel=1&decor=0&layout=0&spacing=0&alncolor=on
3300013234-Ga0118320_100132	16760	16725	GGAGCGCC	GGCATGGA	28	+	NA	NA	NA	NA	0	ACGUGCACCACGGCGGCCAUCUUGCCGACGUUGAAG	CTTCAACGTGGGCAAGATGGCCGCGGTGATTCACGT	NKYB_11		https://img.jgi.doe.gov/cgi-bin/vr/main.cgi?section=MetaDetail&page=metaScaffoldDetail&taxon_oid=3300013234&scaffold_oid=Ga0118320_100132&data_type=assembled
3300014084-Ga0121711_10021	31526	31491	CATCCGTG	GGCATGGA	28	+	NA	NA	NA	NA	0	ACGUGCACCACGGCGGCCAUCUUGCCGACGUUGAAG	CTTCAACGTCATGAAGATGGCCGCCGTGGTGCATGT	NKYB_11		https://img.jgi.doe.gov/cgi-bin/vr/main.cgi?section=MetaDetail&page=metaScaffoldDetail&taxon_oid=3300014084&scaffold_oid=Ga0121711_10021&data_type=assembled
3300014699-Ga0121455_100809	1340	1305	GAAGCGTG	GGCATGGA	28	+	NA	NA	NA	NA	0	ACGUGCACCACGGCGGCCAUCUUGCCGACGUUGAAG	CTTCAACGTCGGCAAGATGGCCGCCATCGTTCATGT	NKYB_11		https://img.jgi.doe.gov/cgi-bin/vr/main.cgi?section=MetaDetail&page=metaScaffoldDetail&taxon_oid=3300014699&scaffold_oid=Ga0121455_100809&data_type=assembled
3300013242-Ga0118330_100006	9161	9126	GGAGCGCC	GGCATGGA	28	+	NA	NA	NA	NA	0	ACGUGCACCACGGCGGCCAUCUUGCCGACGUUGAAG	CTTCAACGTGGGCAAGATGGCCGCGGTGATTCACGT	NKYB_11		https://img.jgi.doe.gov/cgi-bin/vr/main.cgi?section=MetaDetail&page=metaScaffoldDetail&taxon_oid=3300013242&scaffold_oid=Ga0118330_100006&data_type=assembled
3300013171-Ga0118019_100267	4247	4212	GGAGCGCC	GGCATGGA	28	+	NA	NA	NA	NA	0	ACGUGCACCACGGCGGCCAUCUUGCCGACGUUGAAG	CTTCAACGTGGGCAAGATGGCCGCGGTGATTCACGT	NKYB_11		https://img.jgi.doe.gov/cgi-bin/vr/main.cgi?section=MetaDetail&page=metaScaffoldDetail&taxon_oid=3300013171&scaffold_oid=Ga0118019_100267&data_type=assembled
3300011119-Ga0105246_10002457	3786	3751	CATCCGCG	GGCATGGA	28	+	NA	NA	NA	NA	0	ACGUGCACCACGGCGGCCAUCUUGCCGACGUUGAAG	CTTCAACGTCATGAAGATGGCCGCCGTGGTGCATGT	NKYB_11		https://img.jgi.doe.gov/cgi-bin/vr/main.cgi?section=MetaDetail&page=metaScaffoldDetail&taxon_oid=3300011119&scaffold_oid=Ga0105246_10002457&data_type=assembled
3300012343-Ga0118377_100087	4005	3970	GGAGCGCC	GGCATGGA	28	+	NA	NA	NA	NA	0	ACGUGCACCACGGCGGCCAUCUUGCCGACGUUGAAG	CTTCAACGTGGGCAAGATGGCCGCGGTGATTCACGT	NKYB_11		https://img.jgi.doe.gov/cgi-bin/vr/main.cgi?section=MetaDetail&page=metaScaffoldDetail&taxon_oid=3300012343&scaffold_oid=Ga0118377_100087&data_type=assembled
3300009011-Ga0105251_10000454	15285	15250	AAAGCGCC	GGCATGGA	28	+	NA	NA	NA	NA	0	ACGUGCACCACGGCGGCCAUCUUGCCGACGUUGAAG	CTTCAACGTCGGCAAGATGTCGGCAGTGGTGCATGT	NKYB_11		https://img.jgi.doe.gov/cgi-bin/vr/main.cgi?section=MetaDetail&page=metaScaffoldDetail&taxon_oid=3300009011&scaffold_oid=Ga0105251_10000454&data_type=assembled
3300011583-Ga0121541_100147	4272	4237	GAAACGCC	GGCATGGA	28	+	NA	NA	NA	NA	0	ACGUGCACCACGGCGGCCAUCUUGCCGACGUUGAAG	CTTCAACGTCGGGAAGATGTCGGCAGTGGTGCACGT	NKYB_11		https://img.jgi.doe.gov/cgi-bin/vr/main.cgi?section=MetaDetail&page=metaScaffoldDetail&taxon_oid=3300011583&scaffold_oid=Ga0121541_100147&data_type=assembled
ABMX01044657.1	42	77	CGTGCGCG	CAGTGGTA	30	-	NA	NA	NA	NA	0	ACGUGCACCACGGCGGCCAUCUUGCCGACGUUGAAG	CTTCAACGTCAGCAAGATGGCCGCCGTGGTGTTCGT	NKYB_11	metagenome_6899060, whole genome shotgun sequence	http://www.ncbi.nlm.nih.gov/nuccore/ABMX01044657.1?report=graph&v=34:85&c=339966&theme=Default&flip=false&select=null&content=1&color=0&label=1&geneModel=1&decor=0&layout=0&spacing=0&alncolor=on
3300005043-Ga0071100_1000239	4089	4054	CATCCGCG	GGCATGGA	28	+	NA	NA	NA	NA	0	ACGUGCACCACGGCGGCCAUCUUGCCGACGUUGAAG	CTTCAACGTCATGAAGATGGCCGCCGTGGTGCATGT	NKYB_11		https://img.jgi.doe.gov/cgi-bin/vr/main.cgi?section=MetaDetail&page=metaScaffoldDetail&taxon_oid=3300005043&scaffold_oid=Ga0071100_1000239&data_type=assembled
3300016461-Ga0126362_10001006	4887	4922	CATCCGCG	GGCATGGA	28	-	NA	NA	NA	NA	0	ACGUGCACCACGGCGGCCAUCUUGCCGACGUUGAAG	CTTCAACGTCATGAAGATGGCCGCCGTGGTGCATGT	NKYB_11		https://img.jgi.doe.gov/cgi-bin/vr/main.cgi?section=MetaDetail&page=metaScaffoldDetail&taxon_oid=3300016461&scaffold_oid=Ga0126362_10001006&data_type=assembled
3300013180-Ga0118177_100132	5745	5780	GGAGCGCC	GGCATGGA	28	-	NA	NA	NA	NA	0	ACGUGCACCACGGCGGCCAUCUUGCCGACGUUGAAG	CTTCAACGTGGGCAAGATGGCCGCGGTGATTCACGT	NKYB_11		https://img.jgi.doe.gov/cgi-bin/vr/main.cgi?section=MetaDetail&page=metaScaffoldDetail&taxon_oid=3300013180&scaffold_oid=Ga0118177_100132&data_type=assembled
3300012940-Ga0164243_10001001	24672	24707	GGTACGCG	GGCATGGA	28	-	NA	NA	NA	NA	0	ACGUGCACCACGGCGGCCAUCUUGCCGACGUUGAAG	CTTCAACGTCAGCAAGATGGCGGCCGTGGTGTTCGT	NKYB_11		https://img.jgi.doe.gov/cgi-bin/vr/main.cgi?section=MetaDetail&page=metaScaffoldDetail&taxon_oid=3300012940&scaffold_oid=Ga0164243_10001001&data_type=assembled
3300011842-Ga0122774_100085	26048	26083	AAAGCGCC	GGCATGGA	28	-	NA	NA	NA	NA	0	ACGUGCACCACGGCGGCCAUCUUGCCGACGUUGAAG	CTTCAACGTCGGCAAGATGTCCGCGGTGGTTCATGT	NKYB_11		https://img.jgi.doe.gov/cgi-bin/vr/main.cgi?section=MetaDetail&page=metaScaffoldDetail&taxon_oid=3300011842&scaffold_oid=Ga0122774_100085&data_type=assembled
3300013364-Ga0121317_100118	9844	9879	GCTTCGGG	GGCATGGA	28	-	NA	NA	NA	NA	0	ACGUGCACCACGGCGGCCAUCUUGCCGACGUUGAAG	CTTCAACGTCGGCAAGATGGCTGCCATTGTGCATGT	NKYB_11		https://img.jgi.doe.gov/cgi-bin/vr/main.cgi?section=MetaDetail&page=metaScaffoldDetail&taxon_oid=3300013364&scaffold_oid=Ga0121317_100118&data_type=assembled
3300012602-Ga0118351_100089	592	627	GGAGCGCC	GGCATGGA	28	-	NA	NA	NA	NA	0	ACGUGCACCACGGCGGCCAUCUUGCCGACGUUGAAG	CTTCAACGTGGGCAAGATGGCCGCGGTGATTCACGT	NKYB_11		https://img.jgi.doe.gov/cgi-bin/vr/main.cgi?section=MetaDetail&page=metaScaffoldDetail&taxon_oid=3300012602&scaffold_oid=Ga0118351_100089&data_type=assembled
2029527003-APTF_contig02897	3904	3939	GCTTCGTG	GGCATGGA	28	-	NA	NA	NA	NA	0	ACGUGCACCACGGCGGCCAUCUUGCCGACGUUGAAG	CTTCAACGTGGGCAAGATGTCCGCCGCGGTCCACGT	NKYB_11		http://www.ncbi.nlm.nih.gov/nuccore/2029527003-APTF_contig02897?report=graph&v=3896:3947&c=339966&theme=Default&flip=false&select=null&content=1&color=0&label=1&geneModel=1&decor=0&layout=0&spacing=0&alncolor=on
3300009036-Ga0105244_10003643	9059	9094	GATCCGGG	GGCATGGA	28	-	NA	NA	NA	NA	0	ACGUGCACCACGGCGGCCAUCUUGCCGACGUUGAAG	CTTCAACGTTGGCAAGATGGCCGCGGTGGTGTTCGT	NKYB_11		https://img.jgi.doe.gov/cgi-bin/vr/main.cgi?section=MetaDetail&page=metaScaffoldDetail&taxon_oid=3300009036&scaffold_oid=Ga0105244_10003643&data_type=assembled
3300012075-Ga0153917_1000202	26038	26003	CATGCGTG	GGGATGGA	26	+	NA	NA	NA	NA	0	ACGUGCACCACGGCGGCCAUCUUGCCGACGUUGAAG	CTTCAACGTCGGGAAAATGGCCGCGGTGGTTTACGT	NKYB_11		https://img.jgi.doe.gov/cgi-bin/vr/main.cgi?section=MetaDetail&page=metaScaffoldDetail&taxon_oid=3300012075&scaffold_oid=Ga0153917_1000202&data_type=assembled
3300013379-Ga0121251_100158	14820	14785	GAAGCGTG	GGCATGGA	26	+	NA	NA	NA	NA	0	ACGUGCACCACGGCGGCCAUCUUGCCGACGUUGAAG	CTTCAACGTCGGCAAGATGTCCGCCGTCATCCATGT	NKYB_11		https://img.jgi.doe.gov/cgi-bin/vr/main.cgi?section=MetaDetail&page=metaScaffoldDetail&taxon_oid=3300013379&scaffold_oid=Ga0121251_100158&data_type=assembled
3300014497-Ga0182008_10006425	1811	1776	GATTCGCG	GGCATGGA	26	+	NA	NA	NA	NA	0	ACGUGCACCACGGCGGCCAUCUUGCCGACGUUGAAG	CTTCAACGTCATGAAGATGGCGGCCGTCGTGCACGT	NKYB_11		https://img.jgi.doe.gov/cgi-bin/vr/main.cgi?section=MetaDetail&page=metaScaffoldDetail&taxon_oid=3300014497&scaffold_oid=Ga0182008_10006425&data_type=assembled
3300013354-Ga0121406_1000501	594	559	GCTACGGG	GGCATGGA	26	+	NA	NA	NA	NA	0	ACGUGCACCACGGCGGCCAUCUUGCCGACGUUGAAG	CTTCAACGTTGGCAAGATGGCAGCCATTGTGCATGT	NKYB_11		https://img.jgi.doe.gov/cgi-bin/vr/main.cgi?section=MetaDetail&page=metaScaffoldDetail&taxon_oid=3300013354&scaffold_oid=Ga0121406_1000501&data_type=assembled
3300011857-Ga0120840_100258	1557	1522	GAAACGTG	GGCATGGA	26	+	NA	NA	NA	NA	0	ACGUGCACCACGGCGGCCAUCUUGCCGACGUUGAAG	CTTCAACGTCGGTAAGATGGCCGCCATCGTTCATGT	NKYB_11		https://img.jgi.doe.gov/cgi-bin/vr/main.cgi?section=MetaDetail&page=metaScaffoldDetail&taxon_oid=3300011857&scaffold_oid=Ga0120840_100258&data_type=assembled
3300011209-Ga0122297_100384	1998	1963	CATCCGTG	GGCATGGA	26	+	NA	NA	NA	NA	0	ACGUGCACCACGGCGGCCAUCUUGCCGACGUUGAAG	CTTCAACGTCATGAAGATGGCCGCCGTGGTTCATGT	NKYB_11		https://img.jgi.doe.gov/cgi-bin/vr/main.cgi?section=MetaDetail&page=metaScaffoldDetail&taxon_oid=3300011209&scaffold_oid=Ga0122297_100384&data_type=assembled
2065487013-FGTW_contig18460	1695	1660	CATGCGTG	GGGATGGA	26	+	NA	NA	NA	NA	0	ACGUGCACCACGGCGGCCAUCUUGCCGACGUUGAAG	CTTCAACGTCGGGAAAATGGCCGCGGTGGTTTACGT	NKYB_11		http://www.ncbi.nlm.nih.gov/nuccore/2065487013-FGTW_contig18460?report=graph&v=1687:1668&c=339966&theme=Default&flip=false&select=null&content=1&color=0&label=1&geneModel=1&decor=0&layout=0&spacing=0&alncolor=on
3300011830-Ga0120712_100311	7929	7894	GAAGCGTG	GGCATGGA	26	+	NA	NA	NA	NA	0	ACGUGCACCACGGCGGCCAUCUUGCCGACGUUGAAG	CTTCAACGTTGGCAAGATGGCCGCCATCGTTCATGT	NKYB_11		https://img.jgi.doe.gov/cgi-bin/vr/main.cgi?section=MetaDetail&page=metaScaffoldDetail&taxon_oid=3300011830&scaffold_oid=Ga0120712_100311&data_type=assembled
3300015024-Ga0167669_1004808	5516	5551	GTTGCGGG	GGCATCGA	26	-	NA	NA	NA	NA	0	ACGUGCACCACGGCGGCCAUCUUGCCGACGUUGAAG	CTTCAACGTCGGCAAGATGGCTGGCATTGTTCACGT	NKYB_11		https://img.jgi.doe.gov/cgi-bin/vr/main.cgi?section=MetaDetail&page=metaScaffoldDetail&taxon_oid=3300015024&scaffold_oid=Ga0167669_1004808&data_type=assembled
3300014699-Ga0121455_100094	22833	22868	GCTGCGCG	GGCATGGA	26	-	NA	NA	NA	NA	0	ACGUGCACCACGGCGGCCAUCUUGCCGACGUUGAAG	CTTCAACGTCGGGAAGATGGCAGCCATCGTGCATGT	NKYB_11		https://img.jgi.doe.gov/cgi-bin/vr/main.cgi?section=MetaDetail&page=metaScaffoldDetail&taxon_oid=3300014699&scaffold_oid=Ga0121455_100094&data_type=assembled
3300014612-Ga0121283_100104	15430	15465	AAAGCGTG	GGCATGGA	26	-	NA	NA	NA	NA	0	ACGUGCACCACGGCGGCCAUCUUGCCGACGUUGAAG	CTTTAACGTCGGCAAGATGGCCGCCATCGTTCATGT	NKYB_11		https://img.jgi.doe.gov/cgi-bin/vr/main.cgi?section=MetaDetail&page=metaScaffoldDetail&taxon_oid=3300014612&scaffold_oid=Ga0121283_100104&data_type=assembled
3300013102-Ga0157371_10002800	4444	4479	CATCCGTG	GGCATGGA	26	-	NA	NA	NA	NA	0	ACGUGCACCACGGCGGCCAUCUUGCCGACGUUGAAG	CTTCAACGCCATGAAGATGGCCGCCGTGGTGCATGT	NKYB_11		https://img.jgi.doe.gov/cgi-bin/vr/main.cgi?section=MetaDetail&page=metaScaffoldDetail&taxon_oid=3300013102&scaffold_oid=Ga0157371_10002800&data_type=assembled
3300011669-Ga0121613_100197	15509	15544	GAAACGTG	GGCATGGA	26	-	NA	NA	NA	NA	0	ACGUGCACCACGGCGGCCAUCUUGCCGACGUUGAAG	CTTCAACGTCGGTAAGATGGCCGCCATCGTTCATGT	NKYB_11		https://img.jgi.doe.gov/cgi-bin/vr/main.cgi?section=MetaDetail&page=metaScaffoldDetail&taxon_oid=3300011669&scaffold_oid=Ga0121613_100197&data_type=assembled
OJST01001958.1	429	394	GGTCCGTG	GGCATGGA	26	+	NA	NA	NA	NA	0	ACGUGCACCACGGCGGCCAUCUUGCCGACGUUGAAG	CTTCAACGTCATGAAGATGGCCGCCGTCGTGTACGT	NKYB_11	gut_metagenome genome assembly, contig: NODE_1958_length_1306_cov_2.625100, whole genome shotgun sequence	http://www.ncbi.nlm.nih.gov/nuccore/OJST01001958.1?report=graph&v=421:402&c=339966&theme=Default&flip=false&select=null&content=1&color=0&label=1&geneModel=1&decor=0&layout=0&spacing=0&alncolor=on
3300011587-Ga0121092_100152	19062	19097	GAAACGTG	GGCATGGA	26	-	NA	NA	NA	NA	0	ACGUGCACCACGGCGGCCAUCUUGCCGACGUUGAAG	CTTCAACGTCGGTAAGATGGCCGCCATCGTTCATGT	NKYB_11		https://img.jgi.doe.gov/cgi-bin/vr/main.cgi?section=MetaDetail&page=metaScaffoldDetail&taxon_oid=3300011587&scaffold_oid=Ga0121092_100152&data_type=assembled
3300012886-Ga0160425_1004033	5279	5244	GAAGCGCG	GGCATGGA	24	+	NA	NA	NA	NA	0	ACGUGCACCACGGCGGCCAUCUUGCCGACGUUGAAG	TTTCAATGTCGGCAAGATGGCGGCCATTGTCCACGT	NKYB_11		https://img.jgi.doe.gov/cgi-bin/vr/main.cgi?section=MetaDetail&page=metaScaffoldDetail&taxon_oid=3300012886&scaffold_oid=Ga0160425_1004033&data_type=assembled
3300014204-Ga0172381_10000723	12297	12262	CAAGCGCG	GGCATGGA	24	+	NA	NA	NA	NA	0	ACGUGCACCACGGCGGCCAUCUUGCCGACGUUGAAG	TTTCAACGTCGGCAAGATGGCGGCAATTGTCCACGT	NKYB_11		https://img.jgi.doe.gov/cgi-bin/vr/main.cgi?section=MetaDetail&page=metaScaffoldDetail&taxon_oid=3300014204&scaffold_oid=Ga0172381_10000723&data_type=assembled
3300001865-JGI2065J20421_1003851	5257	5222	GAAGCGCG	GGCATGGA	24	+	NA	NA	NA	NA	0	ACGUGCACCACGGCGGCCAUCUUGCCGACGUUGAAG	TTTCAATGTCGGCAAGATGGCGGCCATTGTCCACGT	NKYB_11		https://img.jgi.doe.gov/cgi-bin/vr/main.cgi?section=MetaDetail&page=metaScaffoldDetail&taxon_oid=3300001865&scaffold_oid=JGI2065J20421_1003851&data_type=assembled
CDZA01049505.1	112	147	GAAGCGCG	GGCATGGA	26	-	NA	NA	NA	NA	0	ACGUGCACCACGGCGGCCAUCUUGCCGACGUUGAAG	CTTCAACGTGGGCAAAATGGCAGCCGTGACGCACGT	NKYB_11	metagenome_genome assembly P14E7-k21-2014-09-20, contig contig-60000079, whole genome shotgun sequence	http://www.ncbi.nlm.nih.gov/nuccore/CDZA01049505.1?report=graph&v=104:155&c=339966&theme=Default&flip=false&select=null&content=1&color=0&label=1&geneModel=1&decor=0&layout=0&spacing=0&alncolor=on
3300011513-Ga0121324_10097	13147	13182	CATCCGCG	GGCATGGA	24	-	NA	NA	NA	NA	0	ACGUGCACCACGGCGGCCAUCUUGCCGACGUUGAAG	TTTCAACGTGGGCAAGATGGCTGCGGTGATTCACGT	NKYB_11		https://img.jgi.doe.gov/cgi-bin/vr/main.cgi?section=MetaDetail&page=metaScaffoldDetail&taxon_oid=3300011513&scaffold_oid=Ga0121324_10097&data_type=assembled
3300004628-Ga0070399_1007702	4979	5014	GAAGCGCG	GGCATGGA	24	-	NA	NA	NA	NA	0	ACGUGCACCACGGCGGCCAUCUUGCCGACGUUGAAG	TTTCAATGTCGGCAAGATGGCGGCCATTGTCCACGT	NKYB_11		https://img.jgi.doe.gov/cgi-bin/vr/main.cgi?section=MetaDetail&page=metaScaffoldDetail&taxon_oid=3300004628&scaffold_oid=Ga0070399_1007702&data_type=assembled
3300024187-Ga0247672_1000004	40115	40080	CGTGGAGA	CTCCCGCA	22	+	NA	NA	NA	NA	0	ACGUGCACCACGGCGGCCAUCUUGCCGACGUUGAAG	CCTCAACGTCGGCAAGCTGGACGCCGTGATGGACAA	NKYB_11		https://img.jgi.doe.gov/cgi-bin/vr/main.cgi?section=MetaDetail&page=metaScaffoldDetail&taxon_oid=3300024187&scaffold_oid=Ga0247672_1000004&data_type=assembled
3300002184-JGI24770J26754_10000865	20472	20507	GAAGCGCG	GGGATGGA	24	-	NA	NA	NA	NA	0	ACGUGCACCACGGCGGCCAUCUUGCCGACGUUGAAG	TTTCAACGTCGGCAAGATGGCGGCGGTGATCCATGT	NKYB_11		https://img.jgi.doe.gov/cgi-bin/vr/main.cgi?section=MetaDetail&page=metaScaffoldDetail&taxon_oid=3300002184&scaffold_oid=JGI24770J26754_10000865&data_type=assembled
3300014609-Ga0121318_100073	4453	4418	CAAACGCC	GGCATGGA	24	+	NA	NA	NA	NA	0	ACGUGCACCACGGCGGCCAUCUUGCCGACGUUGAAG	CTTCAACGTTGGCAAGATGTCAGCCATCGTCCACGT	NKYB_11		https://img.jgi.doe.gov/cgi-bin/vr/main.cgi?section=MetaDetail&page=metaScaffoldDetail&taxon_oid=3300014609&scaffold_oid=Ga0121318_100073&data_type=assembled
3300013991-Ga0122833_10156	5081	5046	GCTGCGCG	GGCATGGA	24	+	NA	NA	NA	NA	0	ACGUGCACCACGGCGGCCAUCUUGCCGACGUUGAAG	CTTTAACGTCGGCAAGATGGCAGCCATCGTCCATGT	NKYB_11		https://img.jgi.doe.gov/cgi-bin/vr/main.cgi?section=MetaDetail&page=metaScaffoldDetail&taxon_oid=3300013991&scaffold_oid=Ga0122833_10156&data_type=assembled
3300013283-Ga0121716_100173	21584	21549	GGTCCGGG	GGCATGGA	24	+	NA	NA	NA	NA	0	ACGUGCACCACGGCGGCCAUCUUGCCGACGUUGAAG	CTTCAACGTCATGAAGATGGCCGCGGTCGTGTACGT	NKYB_11		https://img.jgi.doe.gov/cgi-bin/vr/main.cgi?section=MetaDetail&page=metaScaffoldDetail&taxon_oid=3300013283&scaffold_oid=Ga0121716_100173&data_type=assembled
3300013001-Ga0157365_10000057	24464	24429	CAAGCGCC	GGGATGGA	24	+	NA	NA	NA	NA	0	ACGUGCACCACGGCGGCCAUCUUGCCGACGUUGAAG	CTTCAACGTCGGCAAAATGTCGGCCATCGTCCACGT	NKYB_11		https://img.jgi.doe.gov/cgi-bin/vr/main.cgi?section=MetaDetail&page=metaScaffoldDetail&taxon_oid=3300013001&scaffold_oid=Ga0157365_10000057&data_type=assembled
3300012865-Ga0160449_1001021	815	780	GGTGCGAG	GGTATGGA	24	+	NA	NA	NA	NA	0	ACGUGCACCACGGCGGCCAUCUUGCCGACGUUGAAG	CTTCAACGTCATGAAGATGGCCGCGGTTGTGTACGT	NKYB_11		https://img.jgi.doe.gov/cgi-bin/vr/main.cgi?section=MetaDetail&page=metaScaffoldDetail&taxon_oid=3300012865&scaffold_oid=Ga0160449_1001021&data_type=assembled
3300012844-Ga0160475_100238	20640	20605	CAAGCGCG	GGCATGGA	24	+	NA	NA	NA	NA	0	ACGUGCACCACGGCGGCCAUCUUGCCGACGUUGAAG	CTTCAACGTCGGCAAGATGGCGGCGATCACGCACGT	NKYB_11		https://img.jgi.doe.gov/cgi-bin/vr/main.cgi?section=MetaDetail&page=metaScaffoldDetail&taxon_oid=3300012844&scaffold_oid=Ga0160475_100238&data_type=assembled
3300011833-Ga0121535_100467	8292	8257	GAAGCGTG	GGCATGGA	24	+	NA	NA	NA	NA	0	ACGUGCACCACGGCGGCCAUCUUGCCGACGUUGAAG	CTTCAACGTCGGTAAGATGGCAGCCATCGTTCATGT	NKYB_11		https://img.jgi.doe.gov/cgi-bin/vr/main.cgi?section=MetaDetail&page=metaScaffoldDetail&taxon_oid=3300011833&scaffold_oid=Ga0121535_100467&data_type=assembled
3300011717-Ga0122754_100215	2754	2719	GCTGCGCG	GGCATGGA	24	+	NA	NA	NA	NA	0	ACGUGCACCACGGCGGCCAUCUUGCCGACGUUGAAG	CTTTAACGTCGGCAAGATGGCAGCCATCGTCCATGT	NKYB_11		https://img.jgi.doe.gov/cgi-bin/vr/main.cgi?section=MetaDetail&page=metaScaffoldDetail&taxon_oid=3300011717&scaffold_oid=Ga0122754_100215&data_type=assembled
3300011830-Ga0120712_100580	6420	6385	TCTCCGCC	GGTATGGA	24	+	NA	NA	NA	NA	0	ACGUGCACCACGGCGGCCAUCUUGCCGACGUUGAAG	CTTCAACGTCGGTAAGATGGCCGGGATCGTTCACGT	NKYB_11		https://img.jgi.doe.gov/cgi-bin/vr/main.cgi?section=MetaDetail&page=metaScaffoldDetail&taxon_oid=3300011830&scaffold_oid=Ga0120712_100580&data_type=assembled
3300011505-Ga0122194_100343	2837	2802	GCTGCGCG	GGCATGGA	24	+	NA	NA	NA	NA	0	ACGUGCACCACGGCGGCCAUCUUGCCGACGUUGAAG	CTTTAACGTCGGCAAGATGGCGGCCATCGTCCATGT	NKYB_11		https://img.jgi.doe.gov/cgi-bin/vr/main.cgi?section=MetaDetail&page=metaScaffoldDetail&taxon_oid=3300011505&scaffold_oid=Ga0122194_100343&data_type=assembled
3300011582-Ga0121135_100094	5408	5373	CAAGCGCC	GGCATGGA	24	+	NA	NA	NA	NA	0	ACGUGCACCACGGCGGCCAUCUUGCCGACGUUGAAG	CTTCAACGTTGGCAAGATGTCGGCCATCGTCCACGT	NKYB_11		https://img.jgi.doe.gov/cgi-bin/vr/main.cgi?section=MetaDetail&page=metaScaffoldDetail&taxon_oid=3300011582&scaffold_oid=Ga0121135_100094&data_type=assembled
3300011232-Ga0122759_100380	7739	7704	TCTCCGCC	GGTATGGA	24	+	NA	NA	NA	NA	0	ACGUGCACCACGGCGGCCAUCUUGCCGACGUUGAAG	CTTCAACGTCGGTAAGATGGCCGGGATCGTTCACGT	NKYB_11		https://img.jgi.doe.gov/cgi-bin/vr/main.cgi?section=MetaDetail&page=metaScaffoldDetail&taxon_oid=3300011232&scaffold_oid=Ga0122759_100380&data_type=assembled
3300011136-Ga0122857_100243	12902	12867	GAAGCGTG	GGCATGGA	24	+	NA	NA	NA	NA	0	ACGUGCACCACGGCGGCCAUCUUGCCGACGUUGAAG	CTTCAACGTCGGTAAGATGGCAGCCATCGTTCATGT	NKYB_11		https://img.jgi.doe.gov/cgi-bin/vr/main.cgi?section=MetaDetail&page=metaScaffoldDetail&taxon_oid=3300011136&scaffold_oid=Ga0122857_100243&data_type=assembled
3300011223-Ga0122792_100704	1111	1076	TCTCCGCT	GGTATGGA	24	+	NA	NA	NA	NA	0	ACGUGCACCACGGCGGCCAUCUUGCCGACGUUGAAG	CTTCAACGTCGGTAAGATGGCCGGGATCGTTCACGT	NKYB_11		https://img.jgi.doe.gov/cgi-bin/vr/main.cgi?section=MetaDetail&page=metaScaffoldDetail&taxon_oid=3300011223&scaffold_oid=Ga0122792_100704&data_type=assembled
3300009527-Ga0114942_1000032	5670	5635	CATCGACG	GGCATGGA	20	+	NA	NA	NA	NA	0	ACGUGCACCACGGCGGCCAUCUUGCCGACGUUGAAG	CTTCAACGTGGGCAAGATGGCGGCCGTGTGCGCCTT	NKYB_11		https://img.jgi.doe.gov/cgi-bin/vr/main.cgi?section=MetaDetail&page=metaScaffoldDetail&taxon_oid=3300009527&scaffold_oid=Ga0114942_1000032&data_type=assembled
3300009194-Ga0114983_1000046	10323	10288	GCAGCGCG	GGGCAGGA	24	+	NA	NA	NA	NA	0	ACGUGCACCACGGCGGCCAUCUUGCCGACGUUGAAG	CTTCAACGTCGGCAAGATGGCATCAACGGTGTACGT	NKYB_11		https://img.jgi.doe.gov/cgi-bin/vr/main.cgi?section=MetaDetail&page=metaScaffoldDetail&taxon_oid=3300009194&scaffold_oid=Ga0114983_1000046&data_type=assembled
3300009056-Ga0102860_1000705	1919	1884	CCGCGTTG	GGCGTGGA	22	+	NA	NA	NA	NA	0	ACGUGCACCACGGCGGCCAUCUUGCCGACGUUGAAG	CTTCAACGTCGGCAACATGTCCGCCGTGATCGCCAT	NKYB_11		https://img.jgi.doe.gov/cgi-bin/vr/main.cgi?section=MetaDetail&page=metaScaffoldDetail&taxon_oid=3300009056&scaffold_oid=Ga0102860_1000705&data_type=assembled
3300007622-Ga0102863_1000752	2832	2797	CCGCGTTG	GGCGTGGA	22	+	NA	NA	NA	NA	0	ACGUGCACCACGGCGGCCAUCUUGCCGACGUUGAAG	CTTCAACGTCGGCAACATGTCCGCCGTGATCGCCAT	NKYB_11		https://img.jgi.doe.gov/cgi-bin/vr/main.cgi?section=MetaDetail&page=metaScaffoldDetail&taxon_oid=3300007622&scaffold_oid=Ga0102863_1000752&data_type=assembled
3300005949-Ga0066791_10000488	1396	1361	CGTTCGCG	GGCATGGA	24	+	NA	NA	NA	NA	0	ACGUGCACCACGGCGGCCAUCUUGCCGACGUUGAAG	CTTCAACGTCATGAAGATGAGCGCCGTGGTGTACGT	NKYB_11		https://img.jgi.doe.gov/cgi-bin/vr/main.cgi?section=MetaDetail&page=metaScaffoldDetail&taxon_oid=3300005949&scaffold_oid=Ga0066791_10000488&data_type=assembled
3300006919-Ga0070746_10001468	3696	3661	TGAGCGTG	GGCATGGA	24	+	NA	NA	NA	NA	0	ACGUGCACCACGGCGGCCAUCUUGCCGACGUUGAAG	CTTCAACGTTGGCAAAATGTCAGCAGTCGTGCACGT	NKYB_11		https://img.jgi.doe.gov/cgi-bin/vr/main.cgi?section=MetaDetail&page=metaScaffoldDetail&taxon_oid=3300006919&scaffold_oid=Ga0070746_10001468&data_type=assembled
3300005519-Ga0077119_10003883	16115	16080	GATCCGTA	GGCATGGA	24	+	NA	NA	NA	NA	0	ACGUGCACCACGGCGGCCAUCUUGCCGACGUUGAAG	CTTCAATGTCGGCAAGATGGCTGCGATTGTGCATGT	NKYB_11		https://img.jgi.doe.gov/cgi-bin/vr/main.cgi?section=MetaDetail&page=metaScaffoldDetail&taxon_oid=3300005519&scaffold_oid=Ga0077119_10003883&data_type=assembled
3300005511-Ga0077121_10010041	9860	9825	GAAGCGTG	GGCATGGA	24	+	NA	NA	NA	NA	0	ACGUGCACCACGGCGGCCAUCUUGCCGACGUUGAAG	CTTCAACGTCGGTAAGATGGCAGCCATCGTTCATGT	NKYB_11		https://img.jgi.doe.gov/cgi-bin/vr/main.cgi?section=MetaDetail&page=metaScaffoldDetail&taxon_oid=3300005511&scaffold_oid=Ga0077121_10010041&data_type=assembled
3300005563-Ga0068855_100001062	14037	14002	GCTGCGCG	GGCATGGA	24	+	NA	NA	NA	NA	0	ACGUGCACCACGGCGGCCAUCUUGCCGACGUUGAAG	CTTCAACGTCGGCAAGATGAGCGCGGCGGTTCATGT	NKYB_11		https://img.jgi.doe.gov/cgi-bin/vr/main.cgi?section=MetaDetail&page=metaScaffoldDetail&taxon_oid=3300005563&scaffold_oid=Ga0068855_100001062&data_type=assembled
3300002705-JGI25156J39149_1000253	16150	16115	GATCCGTA	GGCATGGA	24	+	NA	NA	NA	NA	0	ACGUGCACCACGGCGGCCAUCUUGCCGACGUUGAAG	CTTCAATGTCGGCAAGATGGCTGCGATTGTGCATGT	NKYB_11		https://img.jgi.doe.gov/cgi-bin/vr/main.cgi?section=MetaDetail&page=metaScaffoldDetail&taxon_oid=3300002705&scaffold_oid=JGI25156J39149_1000253&data_type=assembled
3300001605-Draft_10004201	6750	6715	GCAGCGTG	GGCCAGGA	24	+	NA	NA	NA	NA	0	ACGUGCACCACGGCGGCCAUCUUGCCGACGUUGAAG	CTTCAACGTCGGCAAGATGGCATCAACGGTGTACGT	NKYB_11		https://img.jgi.doe.gov/cgi-bin/vr/main.cgi?section=MetaDetail&page=metaScaffoldDetail&taxon_oid=3300001605&scaffold_oid=Draft_10004201&data_type=assembled
3300001605-Draft_10017160	1638	1603	GCTGCGGG	GGCATGGA	24	+	NA	NA	NA	NA	0	ACGUGCACCACGGCGGCCAUCUUGCCGACGUUGAAG	CTTCAACGTGGGCAAGATGGCCGCGATTGTCCATGT	NKYB_11		https://img.jgi.doe.gov/cgi-bin/vr/main.cgi?section=MetaDetail&page=metaScaffoldDetail&taxon_oid=3300001605&scaffold_oid=Draft_10017160&data_type=assembled
UYSJ01001349.1	58	23	GCTTCGAG	GGTATGGA	24	+	NA	NA	NA	NA	0	ACGUGCACCACGGCGGCCAUCUUGCCGACGUUGAAG	CTTCAACGTCGGGAAAATGGCGGCCATTGTTCACGT	NKYB_11	gut_metagenome genome assembly, contig: NODE_1349_length_1465_cov_2.010638, whole genome shotgun sequence	http://www.ncbi.nlm.nih.gov/nuccore/UYSJ01001349.1?report=graph&v=50:31&c=339966&theme=Default&flip=false&select=null&content=1&color=0&label=1&geneModel=1&decor=0&layout=0&spacing=0&alncolor=on
OFCX01000417.1	11238	11203	GAATGGCG	ACCGGCAG	20	+	NA	NA	NA	NA	0	ACGUGCACCACGGCGGCCAUCUUGCCGACGUUGAAG	CCTCAAGGTCGGCAAGATGGCCGATGTGGTGCTGTG	NKYB_11	genome_assembly, contig: NODE_417_length_22585_cov_10.296849, whole genome shotgun sequence	http://www.ncbi.nlm.nih.gov/nuccore/OFCX01000417.1?report=graph&v=11222:11209&c=339966&theme=Default&flip=false&select=null&content=1&color=0&label=1&geneModel=1&decor=0&layout=0&spacing=0&alncolor=on
FSWJ01000532.1	2472	2437	GCTCGTCG	AAGGTGGT	24	+	NA	NA	NA	NA	0	ACGUGCACCACGGCGGCCAUCUUGCCGACGUUGAAG	CTTCAACGGCGGCAACCTGGCCGCCGCGGTGGCCGT	NKYB_11	genome_assembly, contig: k99_261941, whole genome shotgun sequence	http://www.ncbi.nlm.nih.gov/nuccore/FSWJ01000532.1?report=graph&v=2464:2445&c=339966&theme=Default&flip=false&select=null&content=1&color=0&label=1&geneModel=1&decor=0&layout=0&spacing=0&alncolor=on
OBJL01000446.1	3924	3889	GCAGCGCG	GGGCAGGA	24	+	NA	NA	NA	NA	0	ACGUGCACCACGGCGGCCAUCUUGCCGACGUUGAAG	CTTCAACGTTGGCAAGATGGCATCCACGGTGTACGT	NKYB_11	gut_metagenome genome assembly, contig: NODE_446_length_3970_cov_5.05875, whole genome shotgun sequence	http://www.ncbi.nlm.nih.gov/nuccore/OBJL01000446.1?report=graph&v=3916:3897&c=339966&theme=Default&flip=false&select=null&content=1&color=0&label=1&geneModel=1&decor=0&layout=0&spacing=0&alncolor=on
FLYM01013629.1	977	942	GAAGCGTG	GGCATGGA	24	+	NA	NA	NA	NA	0	ACGUGCACCACGGCGGCCAUCUUGCCGACGUUGAAG	CTTCAACGTGGGGAAGATGGCGGCTGTGATCCACGT	NKYB_11	springs_metagenome genome assembly, contig: NODE_30325_length_3926_cov_4.898879, whole genome shotgun sequence	http://www.ncbi.nlm.nih.gov/nuccore/FLYM01013629.1?report=graph&v=969:950&c=339966&theme=Default&flip=false&select=null&content=1&color=0&label=1&geneModel=1&decor=0&layout=0&spacing=0&alncolor=on
OAWH01000031.1	39929	39894	TCTTCGGA	GGCATGGA	24	+	NA	NA	NA	NA	0	ACGUGCACCACGGCGGCCAUCUUGCCGACGUUGAAG	CTTTAACGTTGGCAAGATGGCAGCCATCGTTCACGT	NKYB_11	gut_metagenome genome assembly, contig: NODE_31_length_61470_cov_355.009, whole genome shotgun sequence	http://www.ncbi.nlm.nih.gov/nuccore/OAWH01000031.1?report=graph&v=39921:39902&c=339966&theme=Default&flip=false&select=null&content=1&color=0&label=1&geneModel=1&decor=0&layout=0&spacing=0&alncolor=on
CEUD01248811.1	432	397	GAATGGCA	ACCGGCAG	20	+	NA	NA	NA	NA	0	ACGUGCACCACGGCGGCCAUCUUGCCGACGUUGAAG	CCTCAAGGTCGGCAAGATGGCCGACGTCGTGCTGTG	NKYB_11	metagenome_genome assembly TARA_137_MES_0.22-3, contig TARA_137_MES_0.22-3_C17963465_1, whole genome shotgun sequence	http://www.ncbi.nlm.nih.gov/nuccore/CEUD01248811.1?report=graph&v=416:403&c=339966&theme=Default&flip=false&select=null&content=1&color=0&label=1&geneModel=1&decor=0&layout=0&spacing=0&alncolor=on
CEAJ01017786.1	2513	2478	TTCATCCA	AAGAGGTT	20	+	NA	NA	NA	NA	0	ACGUGCACCACGGCGGCCAUCUUGCCGACGUUGAAG	CAGCAGCGTCGGCAAGATGTCCGCCGTGGAGCAGTA	NKYB_11	metagenome_genome assembly P3E0-k21-2014-09-20, contig contig-108000081, whole genome shotgun sequence	http://www.ncbi.nlm.nih.gov/nuccore/CEAJ01017786.1?report=graph&v=2499:2486&c=339966&theme=Default&flip=false&select=null&content=1&color=0&label=1&geneModel=1&decor=0&layout=0&spacing=0&alncolor=on
CERD01165553.1	423	388	GAATGGCA	ACCGGCAG	20	+	NA	NA	NA	NA	0	ACGUGCACCACGGCGGCCAUCUUGCCGACGUUGAAG	CCTCAAGGTCGGCAAGATGGCCGACGTCGTGCTGTG	NKYB_11	metagenome_genome assembly TARA_070_MES_0.45-0.8, contig TARA_070_MES_0.45-0.8_C13422105_1, whole genome shotgun sequence	http://www.ncbi.nlm.nih.gov/nuccore/CERD01165553.1?report=graph&v=407:394&c=339966&theme=Default&flip=false&select=null&content=1&color=0&label=1&geneModel=1&decor=0&layout=0&spacing=0&alncolor=on
CEQJ01061196.1	164	129	GTTCAAAA	GACCATGG	20	+	NA	NA	NA	NA	0	ACGUGCACCACGGCGGCCAUCUUGCCGACGUUGAAG	CGATGAGATCGGCAAGATGGCCGCCGCGGTGCAGGT	NKYB_11	metagenome_genome assembly TARA_076_SRF_0.22-3, contig TARA_076_SRF_0.22-3_scaffold180801_1, whole genome shotgun sequence	http://www.ncbi.nlm.nih.gov/nuccore/CEQJ01061196.1?report=graph&v=156:145&c=339966&theme=Default&flip=false&select=null&content=1&color=0&label=1&geneModel=1&decor=0&layout=0&spacing=0&alncolor=on
AACY022553500.1	106	71	CAAACGTG	GGGATGGA	24	+	NA	NA	NA	NA	0	ACGUGCACCACGGCGGCCAUCUUGCCGACGUUGAAG	CTTCAACGTCGGCAAGATGGCCGCGATCACCCACGT	NKYB_11	metagenome_482941, whole genome shotgun sequence	http://www.ncbi.nlm.nih.gov/nuccore/AACY022553500.1?report=graph&v=74:67&c=339966&theme=Default&flip=false&select=null&content=1&color=0&label=1&geneModel=1&decor=0&layout=0&spacing=0&alncolor=on
CESC01068924.1	7256	7221	GAAGCGTG	GGCATGGA	24	+	NA	NA	NA	NA	0	ACGUGCACCACGGCGGCCAUCUUGCCGACGUUGAAG	CTTCAACGTCGGCAAGATGGCGGCGGTGACCCATGT	NKYB_11	metagenome_genome assembly TARA_078_MES_0.45-0.8, contig TARA_078_MES_0.45-0.8_scaffold139061_1, whole genome shotgun sequence	http://www.ncbi.nlm.nih.gov/nuccore/CESC01068924.1?report=graph&v=7232:7221&c=339966&theme=Default&flip=false&select=null&content=1&color=0&label=1&geneModel=1&decor=0&layout=0&spacing=0&alncolor=on
3300018083-Ga0184628_10002096	573	608	GCTGCGGG	GGGATGGA	24	-	NA	NA	NA	NA	0	ACGUGCACCACGGCGGCCAUCUUGCCGACGUUGAAG	CTTCAACGTCACCAAGATGGCGGCGGTGATTCACGT	NKYB_11		https://img.jgi.doe.gov/cgi-bin/vr/main.cgi?section=MetaDetail&page=metaScaffoldDetail&taxon_oid=3300018083&scaffold_oid=Ga0184628_10002096&data_type=assembled
3300016461-Ga0126362_10000829	6020	6055	CAAGCGCG	GGCATGGA	24	-	NA	NA	NA	NA	0	ACGUGCACCACGGCGGCCAUCUUGCCGACGUUGAAG	CTTCAACGTCGGCAAGATGGCGGCTATCACGCACGT	NKYB_11		https://img.jgi.doe.gov/cgi-bin/vr/main.cgi?section=MetaDetail&page=metaScaffoldDetail&taxon_oid=3300016461&scaffold_oid=Ga0126362_10000829&data_type=assembled
SEQ_7900_1_1423519-1429646_AFWL00000000_PHAGE_Escher_HK639	1977	1942	GGTGCGCG	GGCATGGA	24	+	NA	NA	NA	NA	0	ACGUGCACCACGGCGGCCAUCUUGCCGACGUUGAAG	CTTCAACGTCTTGAAGATGGCGGCAGTGGTGTACGT	NKYB_11		http://phast.wishartlab.com/
3300017813-Ga0188953_10001	20526	20561	GGTTCGCG	GGCATGGA	24	-	NA	NA	NA	NA	0	ACGUGCACCACGGCGGCCAUCUUGCCGACGUUGAAG	CTTCAACGTCATGAAGATGGCCGCAGTGGTCTACGT	NKYB_11		https://img.jgi.doe.gov/cgi-bin/vr/main.cgi?section=MetaDetail&page=metaScaffoldDetail&taxon_oid=3300017813&scaffold_oid=Ga0188953_10001&data_type=assembled
3300015261-Ga0182006_1001798	4671	4706	CATACGCG	GGCATGGA	24	-	NA	NA	NA	NA	0	ACGUGCACCACGGCGGCCAUCUUGCCGACGUUGAAG	CTTCAACGTCATGAAGATGGCGGCAGTCGTGCACGT	NKYB_11		https://img.jgi.doe.gov/cgi-bin/vr/main.cgi?section=MetaDetail&page=metaScaffoldDetail&taxon_oid=3300015261&scaffold_oid=Ga0182006_1001798&data_type=assembled
3300014623-Ga0121352_10101	20384	20419	CATCCGTG	GGCATGGA	24	-	NA	NA	NA	NA	0	ACGUGCACCACGGCGGCCAUCUUGCCGACGUUGAAG	CTTCAACGTCATGAAGATGGCCGCCGTCGTTCATGT	NKYB_11		https://img.jgi.doe.gov/cgi-bin/vr/main.cgi?section=MetaDetail&page=metaScaffoldDetail&taxon_oid=3300014623&scaffold_oid=Ga0121352_10101&data_type=assembled
3300012973-Ga0123351_1003758	8807	8842	GTTGCGCG	GGCATGGA	24	-	NA	NA	NA	NA	0	ACGUGCACCACGGCGGCCAUCUUGCCGACGUUGAAG	CTTCAACGTCGGCCGCATGTCGGCGGTGGTGCACGT	NKYB_11		https://img.jgi.doe.gov/cgi-bin/vr/main.cgi?section=MetaDetail&page=metaScaffoldDetail&taxon_oid=3300012973&scaffold_oid=Ga0123351_1003758&data_type=assembled
3300013827-Ga0121238_100352	264	299	GCTGCGCG	GGCATGGA	24	-	NA	NA	NA	NA	0	ACGUGCACCACGGCGGCCAUCUUGCCGACGUUGAAG	CTTCAACGTCGGGAAGATGGCAGCCATCGTCCATGT	NKYB_11		https://img.jgi.doe.gov/cgi-bin/vr/main.cgi?section=MetaDetail&page=metaScaffoldDetail&taxon_oid=3300013827&scaffold_oid=Ga0121238_100352&data_type=assembled
3300013104-Ga0157370_10000564	20056	20091	GCTGCGCG	GGCATGGA	24	-	NA	NA	NA	NA	0	ACGUGCACCACGGCGGCCAUCUUGCCGACGUUGAAG	CTTCAACGTCGGCAAGATGAGCGCGGCGGTTCATGT	NKYB_11		https://img.jgi.doe.gov/cgi-bin/vr/main.cgi?section=MetaDetail&page=metaScaffoldDetail&taxon_oid=3300013104&scaffold_oid=Ga0157370_10000564&data_type=assembled
3300012283-Ga0122179_100237	14180	14215	GCTGCGCG	GGCATGGA	24	-	NA	NA	NA	NA	0	ACGUGCACCACGGCGGCCAUCUUGCCGACGUUGAAG	CTTCAACGTCGGGAAGATGGCAGCCATCGTCCATGT	NKYB_11		https://img.jgi.doe.gov/cgi-bin/vr/main.cgi?section=MetaDetail&page=metaScaffoldDetail&taxon_oid=3300012283&scaffold_oid=Ga0122179_100237&data_type=assembled
3300012880-Ga0160437_1000386	22168	22203	CAAGCGCG	GGCATGGA	24	-	NA	NA	NA	NA	0	ACGUGCACCACGGCGGCCAUCUUGCCGACGUUGAAG	CTTCAACGTCGGCAAGATGGCGGCGATCACGCACGT	NKYB_11		https://img.jgi.doe.gov/cgi-bin/vr/main.cgi?section=MetaDetail&page=metaScaffoldDetail&taxon_oid=3300012880&scaffold_oid=Ga0160437_1000386&data_type=assembled
3300012274-Ga0121609_100233	18018	18053	GCTACGCC	GGCATGGA	24	-	NA	NA	NA	NA	0	ACGUGCACCACGGCGGCCAUCUUGCCGACGUUGAAG	CTTCAACGTAGGCAAGATGGCCGGGATCGTTCACGT	NKYB_11		https://img.jgi.doe.gov/cgi-bin/vr/main.cgi?section=MetaDetail&page=metaScaffoldDetail&taxon_oid=3300012274&scaffold_oid=Ga0121609_100233&data_type=assembled
3300011749-Ga0120899_100146	19929	19964	CCTTCGCA	GGCATGGA	24	-	NA	NA	NA	NA	0	ACGUGCACCACGGCGGCCAUCUUGCCGACGUUGAAG	CTTCAACGTTGGCAAAATGGCGGCCATCGTCCACGT	NKYB_11		https://img.jgi.doe.gov/cgi-bin/vr/main.cgi?section=MetaDetail&page=metaScaffoldDetail&taxon_oid=3300011749&scaffold_oid=Ga0120899_100146&data_type=assembled
3300011966-Ga0120967_100123	18507	18542	GCTGCGCG	GGCATGGA	24	-	NA	NA	NA	NA	0	ACGUGCACCACGGCGGCCAUCUUGCCGACGUUGAAG	CTTCAACGTCGGGAAGATGGCAGCCATCGTCCATGT	NKYB_11		https://img.jgi.doe.gov/cgi-bin/vr/main.cgi?section=MetaDetail&page=metaScaffoldDetail&taxon_oid=3300011966&scaffold_oid=Ga0120967_100123&data_type=assembled
3300012274-Ga0121609_100150	6290	6325	GCTGCGCG	GGCATGGA	24	-	NA	NA	NA	NA	0	ACGUGCACCACGGCGGCCAUCUUGCCGACGUUGAAG	CTTTAACGTCGGCAAGATGGCAGCCATCGTCCATGT	NKYB_11		https://img.jgi.doe.gov/cgi-bin/vr/main.cgi?section=MetaDetail&page=metaScaffoldDetail&taxon_oid=3300012274&scaffold_oid=Ga0121609_100150&data_type=assembled
3300011680-Ga0120710_100787	247	282	GAAGCGTG	GGCATGGA	24	-	NA	NA	NA	NA	0	ACGUGCACCACGGCGGCCAUCUUGCCGACGUUGAAG	CTTCAACGTTGGCAAGATGGCGGCCATCGTTCATGT	NKYB_11		https://img.jgi.doe.gov/cgi-bin/vr/main.cgi?section=MetaDetail&page=metaScaffoldDetail&taxon_oid=3300011680&scaffold_oid=Ga0120710_100787&data_type=assembled
3300011950-Ga0120935_100440	12513	12548	GCTGCGCG	GGCATGGG	24	-	NA	NA	NA	NA	0	ACGUGCACCACGGCGGCCAUCUUGCCGACGUUGAAG	CTTTAACGTCGGCAAGATGGCGGCCATCGTCCATGT	NKYB_11		https://img.jgi.doe.gov/cgi-bin/vr/main.cgi?section=MetaDetail&page=metaScaffoldDetail&taxon_oid=3300011950&scaffold_oid=Ga0120935_100440&data_type=assembled
3300011574-Ga0120882_100165	20821	20856	GCTACGCC	GGCATGGA	24	-	NA	NA	NA	NA	0	ACGUGCACCACGGCGGCCAUCUUGCCGACGUUGAAG	CTTCAACGTAGGCAAGATGGCCGGGATCGTTCACGT	NKYB_11		https://img.jgi.doe.gov/cgi-bin/vr/main.cgi?section=MetaDetail&page=metaScaffoldDetail&taxon_oid=3300011574&scaffold_oid=Ga0120882_100165&data_type=assembled
3300011573-Ga0120985_100261	9709	9744	GCTGCGCG	GGCATGGA	24	-	NA	NA	NA	NA	0	ACGUGCACCACGGCGGCCAUCUUGCCGACGUUGAAG	CTTTAACGTCGGCAAGATGGCGGCCATCGTCCATGT	NKYB_11		https://img.jgi.doe.gov/cgi-bin/vr/main.cgi?section=MetaDetail&page=metaScaffoldDetail&taxon_oid=3300011573&scaffold_oid=Ga0120985_100261&data_type=assembled
3300011546-Ga0120958_10207	1221	1256	GATCCGTG	GGTATGGA	24	-	NA	NA	NA	NA	0	ACGUGCACCACGGCGGCCAUCUUGCCGACGUUGAAG	CTTTAACGTCTTGAAGATGGCCGCCGTGGTGTATGT	NKYB_11		https://img.jgi.doe.gov/cgi-bin/vr/main.cgi?section=MetaDetail&page=metaScaffoldDetail&taxon_oid=3300011546&scaffold_oid=Ga0120958_10207&data_type=assembled
3300011152-Ga0122807_100059	20808	20843	GCTACGCC	GGCATGGA	24	-	NA	NA	NA	NA	0	ACGUGCACCACGGCGGCCAUCUUGCCGACGUUGAAG	CTTCAACGTAGGCAAGATGGCCGGGATCGTTCACGT	NKYB_11		https://img.jgi.doe.gov/cgi-bin/vr/main.cgi?section=MetaDetail&page=metaScaffoldDetail&taxon_oid=3300011152&scaffold_oid=Ga0122807_100059&data_type=assembled
3300011147-Ga0122804_10061	15422	15457	CAAACGCC	GGCATGGA	24	-	NA	NA	NA	NA	0	ACGUGCACCACGGCGGCCAUCUUGCCGACGUUGAAG	CTTCAACGTTGGCAAGATGTCGGCCATCGTCCACGT	NKYB_11		https://img.jgi.doe.gov/cgi-bin/vr/main.cgi?section=MetaDetail&page=metaScaffoldDetail&taxon_oid=3300011147&scaffold_oid=Ga0122804_10061&data_type=assembled
3300009036-Ga0105244_10002196	13462	13497	CATACGCG	GGCATGGA	24	-	NA	NA	NA	NA	0	ACGUGCACCACGGCGGCCAUCUUGCCGACGUUGAAG	CTTCAACGTCATGAAGATGGCGGCAGTCGTGCACGT	NKYB_11		https://img.jgi.doe.gov/cgi-bin/vr/main.cgi?section=MetaDetail&page=metaScaffoldDetail&taxon_oid=3300009036&scaffold_oid=Ga0105244_10002196&data_type=assembled
3300008051-Ga0098062_1001981	6323	6358	GAAGCGCA	GGCATGGA	24	-	NA	NA	NA	NA	0	ACGUGCACCACGGCGGCCAUCUUGCCGACGUUGAAG	CTTCAACGTCGGCCAGATGTCGGCGGTGATCCACGT	NKYB_11		https://img.jgi.doe.gov/cgi-bin/vr/main.cgi?section=MetaDetail&page=metaScaffoldDetail&taxon_oid=3300008051&scaffold_oid=Ga0098062_1001981&data_type=assembled
3300006946-Ga0079104_1002751	7598	7633	CATTCGCG	GGCATGGA	24	-	NA	NA	NA	NA	0	ACGUGCACCACGGCGGCCAUCUUGCCGACGUUGAAG	CTTCAACGTCATGAAGATGGCGGCAGTCGTGCACGT	NKYB_11		https://img.jgi.doe.gov/cgi-bin/vr/main.cgi?section=MetaDetail&page=metaScaffoldDetail&taxon_oid=3300006946&scaffold_oid=Ga0079104_1002751&data_type=assembled
3300006916-Ga0070750_10001219	7894	7929	TGAGCGTG	GGCATGGA	24	-	NA	NA	NA	NA	0	ACGUGCACCACGGCGGCCAUCUUGCCGACGUUGAAG	CTTCAACGTTGGCAAAATGTCAGCAGTCGTGCACGT	NKYB_11		https://img.jgi.doe.gov/cgi-bin/vr/main.cgi?section=MetaDetail&page=metaScaffoldDetail&taxon_oid=3300006916&scaffold_oid=Ga0070750_10001219&data_type=assembled
3300005961-Ga0075157_10001049	14638	14673	GGTGCGTG	GGGATGGA	24	-	NA	NA	NA	NA	0	ACGUGCACCACGGCGGCCAUCUUGCCGACGUUGAAG	CTTCAACGTCCTGAAGATGGCCGGCGTCGTGCATGT	NKYB_11		https://img.jgi.doe.gov/cgi-bin/vr/main.cgi?section=MetaDetail&page=metaScaffoldDetail&taxon_oid=3300005961&scaffold_oid=Ga0075157_10001049&data_type=assembled
3300006802-Ga0070749_10004078	3946	3981	CCGTGATG	GGCATTGA	20	-	NA	NA	NA	NA	0	ACGUGCACCACGGCGGCCAUCUUGCCGACGUUGAAG	CTTCAACGTCGGCAAGATGTCTGCCGTGATTGCGAT	NKYB_11		https://img.jgi.doe.gov/cgi-bin/vr/main.cgi?section=MetaDetail&page=metaScaffoldDetail&taxon_oid=3300006802&scaffold_oid=Ga0070749_10004078&data_type=assembled
3300002741-JGI25157J39369_1000068	65503	65538	GATCCGTA	GGCATGGA	24	-	NA	NA	NA	NA	0	ACGUGCACCACGGCGGCCAUCUUGCCGACGUUGAAG	CTTCAATGTCGGCAAGATGGCTGCGATTGTGCATGT	NKYB_11		https://img.jgi.doe.gov/cgi-bin/vr/main.cgi?section=MetaDetail&page=metaScaffoldDetail&taxon_oid=3300002741&scaffold_oid=JGI25157J39369_1000068&data_type=assembled
UZYI01000111.1	37109	37144	CCTGCGCG	GGCATGGA	24	-	NA	NA	NA	NA	0	ACGUGCACCACGGCGGCCAUCUUGCCGACGUUGAAG	CTTCAACGTCGGCAAGATGTCGGCCATTGTCCATGT	NKYB_11	metagenome_genome assembly, contig: NODE_111_length_46544_cov_13.605692, whole genome shotgun sequence	http://www.ncbi.nlm.nih.gov/nuccore/UZYI01000111.1?report=graph&v=37101:37152&c=339966&theme=Default&flip=false&select=null&content=1&color=0&label=1&geneModel=1&decor=0&layout=0&spacing=0&alncolor=on
UYWC01001654.1	559	594	GAAGCGCC	TCGGCAAG	24	-	NA	NA	NA	NA	0	ACGUGCACCACGGCGGCCAUCUUGCCGACGUUGAAG	ATGGCCGCCGTCGTGCATGT	NKYB_11	gut_metagenome genome assembly, contig: NODE_1654_length_586_cov_1.811676, whole genome shotgun sequence	http://www.ncbi.nlm.nih.gov/nuccore/UYWC01001654.1?report=graph&v=551:594&c=339966&theme=Default&flip=false&select=null&content=1&color=0&label=1&geneModel=1&decor=0&layout=0&spacing=0&alncolor=on
OKPG01000176.1	7001	7036	TCTTCGGA	GGAATGGA	24	-	NA	NA	NA	NA	0	ACGUGCACCACGGCGGCCAUCUUGCCGACGUUGAAG	CTTTAACGTTGGCAAGATGGCAGCCATCGTTCACGT	NKYB_11	gut_metagenome genome assembly, contig: NODE_176_length_9454_cov_5.701245, whole genome shotgun sequence	http://www.ncbi.nlm.nih.gov/nuccore/OKPG01000176.1?report=graph&v=6993:7044&c=339966&theme=Default&flip=false&select=null&content=1&color=0&label=1&geneModel=1&decor=0&layout=0&spacing=0&alncolor=on
FSVT01000329.1	2687	2722	GCACGAGG	CAGGGCCT	24	-	NA	NA	NA	NA	0	ACGUGCACCACGGCGGCCAUCUUGCCGACGUUGAAG	CTTCAACTTCGGCGAGATGGGCGCCGAGGAGCAGGT	NKYB_11	genome_assembly, contig: k99_228348, whole genome shotgun sequence	http://www.ncbi.nlm.nih.gov/nuccore/FSVT01000329.1?report=graph&v=2679:2730&c=339966&theme=Default&flip=false&select=null&content=1&color=0&label=1&geneModel=1&decor=0&layout=0&spacing=0&alncolor=on
OJVC01000088.1	24039	24074	TCTTCGGA	GGAATGGA	24	-	NA	NA	NA	NA	0	ACGUGCACCACGGCGGCCAUCUUGCCGACGUUGAAG	CTTTAACGTTGGCAAGATGGCAGCCATCGTTCACGT	NKYB_11	gut_metagenome genome assembly, contig: NODE_88_length_26492_cov_8.937814, whole genome shotgun sequence	http://www.ncbi.nlm.nih.gov/nuccore/OJVC01000088.1?report=graph&v=24031:24082&c=339966&theme=Default&flip=false&select=null&content=1&color=0&label=1&geneModel=1&decor=0&layout=0&spacing=0&alncolor=on
OAUE01000001.1	416867	416902	GCTTCGAG	GGTATGGA	24	-	NA	NA	NA	NA	0	ACGUGCACCACGGCGGCCAUCUUGCCGACGUUGAAG	CTTCAACGTCGGGAAAATGGCGGCCATTGTTCACGT	NKYB_11	gut_metagenome genome assembly, contig: NODE_1_length_718036_cov_87.1151, whole genome shotgun sequence	http://www.ncbi.nlm.nih.gov/nuccore/OAUE01000001.1?report=graph&v=416859:416910&c=339966&theme=Default&flip=false&select=null&content=1&color=0&label=1&geneModel=1&decor=0&layout=0&spacing=0&alncolor=on
CETA01139058.1	512	547	GAAGCGTG	GGCATGGA	24	-	NA	NA	NA	NA	0	ACGUGCACCACGGCGGCCAUCUUGCCGACGUUGAAG	CTTCAACGTCGGCAAGATGGCGGCAGTGACCCATGT	NKYB_11	metagenome_genome assembly TARA_109_MES_0.22-3, contig TARA_109_MES_0.22-3_scaffold276991_1, whole genome shotgun sequence	http://www.ncbi.nlm.nih.gov/nuccore/CETA01139058.1?report=graph&v=504:547&c=339966&theme=Default&flip=false&select=null&content=1&color=0&label=1&geneModel=1&decor=0&layout=0&spacing=0&alncolor=on
CEQT01091668.1	3	38	GT	GG	20	-	NA	NA	NA	NA	0	ACGUGCACCACGGCGGCCAUCUUGCCGACGUUGAAG	CGATGAGATCGGCAAGATGGCCGCCGCGGTGCAGGT	NKYB_11	metagenome_genome assembly TARA_072_SRF_0.22-3, contig TARA_072_SRF_0.22-3_scaffold217444_1, whole genome shotgun sequence	http://www.ncbi.nlm.nih.gov/nuccore/CEQT01091668.1?report=graph&v=1:32&c=339966&theme=Default&flip=false&select=null&content=1&color=0&label=1&geneModel=1&decor=0&layout=0&spacing=0&alncolor=on
CEVO01122481.1	808	843	GAAGCGTG	GGCATGGA	24	-	NA	NA	NA	NA	0	ACGUGCACCACGGCGGCCAUCUUGCCGACGUUGAAG	CTTCAACGTCGGCAAGATGGCGGCAGTGACCCATGT	NKYB_11	metagenome_genome assembly TARA_152_MES_0.22-3, contig TARA_152_MES_0.22-3_scaffold230731_1, whole genome shotgun sequence	http://www.ncbi.nlm.nih.gov/nuccore/CEVO01122481.1?report=graph&v=800:843&c=339966&theme=Default&flip=false&select=null&content=1&color=0&label=1&geneModel=1&decor=0&layout=0&spacing=0&alncolor=on
CEQI01201040.1	125	160	GAATGGCA	ACCGGCAG	20	-	NA	NA	NA	NA	0	ACGUGCACCACGGCGGCCAUCUUGCCGACGUUGAAG	CCTCAAGGTCGGCAAGATGGCCGACGTCGTGCTGTG	NKYB_11	metagenome_genome assembly TARA_076_SRF_0.45-0.8, contig TARA_076_SRF_0.45-0.8_C24115666_1, whole genome shotgun sequence	http://www.ncbi.nlm.nih.gov/nuccore/CEQI01201040.1?report=graph&v=117:162&c=339966&theme=Default&flip=false&select=null&content=1&color=0&label=1&geneModel=1&decor=0&layout=0&spacing=0&alncolor=on
SEQ_17054_3_4666642-4708960_NC_015379_PHAGE_Cronob_phiES15	14762	14797	CATTCGTG	GGCATGGA	24	-	NA	NA	NA	NA	0	ACGUGCACCACGGCGGCCAUCUUGCCGACGUUGAAG	CTTCAACGTTATGAAGATGGCGGCCGTGGTGCATGT	NKYB_11		http://phast.wishartlab.com/
SEQ_15374_3_3820676-3862321_NC_010322_PHAGE_Cronob_phiES15	29971	30006	CAAGCGCG	GGCATGGA	24	-	NA	NA	NA	NA	0	ACGUGCACCACGGCGGCCAUCUUGCCGACGUUGAAG	CTTCAACGTCGGCAAGATGGCTGCGATCACGCACGT	NKYB_11		http://phast.wishartlab.com/
SEQ_15066_1_3778059-3828816_NC_009512_PHAGE_Cronob_ENT47670	25364	25399	CAAACGGC	GGTATGGA	24	-	NA	NA	NA	NA	0	ACGUGCACCACGGCGGCCAUCUUGCCGACGUUGAAG	CTTCAACGTCGGCAAGATGGCGGCGATTGTCCATGT	NKYB_11		http://phast.wishartlab.com/
SEQ_11043_3_4666642-4708960_CP002585_1_PHAGE_Cronob_phiES15	14762	14797	CATTCGTG	GGCATGGA	24	-	NA	NA	NA	NA	0	ACGUGCACCACGGCGGCCAUCUUGCCGACGUUGAAG	CTTCAACGTTATGAAGATGGCGGCCGTGGTGCATGT	NKYB_11		http://phast.wishartlab.com/
SEQ_7962_3_3023034-3080335_AFXJ00000000_PHAGE_Pseudo_phi297	26085	26120	CAAACGGC	GGCATGGA	24	-	NA	NA	NA	NA	0	ACGUGCACCACGGCGGCCAUCUUGCCGACGUUGAAG	CTTCAACGTCGGCAAGATGGCGGCGATCGTCCATGT	NKYB_11		http://phast.wishartlab.com/
OBJZ01000005.1	153277	153311	GAAGTTCA	AAATGTTC	27	-	NA	NA	NA	NA	0	ACUCCACGCUCAACGGCGAAGGACUCCAUCACCAG	TTGGTGATGGAGTCCTTCGCTGCTGAGCGCGGAGT	AZPAE14395_26	gut_metagenome genome assembly, contig: NODE_5_length_477527_cov_33.5045, whole genome shotgun sequence	http://www.ncbi.nlm.nih.gov/nuccore/OBJZ01000005.1?report=graph&v=153269:153318&c=339966&theme=Default&flip=false&select=null&content=1&color=0&label=1&geneModel=1&decor=0&layout=0&spacing=0&alncolor=on
OQZT01002367.1	741	775	GAAGTTCA	AAATGTTC	27	-	NA	NA	NA	NA	0	ACUCCACGCUCAACGGCGAAGGACUCCAUCACCAG	TTGGTGATGGAGTCCTTCGCTGCTGAGCGCGGAGT	AZPAE14395_26	gut_metagenome genome assembly, contig: NODE_2367_length_835_cov_1.741026, whole genome shotgun sequence	http://www.ncbi.nlm.nih.gov/nuccore/OQZT01002367.1?report=graph&v=733:782&c=339966&theme=Default&flip=false&select=null&content=1&color=0&label=1&geneModel=1&decor=0&layout=0&spacing=0&alncolor=on
ORAW01000788.1	312	346	GAAGTTCA	AAATGTTC	27	-	NA	NA	NA	NA	0	ACUCCACGCUCAACGGCGAAGGACUCCAUCACCAG	TTGGTGATGGAGTCCTTCGCTGCTGAGCGCGGAGT	AZPAE14395_26	gut_metagenome genome assembly, contig: NODE_788_length_2753_cov_2.120089, whole genome shotgun sequence	http://www.ncbi.nlm.nih.gov/nuccore/ORAW01000788.1?report=graph&v=304:353&c=339966&theme=Default&flip=false&select=null&content=1&color=0&label=1&geneModel=1&decor=0&layout=0&spacing=0&alncolor=on
OQXG01000606.1	3603	3637	GAAGTTCA	AAATGTTC	27	-	NA	NA	NA	NA	0	ACUCCACGCUCAACGGCGAAGGACUCCAUCACCAG	TTGGTGATGGAGTCCTTCGCTGCTGAGCGCGGAGT	AZPAE14395_26	gut_metagenome genome assembly, contig: NODE_606_length_6299_cov_2.767136, whole genome shotgun sequence	http://www.ncbi.nlm.nih.gov/nuccore/OQXG01000606.1?report=graph&v=3595:3644&c=339966&theme=Default&flip=false&select=null&content=1&color=0&label=1&geneModel=1&decor=0&layout=0&spacing=0&alncolor=on
CEVA01110673.1	206	240	GCCCGGCG	TGGCCGTC	27	-	NA	NA	NA	NA	0	ACUCCACGCUCAACGGCGAAGGACUCCAUCACCAG	CTGGTGTTGCAGTCCTTCGCCGTTGAGCGTGGTGC	AZPAE14395_26	metagenome_genome assembly TARA_125_SRF_0.45-0.8, contig TARA_125_SRF_0.45-0.8_scaffold229376_1, whole genome shotgun sequence	http://www.ncbi.nlm.nih.gov/nuccore/CEVA01110673.1?report=graph&v=198:245&c=339966&theme=Default&flip=false&select=null&content=1&color=0&label=1&geneModel=1&decor=0&layout=0&spacing=0&alncolor=on
CEUR01289321.1	833	867	GGCCTGAG	TGCCCGTC	25	-	NA	NA	NA	NA	0	ACUCCACGCUCAACGGCGAAGGACUCCAUCACCAG	CTGGTGCTGGAGGCCTTCGCCGTTGAGCGTGGTCC	AZPAE14395_26	metagenome_genome assembly TARA_123_SRF_0.22-0.45, contig TARA_123_SRF_0.22-0.45_C21118205_1, whole genome shotgun sequence	http://www.ncbi.nlm.nih.gov/nuccore/CEUR01289321.1?report=graph&v=825:872&c=339966&theme=Default&flip=false&select=null&content=1&color=0&label=1&geneModel=1&decor=0&layout=0&spacing=0&alncolor=on
OQWU01000369.1	2409	2375	GAAGTTCA	AAATGTTC	27	+	NA	NA	NA	NA	0	ACUCCACGCUCAACGGCGAAGGACUCCAUCACCAG	TTGGTGATGGAGTCCTTCGCTGCTGAGCGCGGAGT	AZPAE14395_26	gut_metagenome genome assembly, contig: NODE_369_length_5092_cov_2.427834, whole genome shotgun sequence	http://www.ncbi.nlm.nih.gov/nuccore/OQWU01000369.1?report=graph&v=2401:2384&c=339966&theme=Default&flip=false&select=null&content=1&color=0&label=1&geneModel=1&decor=0&layout=0&spacing=0&alncolor=on
OQYI01000094.1	4540	4506	GAAGTTCA	AAATGTTC	27	+	NA	NA	NA	NA	0	ACUCCACGCUCAACGGCGAAGGACUCCAUCACCAG	TTGGTGATGGAGTCCTTCGCTGCTGAGCGCGGAGT	AZPAE14395_26	gut_metagenome genome assembly, contig: NODE_94_length_27375_cov_4.043009, whole genome shotgun sequence	http://www.ncbi.nlm.nih.gov/nuccore/OQYI01000094.1?report=graph&v=4532:4515&c=339966&theme=Default&flip=false&select=null&content=1&color=0&label=1&geneModel=1&decor=0&layout=0&spacing=0&alncolor=on
LAZR01000114.1	98828	98862	GGCCCGCC	TGGCCATC	27	-	NA	NA	NA	NA	0	ACUCCACGCUCAACGGCGAAGGACUCCAUCACCAG	CTCGTGCTGGAGTCCTTCGCCGTTGAGCGTGGTGC	AZPAE14395_26	sediment_metagenome LCGC14_contig000114, whole genome shotgun sequence	http://www.ncbi.nlm.nih.gov/nuccore/LAZR01000114.1?report=graph&v=98820:98867&c=339966&theme=Default&flip=false&select=null&content=1&color=0&label=1&geneModel=1&decor=0&layout=0&spacing=0&alncolor=on
CEUM01128240.1	1772	1738	GGCCTGAG	TGCCCGTC	25	+	NA	NA	NA	NA	0	ACUCCACGCUCAACGGCGAAGGACUCCAUCACCAG	CTGGTGCTGGAGGCCTTCGCCGTTGAGCGTGGTCC	AZPAE14395_26	metagenome_genome assembly TARA_123_SRF_0.45-0.8, contig TARA_123_SRF_0.45-0.8_scaffold230569_1, whole genome shotgun sequence	http://www.ncbi.nlm.nih.gov/nuccore/CEUM01128240.1?report=graph&v=1758:1743&c=339966&theme=Default&flip=false&select=null&content=1&color=0&label=1&geneModel=1&decor=0&layout=0&spacing=0&alncolor=on
JFJP01036859.1	983	949	GGCCTGCG	TGACCGTC	27	+	NA	NA	NA	NA	0	ACUCCACGCUCAACGGCGAAGGACUCCAUCACCAG	CTGGTGCTGGAGTCCTTCGCCGTTCAGCGTGGTGC	AZPAE14395_26	mat_metagenome MIS_10073854, whole genome shotgun sequence	http://www.ncbi.nlm.nih.gov/nuccore/JFJP01036859.1?report=graph&v=969:954&c=339966&theme=Default&flip=false&select=null&content=1&color=0&label=1&geneModel=1&decor=0&layout=0&spacing=0&alncolor=on
CEUV01126270.1	1236	1202	GGCCTGAG	TGCCCGTC	25	+	NA	NA	NA	NA	0	ACUCCACGCUCAACGGCGAAGGACUCCAUCACCAG	CTGGTGCTGGAGGCCTTCGCCGTTGAGCGTGGTCC	AZPAE14395_26	metagenome_genome assembly TARA_123_SRF_0.22-3, contig TARA_123_SRF_0.22-3_scaffold247772_1, whole genome shotgun sequence	http://www.ncbi.nlm.nih.gov/nuccore/CEUV01126270.1?report=graph&v=1222:1207&c=339966&theme=Default&flip=false&select=null&content=1&color=0&label=1&geneModel=1&decor=0&layout=0&spacing=0&alncolor=on
NZ_CP040452.1	871965	871999	GCCCGGCG	TGGCCATC	25	-	NA	NA	NA	NA	0	ACUCCACGCUCAACGGCGAAGGACUCCAUCACCAG	CTGGTGCTGCAGGCCTTCGCCGTTGAGCGTGGTGC	AZPAE14395_26	sp._PA16-9 plasmid p_unnamed1, complete sequence	http://www.ncbi.nlm.nih.gov/nuccore/NZ_CP040452.1?report=graph&v=871957:872004&c=339966&theme=Default&flip=false&select=null&content=1&color=0&label=1&geneModel=1&decor=0&layout=0&spacing=0&alncolor=on
NZ_CP040452.1	82081	82047	GCCCGGCG	TGGCCATC	25	+	NA	NA	NA	NA	0	ACUCCACGCUCAACGGCGAAGGACUCCAUCACCAG	CTGGTGCTGCAGGCCTTCGCCGTTGAGCGTGGTGC	AZPAE14395_26	sp._PA16-9 plasmid p_unnamed1, complete sequence	http://www.ncbi.nlm.nih.gov/nuccore/NZ_CP040452.1?report=graph&v=82067:82052&c=339966&theme=Default&flip=false&select=null&content=1&color=0&label=1&geneModel=1&decor=0&layout=0&spacing=0&alncolor=on
CXWL01123749.1	1722	1756	GTCCCGCG	TGGCCGTC	25	-	NA	NA	NA	NA	0	ACUCCACGCUCAACGGCGAAGGACUCCAUCACCAG	CTGGTGCTGGAGGCCTTCGCCGTTAAGCGTGGTGC	AZPAE14395_26	metagenome_genome assembly GWW_assembly, scaffold 123749, whole genome shotgun sequence	http://www.ncbi.nlm.nih.gov/nuccore/CXWL01123749.1?report=graph&v=1714:1761&c=339966&theme=Default&flip=false&select=null&content=1&color=0&label=1&geneModel=1&decor=0&layout=0&spacing=0&alncolor=on
CETM01179386.1	797	831	GGCCAGCC	TGCCCGTC	23	-	NA	NA	NA	NA	0	ACUCCACGCUCAACGGCGAAGGACUCCAUCACCAG	CTGGTGCTGAAGGCCTTCGCCGTTGAGCGTGGTCC	AZPAE14395_26	metagenome_genome assembly TARA_122_DCM_0.22-3, contig TARA_122_DCM_0.22-3_scaffold307686_1, whole genome shotgun sequence	http://www.ncbi.nlm.nih.gov/nuccore/CETM01179386.1?report=graph&v=789:836&c=339966&theme=Default&flip=false&select=null&content=1&color=0&label=1&geneModel=1&decor=0&layout=0&spacing=0&alncolor=on
CEUS01083405.1	2190	2224	GACCCGAC	TGACCGTC	23	-	NA	NA	NA	NA	0	ACUCCACGCUCAACGGCGAAGGACUCCAUCACCAG	CTGGTGCTGGAGACCTTCGCCGTTGAGGGTGGTCC	AZPAE14395_26	metagenome_genome assembly TARA_125_MIX_0.22-3, contig TARA_125_MIX_0.22-3_scaffold173634_3, whole genome shotgun sequence	http://www.ncbi.nlm.nih.gov/nuccore/CEUS01083405.1?report=graph&v=2182:2229&c=339966&theme=Default&flip=false&select=null&content=1&color=0&label=1&geneModel=1&decor=0&layout=0&spacing=0&alncolor=on
CETG01014603.1	2262	2296	GCCCGGCG	TGGCCATC	23	-	NA	NA	NA	NA	0	ACUCCACGCUCAACGGCGAAGGACUCCAUCACCAG	CTGGTGCTGCAGGCCTTCGCCGTTGAGCGTGGTAC	AZPAE14395_26	metagenome_genome assembly TARA_122_DCM_0.45-0.8, contig TARA_122_DCM_0.45-0.8_scaffold39844_1, whole genome shotgun sequence	http://www.ncbi.nlm.nih.gov/nuccore/CETG01014603.1?report=graph&v=2254:2301&c=339966&theme=Default&flip=false&select=null&content=1&color=0&label=1&geneModel=1&decor=0&layout=0&spacing=0&alncolor=on
CETL01315233.1	10	44	GACCTGCG	TGCCCGTC	25	-	NA	NA	NA	NA	0	ACUCCACGCUCAACGGCGAAGGACUCCAUCACCAG	CTGATGCTGGAGTCCTTCGCCGTTGAGTGTGGTGC	AZPAE14395_26	metagenome_genome assembly TARA_112_SRF_0.22-3, contig TARA_112_SRF_0.22-3_C28430312_1, whole genome shotgun sequence	http://www.ncbi.nlm.nih.gov/nuccore/CETL01315233.1?report=graph&v=2:49&c=339966&theme=Default&flip=false&select=null&content=1&color=0&label=1&geneModel=1&decor=0&layout=0&spacing=0&alncolor=on
CESI01014100.1	385	419	GTCCTGAT	TGACCATC	23	-	NA	NA	NA	NA	0	ACUCCACGCUCAACGGCGAAGGACUCCAUCACCAG	CTGGTGTTGGAGTCCTTCCCCGTTGAGCGTCGTAC	AZPAE14395_26	metagenome_genome assembly TARA_082_DCM_0.22-3, contig TARA_082_DCM_0.22-3_scaffold34640_1, whole genome shotgun sequence	http://www.ncbi.nlm.nih.gov/nuccore/CESI01014100.1?report=graph&v=377:422&c=339966&theme=Default&flip=false&select=null&content=1&color=0&label=1&geneModel=1&decor=0&layout=0&spacing=0&alncolor=on
CETS01238646.1	10	44	GACCGGCG	TGACCGTC	23	-	NA	NA	NA	NA	0	ACUCCACGCUCAACGGCGAAGGACUCCAUCACCAG	CTGGTGCTGGAGACCCTCGCCGTTGAGCGTGGTAC	AZPAE14395_26	metagenome_genome assembly TARA_122_MES_0.22-3, contig TARA_122_MES_0.22-3_C17979483_1, whole genome shotgun sequence	http://www.ncbi.nlm.nih.gov/nuccore/CETS01238646.1?report=graph&v=2:49&c=339966&theme=Default&flip=false&select=null&content=1&color=0&label=1&geneModel=1&decor=0&layout=0&spacing=0&alncolor=on
CEVF01153135.1	10850	10884	GACCTGCG	TGCCCGTC	25	-	NA	NA	NA	NA	0	ACUCCACGCUCAACGGCGAAGGACUCCAUCACCAG	CTGATGCTGGAGTCCTTCGCCGTTGAGTGTGGTGC	AZPAE14395_26	metagenome_genome assembly TARA_124_SRF_0.45-0.8, contig TARA_124_SRF_0.45-0.8_scaffold263783_1, whole genome shotgun sequence	http://www.ncbi.nlm.nih.gov/nuccore/CEVF01153135.1?report=graph&v=10842:10889&c=339966&theme=Default&flip=false&select=null&content=1&color=0&label=1&geneModel=1&decor=0&layout=0&spacing=0&alncolor=on
CETA01117137.1	3535	3569	GACCGGCG	TGACCGTC	23	-	NA	NA	NA	NA	0	ACUCCACGCUCAACGGCGAAGGACUCCAUCACCAG	CTGGTGCTGGAGACCCTCGCCGTTGAGCGTGGTAC	AZPAE14395_26	metagenome_genome assembly TARA_109_MES_0.22-3, contig TARA_109_MES_0.22-3_scaffold253743_1, whole genome shotgun sequence	http://www.ncbi.nlm.nih.gov/nuccore/CETA01117137.1?report=graph&v=3527:3574&c=339966&theme=Default&flip=false&select=null&content=1&color=0&label=1&geneModel=1&decor=0&layout=0&spacing=0&alncolor=on
CEQG01019795.1	179	213	GCCCGGCG	TGGCCATC	23	-	NA	NA	NA	NA	0	ACUCCACGCUCAACGGCGAAGGACUCCAUCACCAG	CTGGTGCTGCAGGCCTTCGCCGTTGAGCGTGGTAC	AZPAE14395_26	metagenome_genome assembly TARA_076_MES_0.45-0.8, contig TARA_076_MES_0.45-0.8_scaffold50908_1, whole genome shotgun sequence	http://www.ncbi.nlm.nih.gov/nuccore/CEQG01019795.1?report=graph&v=171:218&c=339966&theme=Default&flip=false&select=null&content=1&color=0&label=1&geneModel=1&decor=0&layout=0&spacing=0&alncolor=on
CEWH01261687.1	194	228	GGCCAGAG	TGCCCGTC	23	-	NA	NA	NA	NA	0	ACUCCACGCUCAACGGCGAAGGACUCCAUCACCAG	CTGGTGCTGGAGGCCTTCACCGTTGAGCGTGGTTC	AZPAE14395_26	metagenome_genome assembly TARA_109_SRF_0.22-3, contig TARA_109_SRF_0.22-3_C21931623_1, whole genome shotgun sequence	http://www.ncbi.nlm.nih.gov/nuccore/CEWH01261687.1?report=graph&v=186:233&c=339966&theme=Default&flip=false&select=null&content=1&color=0&label=1&geneModel=1&decor=0&layout=0&spacing=0&alncolor=on
CERQ01075175.1	638	672	TTCCGGCT	TGTCCGTC	23	-	NA	NA	NA	NA	0	ACUCCACGCUCAACGGCGAAGGACUCCAUCACCAG	CTGATGTTGGAGTCCTTCGCCGTTCAGCGTGGTTC	AZPAE14395_26	metagenome_genome assembly TARA_065_MES_0.22-3, contig TARA_065_MES_0.22-3_scaffold188618_1, whole genome shotgun sequence	http://www.ncbi.nlm.nih.gov/nuccore/CERQ01075175.1?report=graph&v=630:677&c=339966&theme=Default&flip=false&select=null&content=1&color=0&label=1&geneModel=1&decor=0&layout=0&spacing=0&alncolor=on
CESC01130250.1	430	464	GGCCAGCG	TGGCCATC	23	-	NA	NA	NA	NA	0	ACUCCACGCUCAACGGCGAAGGACUCCAUCACCAG	CTGATGCTGGAGGCCTTCGCCGTTGAGCGTGGTAC	AZPAE14395_26	metagenome_genome assembly TARA_078_MES_0.45-0.8, contig TARA_078_MES_0.45-0.8_C7825167_1, whole genome shotgun sequence	http://www.ncbi.nlm.nih.gov/nuccore/CESC01130250.1?report=graph&v=422:469&c=339966&theme=Default&flip=false&select=null&content=1&color=0&label=1&geneModel=1&decor=0&layout=0&spacing=0&alncolor=on
CEQR01006219.1	8696	8730	GCCCGGCG	TGGCCATC	23	-	NA	NA	NA	NA	0	ACUCCACGCUCAACGGCGAAGGACUCCAUCACCAG	CTGGTGCTGCAGGCCTTCGCCGTTGAGCGTGGTAC	AZPAE14395_26	metagenome_genome assembly TARA_070_SRF_0.22, contig TARA_070_SRF_<-0.22_scaffold18986_1, whole genome shotgun sequence	http://www.ncbi.nlm.nih.gov/nuccore/CEQR01006219.1?report=graph&v=8688:8735&c=339966&theme=Default&flip=false&select=null&content=1&color=0&label=1&geneModel=1&decor=0&layout=0&spacing=0&alncolor=on
AGTN01242880.1	55	89	GCCCCGCC	TGACCGTC	23	-	NA	NA	NA	NA	0	ACUCCACGCUCAACGGCGAAGGACUCCAUCACCAG	CTGGTGTTGAAGACCTTCGCCGTTGAGCGTGGTAC	AZPAE14395_26	metagenome_PBDCA2_FIDWTPW02SF6RC, whole genome shotgun sequence	http://www.ncbi.nlm.nih.gov/nuccore/AGTN01242880.1?report=graph&v=47:94&c=339966&theme=Default&flip=false&select=null&content=1&color=0&label=1&geneModel=1&decor=0&layout=0&spacing=0&alncolor=on
ABPX01006274.1	204	238	GTCCGGCG	TGGCCATC	25	-	NA	NA	NA	NA	0	ACUCCACGCUCAACGGCGAAGGACUCCAUCACCAG	CTGGTGCTGGAGGCCCTCGCCGTTGAGCGTGGTGC	AZPAE14395_26	mat_metagenome hsmat09_BHWY4937_x1, whole genome shotgun sequence	http://www.ncbi.nlm.nih.gov/nuccore/ABPX01006274.1?report=graph&v=196:243&c=339966&theme=Default&flip=false&select=null&content=1&color=0&label=1&geneModel=1&decor=0&layout=0&spacing=0&alncolor=on
CABECS010000677.1	709	675	GGCCGGCC	TGGCCGTC	23	+	NA	NA	NA	NA	0	ACUCCACGCUCAACGGCGAAGGACUCCAUCACCAG	CTGGTGCTGGAGCCCTTCGCCGTTGAGGGTGGTTC	AZPAE14395_26	genome_assembly, contig: AK.5YR.4__contig-123_8334_length_2930_read_count_6633, whole genome shotgun sequence	http://www.ncbi.nlm.nih.gov/nuccore/CABECS010000677.1?report=graph&v=695:680&c=339966&theme=Default&flip=false&select=null&content=1&color=0&label=1&geneModel=1&decor=0&layout=0&spacing=0&alncolor=on
CABEAU010000292.1	5224	5190	GGCCGGCG	TGGCCGTC	23	+	NA	NA	NA	NA	0	ACUCCACGCUCAACGGCGAAGGACUCCAUCACCAG	CTGGTGCTGGAGCCCTTCGCCGTTGAGGGTGGTCC	AZPAE14395_26	genome_assembly, contig: AK.5YR.2__contig-123_1987_length_7232_read_count_16606, whole genome shotgun sequence	http://www.ncbi.nlm.nih.gov/nuccore/CABEAU010000292.1?report=graph&v=5210:5195&c=339966&theme=Default&flip=false&select=null&content=1&color=0&label=1&geneModel=1&decor=0&layout=0&spacing=0&alncolor=on
CABEDW010000510.1	363	329	GGCCGGCG	TGGCCGTC	23	+	NA	NA	NA	NA	0	ACUCCACGCUCAACGGCGAAGGACUCCAUCACCAG	CTGGTGCTGGAGCCCTTCGCCGTTGAGGGTGGTCC	AZPAE14395_26	genome_assembly, contig: AK.5YR.9__contig-123_3703_length_6300_read_count_7184, whole genome shotgun sequence	http://www.ncbi.nlm.nih.gov/nuccore/CABEDW010000510.1?report=graph&v=349:334&c=339966&theme=Default&flip=false&select=null&content=1&color=0&label=1&geneModel=1&decor=0&layout=0&spacing=0&alncolor=on
LDZP01000084.1	43959	43925	GCCCCGCC	TGGCCATC	25	+	NA	NA	NA	NA	0	ACUCCACGCUCAACGGCGAAGGACUCCAUCACCAG	CTGGTGCTGCAGGCCTTCGCCGTTGAGCGTGGTGC	AZPAE14395_26	metagenome_DS1215_scaffold_12, whole genome shotgun sequence	http://www.ncbi.nlm.nih.gov/nuccore/LDZP01000084.1?report=graph&v=43945:43930&c=339966&theme=Default&flip=false&select=null&content=1&color=0&label=1&geneModel=1&decor=0&layout=0&spacing=0&alncolor=on
CEVA01047067.1	7659	7625	GACCCGAC	TGACCGTC	23	+	NA	NA	NA	NA	0	ACUCCACGCUCAACGGCGAAGGACUCCAUCACCAG	CTGGTGCTGGAGACCTTCGCCGTTGAGGGTGGTCC	AZPAE14395_26	metagenome_genome assembly TARA_125_SRF_0.45-0.8, contig TARA_125_SRF_0.45-0.8_scaffold101236_1, whole genome shotgun sequence	http://www.ncbi.nlm.nih.gov/nuccore/CEVA01047067.1?report=graph&v=7645:7630&c=339966&theme=Default&flip=false&select=null&content=1&color=0&label=1&geneModel=1&decor=0&layout=0&spacing=0&alncolor=on
CEQX01143155.1	712	678	GCCCGGCG	TGGCCATC	23	+	NA	NA	NA	NA	0	ACUCCACGCUCAACGGCGAAGGACUCCAUCACCAG	CTGGTGCTGCAGGCCTTCGCCGTTGAGCGTGGTAC	AZPAE14395_26	metagenome_genome assembly TARA_070_SRF_0.45-0.8, contig TARA_070_SRF_0.45-0.8_scaffold271583_1, whole genome shotgun sequence	http://www.ncbi.nlm.nih.gov/nuccore/CEQX01143155.1?report=graph&v=698:683&c=339966&theme=Default&flip=false&select=null&content=1&color=0&label=1&geneModel=1&decor=0&layout=0&spacing=0&alncolor=on
CENY01059023.1	501	467	GGCCAGCC	TGCCCGTC	23	+	NA	NA	NA	NA	0	ACUCCACGCUCAACGGCGAAGGACUCCAUCACCAG	CTGGTGCTGAAGGCCTTCGCCGTTGAGCGTGGTCC	AZPAE14395_26	metagenome_genome assembly TARA_032_DCM_0.22-1.6, contig TARA_032_DCM_0.22-1.6_scaffold140692_1, whole genome shotgun sequence	http://www.ncbi.nlm.nih.gov/nuccore/CENY01059023.1?report=graph&v=487:472&c=339966&theme=Default&flip=false&select=null&content=1&color=0&label=1&geneModel=1&decor=0&layout=0&spacing=0&alncolor=on
CEUK01347126.1	739	705	GACCTGCG	TGCCCGTC	25	+	NA	NA	NA	NA	0	ACUCCACGCUCAACGGCGAAGGACUCCAUCACCAG	CTGATGCTGGAGTCCTTCGCCGTTGAGTGTGGTGC	AZPAE14395_26	metagenome_genome assembly TARA_125_MIX_0.45-0.8, contig TARA_125_MIX_0.45-0.8_C27143083_1, whole genome shotgun sequence	http://www.ncbi.nlm.nih.gov/nuccore/CEUK01347126.1?report=graph&v=725:710&c=339966&theme=Default&flip=false&select=null&content=1&color=0&label=1&geneModel=1&decor=0&layout=0&spacing=0&alncolor=on
CEUH01304637.1	874	840	GGCCAGAG	TGCCCGTC	23	+	NA	NA	NA	NA	0	ACUCCACGCUCAACGGCGAAGGACUCCAUCACCAG	CTGGTGCTGGAGGCCTTCACCGTTGAGCGTGGTTC	AZPAE14395_26	metagenome_genome assembly TARA_137_SRF_0.22-3, contig TARA_137_SRF_0.22-3_C22659764_1, whole genome shotgun sequence	http://www.ncbi.nlm.nih.gov/nuccore/CEUH01304637.1?report=graph&v=860:845&c=339966&theme=Default&flip=false&select=null&content=1&color=0&label=1&geneModel=1&decor=0&layout=0&spacing=0&alncolor=on
CEQH01031586.1	1118	1084	GCCCGGCG	TGGCCATC	23	+	NA	NA	NA	NA	0	ACUCCACGCUCAACGGCGAAGGACUCCAUCACCAG	CTGGTGCTGCAGGCCTTCGCCGTTGAGCGTGGTAC	AZPAE14395_26	metagenome_genome assembly TARA_076_MES_0.22-3, contig TARA_076_MES_0.22-3_scaffold80546_1, whole genome shotgun sequence	http://www.ncbi.nlm.nih.gov/nuccore/CEQH01031586.1?report=graph&v=1104:1089&c=339966&theme=Default&flip=false&select=null&content=1&color=0&label=1&geneModel=1&decor=0&layout=0&spacing=0&alncolor=on
CEVO01113755.1	3071	3037	GACCGGCG	TGACCGTC	23	+	NA	NA	NA	NA	0	ACUCCACGCUCAACGGCGAAGGACUCCAUCACCAG	CTGGTGCTGGAGACCCTCGCCGTTGAGCGTGGTAC	AZPAE14395_26	metagenome_genome assembly TARA_152_MES_0.22-3, contig TARA_152_MES_0.22-3_scaffold222484_1, whole genome shotgun sequence	http://www.ncbi.nlm.nih.gov/nuccore/CEVO01113755.1?report=graph&v=3057:3042&c=339966&theme=Default&flip=false&select=null&content=1&color=0&label=1&geneModel=1&decor=0&layout=0&spacing=0&alncolor=on
CESC01034899.1	1728	1694	GACCGGCA	TGACCGTC	23	+	NA	NA	NA	NA	0	ACUCCACGCUCAACGGCGAAGGACUCCAUCACCAG	CTGGTGCTGGAGGCCCTCGCCGTTGAGCGTGGTAC	AZPAE14395_26	metagenome_genome assembly TARA_078_MES_0.45-0.8, contig TARA_078_MES_0.45-0.8_scaffold78474_1, whole genome shotgun sequence	http://www.ncbi.nlm.nih.gov/nuccore/CESC01034899.1?report=graph&v=1714:1699&c=339966&theme=Default&flip=false&select=null&content=1&color=0&label=1&geneModel=1&decor=0&layout=0&spacing=0&alncolor=on
CETC01032973.1	548	514	GCCCGGCG	TGGCCATC	23	+	NA	NA	NA	NA	0	ACUCCACGCUCAACGGCGAAGGACUCCAUCACCAG	CTGGTGCTGCAGGCCTTCGCCGTTGAGCGTGGTAC	AZPAE14395_26	metagenome_genome assembly TARA_122_DCM_0.1-0.22, contig TARA_122_DCM_0.1-0.22_scaffold62325_1, whole genome shotgun sequence	http://www.ncbi.nlm.nih.gov/nuccore/CETC01032973.1?report=graph&v=534:519&c=339966&theme=Default&flip=false&select=null&content=1&color=0&label=1&geneModel=1&decor=0&layout=0&spacing=0&alncolor=on
CEWF01052759.1	406	372	GCCCGGCG	TGGCCATC	23	+	NA	NA	NA	NA	0	ACUCCACGCUCAACGGCGAAGGACUCCAUCACCAG	CTGGTGCTGCAGGCCTTCGCCGTTGAGCGTGGTAC	AZPAE14395_26	metagenome_genome assembly TARA_122_MES_0.1-0.22, contig TARA_122_MES_0.1-0.22_scaffold102522_1, whole genome shotgun sequence	http://www.ncbi.nlm.nih.gov/nuccore/CEWF01052759.1?report=graph&v=392:377&c=339966&theme=Default&flip=false&select=null&content=1&color=0&label=1&geneModel=1&decor=0&layout=0&spacing=0&alncolor=on
OBOY01000195.1	5139	5173	GCCCGGAG	TGACCGTC	23	-	NA	NA	NA	NA	0	ACUCCACGCUCAACGGCGAAGGACUCCAUCACCAG	TTGGTGTTGGAGGCCTTCACCGTTGAGCGTGGTGC	AZPAE14395_26	metagenome_genome assembly, contig: NODE_195_length_7525_cov_10.8487, whole genome shotgun sequence	http://www.ncbi.nlm.nih.gov/nuccore/OBOY01000195.1?report=graph&v=5131:5177&c=339966&theme=Default&flip=false&select=null&content=1&color=0&label=1&geneModel=1&decor=0&layout=0&spacing=0&alncolor=on
OBPC01018098.1	248	282	GTCCGGAG	TGACCGTC	23	-	NA	NA	NA	NA	0	ACUCCACGCUCAACGGCGAAGGACUCCAUCACCAG	TTGGTGTTGGAGGCCTTCACCGTTGAGCGTGGTGC	AZPAE14395_26	metagenome_genome assembly, contig: NODE_18098_length_491_cov_1.26606, whole genome shotgun sequence	http://www.ncbi.nlm.nih.gov/nuccore/OBPC01018098.1?report=graph&v=240:286&c=339966&theme=Default&flip=false&select=null&content=1&color=0&label=1&geneModel=1&decor=0&layout=0&spacing=0&alncolor=on
OBPE01000246.1	1650	1684	GTCCGGAG	TGACCGTC	23	-	NA	NA	NA	NA	0	ACUCCACGCUCAACGGCGAAGGACUCCAUCACCAG	TTGGTGTTGGAGGCCTTCACCGTTGAGCGTGGTGC	AZPAE14395_26	metagenome_genome assembly, contig: NODE_246_length_2070_cov_5.08685, whole genome shotgun sequence	http://www.ncbi.nlm.nih.gov/nuccore/OBPE01000246.1?report=graph&v=1642:1688&c=339966&theme=Default&flip=false&select=null&content=1&color=0&label=1&geneModel=1&decor=0&layout=0&spacing=0&alncolor=on
CEUC01164439.1	467	501	GACCTGCG	TGACCGTC	23	-	NA	NA	NA	NA	0	ACUCCACGCUCAACGGCGAAGGACUCCAUCACCAG	TTGATGCTGGAGTCCTTCGCCGTTGAGTGTGGTGC	AZPAE14395_26	metagenome_genome assembly TARA_137_DCM_0.22-3, contig TARA_137_DCM_0.22-3_C13672800_1, whole genome shotgun sequence	http://www.ncbi.nlm.nih.gov/nuccore/CEUC01164439.1?report=graph&v=459:505&c=339966&theme=Default&flip=false&select=null&content=1&color=0&label=1&geneModel=1&decor=0&layout=0&spacing=0&alncolor=on
OBPL01006971.1	495	461	GCCCAGAA	TGACCGTC	23	+	NA	NA	NA	NA	0	ACUCCACGCUCAACGGCGAAGGACUCCAUCACCAG	TTGGTGTTGGAGGCCTTCACCGTTGAGCGTGGTGC	AZPAE14395_26	metagenome_genome assembly, contig: NODE_6971_length_1062_cov_3.64846, whole genome shotgun sequence	http://www.ncbi.nlm.nih.gov/nuccore/OBPL01006971.1?report=graph&v=481:467&c=339966&theme=Default&flip=false&select=null&content=1&color=0&label=1&geneModel=1&decor=0&layout=0&spacing=0&alncolor=on
OBPH01082453.1	314	280	GCCCGGAG	TGACCGTC	23	+	NA	NA	NA	NA	0	ACUCCACGCUCAACGGCGAAGGACUCCAUCACCAG	TTGGTGTTGGAGGCCTTCACCGTTGAGCGTGGTGC	AZPAE14395_26	metagenome_genome assembly, contig: NODE_82453_length_372_cov_2.21136, whole genome shotgun sequence	http://www.ncbi.nlm.nih.gov/nuccore/OBPH01082453.1?report=graph&v=300:286&c=339966&theme=Default&flip=false&select=null&content=1&color=0&label=1&geneModel=1&decor=0&layout=0&spacing=0&alncolor=on
OBPI01010491.1	456	422	GCCCGGAG	TGACCGTC	23	+	NA	NA	NA	NA	0	ACUCCACGCUCAACGGCGAAGGACUCCAUCACCAG	TTGGTGTTGGAGGCCTTCACCGTTGAGCGTGGTGC	AZPAE14395_26	metagenome_genome assembly, contig: NODE_10491_length_772_cov_5.34728, whole genome shotgun sequence	http://www.ncbi.nlm.nih.gov/nuccore/OBPI01010491.1?report=graph&v=442:428&c=339966&theme=Default&flip=false&select=null&content=1&color=0&label=1&geneModel=1&decor=0&layout=0&spacing=0&alncolor=on
NC_015724.1	47326	47360	GGCCCGCC	TGCCCGTC	21	-	NA	NA	NA	NA	0	ACUCCACGCUCAACGGCGAAGGACUCCAUCACCAG	CTCGTGCTGCAGGCCTTCGCCGTTGAGCGTGGTCC	AZPAE14395_26	necator_N-1 plasmid pBB2, complete sequence	http://www.ncbi.nlm.nih.gov/nuccore/NC_015724.1?report=graph&v=47318:47365&c=339966&theme=Default&flip=false&select=null&content=1&color=0&label=1&geneModel=1&decor=0&layout=0&spacing=0&alncolor=on
OBPA01002567.1	603	569	GTCCGGAG	TGACCGTC	23	+	NA	NA	NA	NA	0	ACUCCACGCUCAACGGCGAAGGACUCCAUCACCAG	TTGGTGTTGGAGGCCTTCACCGTTGAGCGTGGTGC	AZPAE14395_26	metagenome_genome assembly, contig: NODE_2567_length_1008_cov_2.3914, whole genome shotgun sequence	http://www.ncbi.nlm.nih.gov/nuccore/OBPA01002567.1?report=graph&v=589:575&c=339966&theme=Default&flip=false&select=null&content=1&color=0&label=1&geneModel=1&decor=0&layout=0&spacing=0&alncolor=on
NZ_CP038636.1	873753	873787	GTCCCGCC	TGACCATC	23	-	NA	NA	NA	NA	0	ACUCCACGCUCAACGGCGAAGGACUCCAUCACCAG	CTCGTGCTGCAGGCCTTCGCCGTTGAGCGTGGTGC	AZPAE14395_26	oxalaticus_strain X32 plasmid unnamed1, complete sequence	http://www.ncbi.nlm.nih.gov/nuccore/NZ_CP038636.1?report=graph&v=873745:873792&c=339966&theme=Default&flip=false&select=null&content=1&color=0&label=1&geneModel=1&decor=0&layout=0&spacing=0&alncolor=on
CABDZO010000427.1	1934	1968	GGCCGGAA	TGGCCGTC	23	-	NA	NA	NA	NA	0	ACUCCACGCUCAACGGCGAAGGACUCCAUCACCAG	CTGATGTTGCAGACCTTCGCCGTTGAGCGTGGTGC	AZPAE14395_26	genome_assembly, contig: AK.5YR.16__contig-123_9325_length_2657_read_count_4623, whole genome shotgun sequence	http://www.ncbi.nlm.nih.gov/nuccore/CABDZO010000427.1?report=graph&v=1926:1973&c=339966&theme=Default&flip=false&select=null&content=1&color=0&label=1&geneModel=1&decor=0&layout=0&spacing=0&alncolor=on
FTAG01000173.1	2151	2185	GGCCCGCG	TGGCCGTC	23	-	NA	NA	NA	NA	0	ACUCCACGCUCAACGGCGAAGGACUCCAUCACCAG	CTCGTGCTGCAGGCCTTCGCCGTTGAGCGTGGTGC	AZPAE14395_26	genome_assembly, contig: k99_600516, whole genome shotgun sequence	http://www.ncbi.nlm.nih.gov/nuccore/FTAG01000173.1?report=graph&v=2143:2190&c=339966&theme=Default&flip=false&select=null&content=1&color=0&label=1&geneModel=1&decor=0&layout=0&spacing=0&alncolor=on
CABDYE010000015.1	6352	6386	GCCCGGCC	TGGCCGTC	21	-	NA	NA	NA	NA	0	ACUCCACGCUCAACGGCGAAGGACUCCAUCACCAG	CTGGTGTTGGAGTCCCTCGCCATTGAGTGTGGTCC	AZPAE14395_26	genome_assembly, contig: AK.5YR.13__contig-123_1082_length_6582_read_count_11883, whole genome shotgun sequence	http://www.ncbi.nlm.nih.gov/nuccore/CABDYE010000015.1?report=graph&v=6344:6391&c=339966&theme=Default&flip=false&select=null&content=1&color=0&label=1&geneModel=1&decor=0&layout=0&spacing=0&alncolor=on
UEZG01000506.1	633	667	GCCCGGCG	TGGCCGTC	23	-	NA	NA	NA	NA	0	ACUCCACGCUCAACGGCGAAGGACUCCAUCACCAG	CTCGTGCTGCAGGCCTTCGCCGTTGAGCGTGGTGC	AZPAE14395_26	metagenome_genome assembly, contig: scaffold_38109, whole genome shotgun sequence	http://www.ncbi.nlm.nih.gov/nuccore/UEZG01000506.1?report=graph&v=625:672&c=339966&theme=Default&flip=false&select=null&content=1&color=0&label=1&geneModel=1&decor=0&layout=0&spacing=0&alncolor=on
CABEBB010000013.1	9581	9615	GCCCGGCC	TGGCCGTC	21	-	NA	NA	NA	NA	0	ACUCCACGCUCAACGGCGAAGGACUCCAUCACCAG	CTGGTGTTGGAGTCCCTCGCCATTGAGTGTGGTCC	AZPAE14395_26	genome_assembly, contig: AK.5YR.21__contig-123_1047_length_10376_read_count_32672, whole genome shotgun sequence	http://www.ncbi.nlm.nih.gov/nuccore/CABEBB010000013.1?report=graph&v=9573:9620&c=339966&theme=Default&flip=false&select=null&content=1&color=0&label=1&geneModel=1&decor=0&layout=0&spacing=0&alncolor=on
FTAG01000569.1	8465	8499	GGCCGGCA	TGGCCGTC	23	-	NA	NA	NA	NA	0	ACUCCACGCUCAACGGCGAAGGACUCCAUCACCAG	CTCGTGCTGCAGGCCTTCGCCGTTGAGCGTGGTGC	AZPAE14395_26	genome_assembly, contig: k99_416465, whole genome shotgun sequence	http://www.ncbi.nlm.nih.gov/nuccore/FTAG01000569.1?report=graph&v=8457:8504&c=339966&theme=Default&flip=false&select=null&content=1&color=0&label=1&geneModel=1&decor=0&layout=0&spacing=0&alncolor=on
OFHI01083844.1	113	147	ACCCGGCG	TGGCCGTC	23	-	NA	NA	NA	NA	0	ACUCCACGCUCAACGGCGAAGGACUCCAUCACCAG	CTGGTGTTGCAGGCCTTCGCCGTTGAGGGTGGTGC	AZPAE14395_26	metagenome_genome assembly, contig: NODE_83844_length_501_cov_0.280749, whole genome shotgun sequence	http://www.ncbi.nlm.nih.gov/nuccore/OFHI01083844.1?report=graph&v=105:152&c=339966&theme=Default&flip=false&select=null&content=1&color=0&label=1&geneModel=1&decor=0&layout=0&spacing=0&alncolor=on
FLYM01000130.1	2462	2496	CGCCGGCG	TGGCGGTC	23	-	NA	NA	NA	NA	0	ACUCCACGCUCAACGGCGAAGGACUCCAUCACCAG	CTGGTGCTGCAGGCCCTCGCCGTTGAGCGTGGTGC	AZPAE14395_26	springs_metagenome genome assembly, contig: NODE_455_length_7805_cov_23.619730, whole genome shotgun sequence	http://www.ncbi.nlm.nih.gov/nuccore/FLYM01000130.1?report=graph&v=2454:2501&c=339966&theme=Default&flip=false&select=null&content=1&color=0&label=1&geneModel=1&decor=0&layout=0&spacing=0&alncolor=on
FSWH01000131.1	2624	2658	GGCCGGCG	TGCCCGTC	23	-	NA	NA	NA	NA	0	ACUCCACGCUCAACGGCGAAGGACUCCAUCACCAG	CTGGTGCTGGAGCCCCTCGCCGTTGAGGGTGGTGC	AZPAE14395_26	genome_assembly, contig: k99_205420, whole genome shotgun sequence	http://www.ncbi.nlm.nih.gov/nuccore/FSWH01000131.1?report=graph&v=2616:2663&c=339966&theme=Default&flip=false&select=null&content=1&color=0&label=1&geneModel=1&decor=0&layout=0&spacing=0&alncolor=on
OBAK01009891.1	361	395	GTCCAGCC	TGTCCGTC	21	-	NA	NA	NA	NA	0	ACUCCACGCUCAACGGCGAAGGACUCCAUCACCAG	CTCGTGCTGAAGTCCTTCGCCGTTGAGTGTGGTCC	AZPAE14395_26	metagenome_genome assembly, contig: NODE_9891_length_740_cov_2.2292, whole genome shotgun sequence	http://www.ncbi.nlm.nih.gov/nuccore/OBAK01009891.1?report=graph&v=353:400&c=339966&theme=Default&flip=false&select=null&content=1&color=0&label=1&geneModel=1&decor=0&layout=0&spacing=0&alncolor=on
LFCJ01013318.1	2051	2085	GCCCGGCG	TGACCATC	23	-	NA	NA	NA	NA	0	ACUCCACGCUCAACGGCGAAGGACUCCAUCACCAG	CTGGTGCTGCAGCCCCTCGCCGTTGAGCGTGGTGC	AZPAE14395_26	lake_metagenome LB-BRINE-C13318, whole genome shotgun sequence	http://www.ncbi.nlm.nih.gov/nuccore/LFCJ01013318.1?report=graph&v=2043:2090&c=339966&theme=Default&flip=false&select=null&content=1&color=0&label=1&geneModel=1&decor=0&layout=0&spacing=0&alncolor=on
OBOX01053244.1	232	266	GTCCGGAG	TGGCCATC	21	-	NA	NA	NA	NA	0	ACUCCACGCUCAACGGCGAAGGACUCCAUCACCAG	CTGGTGTTGGAGGCCTTCTCCGTTGAGGGTGGTTC	AZPAE14395_26	metagenome_genome assembly, contig: NODE_53244_length_287_cov_4.65948, whole genome shotgun sequence	http://www.ncbi.nlm.nih.gov/nuccore/OBOX01053244.1?report=graph&v=224:271&c=339966&theme=Default&flip=false&select=null&content=1&color=0&label=1&geneModel=1&decor=0&layout=0&spacing=0&alncolor=on
CXWJ01021406.1	2339	2373	GTCCCGCC	TGCCCATC	21	-	NA	NA	NA	NA	0	ACUCCACGCUCAACGGCGAAGGACUCCAUCACCAG	CTGGTGCTGCAGTCCCTCGCCGTTGAGCGTCGTAC	AZPAE14395_26	metagenome_genome assembly Vetmed_assembly, scaffold 21406, whole genome shotgun sequence	http://www.ncbi.nlm.nih.gov/nuccore/CXWJ01021406.1?report=graph&v=2331:2376&c=339966&theme=Default&flip=false&select=null&content=1&color=0&label=1&geneModel=1&decor=0&layout=0&spacing=0&alncolor=on
CXWL01134863.1	3416	3450	GCCCGGCG	TGCCCATC	23	-	NA	NA	NA	NA	0	ACUCCACGCUCAACGGCGAAGGACUCCAUCACCAG	CTGGTGTTGCAAGCCTTCGCCGTTGAGCGTGGTGC	AZPAE14395_26	metagenome_genome assembly GWW_assembly, scaffold 134863, whole genome shotgun sequence	http://www.ncbi.nlm.nih.gov/nuccore/CXWL01134863.1?report=graph&v=3408:3455&c=339966&theme=Default&flip=false&select=null&content=1&color=0&label=1&geneModel=1&decor=0&layout=0&spacing=0&alncolor=on
CEVH01141394.1	1406	1440	GACCGGCG	TGGCCGTC	21	-	NA	NA	NA	NA	0	ACUCCACGCUCAACGGCGAAGGACUCCAUCACCAG	CTGGTGCTGCAGGCCTTCGCCGTTGATCGTGGTAC	AZPAE14395_26	metagenome_genome assembly TARA_141_SRF_0.22-3, contig TARA_141_SRF_0.22-3_scaffold295819_1, whole genome shotgun sequence	http://www.ncbi.nlm.nih.gov/nuccore/CEVH01141394.1?report=graph&v=1398:1445&c=339966&theme=Default&flip=false&select=null&content=1&color=0&label=1&geneModel=1&decor=0&layout=0&spacing=0&alncolor=on
CETH01385493.1	26	60	TCACGGTT	AAATTTCT	23	-	NA	NA	NA	NA	0	ACUCCACGCUCAACGGCGAAGGACUCCAUCACCAG	TTCGAGAGGGAGTCCTTCGCCGTTGAGCCTGGGGT	AZPAE14395_26	metagenome_genome assembly TARA_122_DCM_0.22-0.45, contig TARA_122_DCM_0.22-0.45_C14010394_1, whole genome shotgun sequence	http://www.ncbi.nlm.nih.gov/nuccore/CETH01385493.1?report=graph&v=18:63&c=339966&theme=Default&flip=false&select=null&content=1&color=0&label=1&geneModel=1&decor=0&layout=0&spacing=0&alncolor=on
CEUN01008067.1	12733	12767	GTCCGGCT	TGGCCATC	21	-	NA	NA	NA	NA	0	ACUCCACGCUCAACGGCGAAGGACUCCAUCACCAG	CTGGTGTTGTAGTCCTTCACCGTTGAGCGTCGTAC	AZPAE14395_26	metagenome_genome assembly TARA_124_MIX_0.45-0.8, contig TARA_124_MIX_0.45-0.8_scaffold16489_1, whole genome shotgun sequence	http://www.ncbi.nlm.nih.gov/nuccore/CEUN01008067.1?report=graph&v=12725:12770&c=339966&theme=Default&flip=false&select=null&content=1&color=0&label=1&geneModel=1&decor=0&layout=0&spacing=0&alncolor=on
CEVG01151940.1	121	155	GCCCGGAA	TGGCCGTC	21	-	NA	NA	NA	NA	0	ACUCCACGCUCAACGGCGAAGGACUCCAUCACCAG	CTGGTGCTGCAAGCCTTCGCCGTTGAGCGTGGTAC	AZPAE14395_26	metagenome_genome assembly TARA_140_SRF_0.22-3, contig TARA_140_SRF_0.22-3_scaffold283753_1, whole genome shotgun sequence	http://www.ncbi.nlm.nih.gov/nuccore/CEVG01151940.1?report=graph&v=113:160&c=339966&theme=Default&flip=false&select=null&content=1&color=0&label=1&geneModel=1&decor=0&layout=0&spacing=0&alncolor=on
CESR01116866.1	482	516	GGCCGGCG	TGACCGTC	23	-	NA	NA	NA	NA	0	ACUCCACGCUCAACGGCGAAGGACUCCAUCACCAG	CTGGTGCTGCAGTCCCTCGCCGTTGAGCGTCGTGC	AZPAE14395_26	metagenome_genome assembly TARA_100_MES_0.22-3, contig TARA_100_MES_0.22-3_scaffold232954_1, whole genome shotgun sequence	http://www.ncbi.nlm.nih.gov/nuccore/CESR01116866.1?report=graph&v=474:519&c=339966&theme=Default&flip=false&select=null&content=1&color=0&label=1&geneModel=1&decor=0&layout=0&spacing=0&alncolor=on
CEUD01003480.1	1778	1812	GGCCGGCG	TGACCGTC	23	-	NA	NA	NA	NA	0	ACUCCACGCUCAACGGCGAAGGACUCCAUCACCAG	CTGGTGCTGCAGTCCCTCGCCGTTGAGCGTCGTGC	AZPAE14395_26	metagenome_genome assembly TARA_137_MES_0.22-3, contig TARA_137_MES_0.22-3_scaffold8744_1, whole genome shotgun sequence	http://www.ncbi.nlm.nih.gov/nuccore/CEUD01003480.1?report=graph&v=1770:1815&c=339966&theme=Default&flip=false&select=null&content=1&color=0&label=1&geneModel=1&decor=0&layout=0&spacing=0&alncolor=on
CEUR01138372.1	290	324	GCCCGGAC	TGCCCGTC	23	-	NA	NA	NA	NA	0	ACUCCACGCUCAACGGCGAAGGACUCCAUCACCAG	CTGGTGCTGGAGCCCTTCGCCGTTGAGGGTCGTGC	AZPAE14395_26	metagenome_genome assembly TARA_123_SRF_0.22-0.45, contig TARA_123_SRF_0.22-0.45_C20758620_1, whole genome shotgun sequence	http://www.ncbi.nlm.nih.gov/nuccore/CEUR01138372.1?report=graph&v=282:327&c=339966&theme=Default&flip=false&select=null&content=1&color=0&label=1&geneModel=1&decor=0&layout=0&spacing=0&alncolor=on
CEUC01009140.1	1736	1770	GGCCGGCG	TGACCGTC	23	-	NA	NA	NA	NA	0	ACUCCACGCUCAACGGCGAAGGACUCCAUCACCAG	CTGGTGCTGCAGTCCCTCGCCGTTGAGCGTCGTGC	AZPAE14395_26	metagenome_genome assembly TARA_137_DCM_0.22-3, contig TARA_137_DCM_0.22-3_scaffold21106_1, whole genome shotgun sequence	http://www.ncbi.nlm.nih.gov/nuccore/CEUC01009140.1?report=graph&v=1728:1773&c=339966&theme=Default&flip=false&select=null&content=1&color=0&label=1&geneModel=1&decor=0&layout=0&spacing=0&alncolor=on
CESR01167223.1	1638	1672	GACCCGAC	TGTCCATC	23	-	NA	NA	NA	NA	0	ACUCCACGCUCAACGGCGAAGGACUCCAUCACCAG	CTGGTGTTGCAGTCCTTCGCCATTCAGCGTGGTGC	AZPAE14395_26	metagenome_genome assembly TARA_100_MES_0.22-3, contig TARA_100_MES_0.22-3_scaffold285052_1, whole genome shotgun sequence	http://www.ncbi.nlm.nih.gov/nuccore/CESR01167223.1?report=graph&v=1630:1677&c=339966&theme=Default&flip=false&select=null&content=1&color=0&label=1&geneModel=1&decor=0&layout=0&spacing=0&alncolor=on
CENJ01085695.1	4657	4691	GCCCAGAG	TGCCCGTC	21	-	NA	NA	NA	NA	0	ACUCCACGCUCAACGGCGAAGGACUCCAUCACCAG	CTGATGCTGGAGGCCTTCGCCGTTGAGGGTGGTCC	AZPAE14395_26	metagenome_genome assembly TARA_009_SRF_0.22-1.6, contig TARA_009_SRF_0.22-1.6_scaffold175042_1, whole genome shotgun sequence	http://www.ncbi.nlm.nih.gov/nuccore/CENJ01085695.1?report=graph&v=4649:4696&c=339966&theme=Default&flip=false&select=null&content=1&color=0&label=1&geneModel=1&decor=0&layout=0&spacing=0&alncolor=on
CEUM01116180.1	2842	2876	GCCCGGAC	TGCCCGTC	23	-	NA	NA	NA	NA	0	ACUCCACGCUCAACGGCGAAGGACUCCAUCACCAG	CTGGTGCTGGAGCCCTTCGCCGTTGAGGGTCGTGC	AZPAE14395_26	metagenome_genome assembly TARA_123_SRF_0.45-0.8, contig TARA_123_SRF_0.45-0.8_scaffold218309_1, whole genome shotgun sequence	http://www.ncbi.nlm.nih.gov/nuccore/CEUM01116180.1?report=graph&v=2834:2879&c=339966&theme=Default&flip=false&select=null&content=1&color=0&label=1&geneModel=1&decor=0&layout=0&spacing=0&alncolor=on
CEUM01137966.1	12695	12729	GTCCGGCT	TGGCCATC	21	-	NA	NA	NA	NA	0	ACUCCACGCUCAACGGCGAAGGACUCCAUCACCAG	CTGGTGTTGTAGTCCTTCACCGTTGAGCGTCGTAC	AZPAE14395_26	metagenome_genome assembly TARA_123_SRF_0.45-0.8, contig TARA_123_SRF_0.45-0.8_scaffold239640_1, whole genome shotgun sequence	http://www.ncbi.nlm.nih.gov/nuccore/CEUM01137966.1?report=graph&v=12687:12732&c=339966&theme=Default&flip=false&select=null&content=1&color=0&label=1&geneModel=1&decor=0&layout=0&spacing=0&alncolor=on
CEQE01104878.1	358	392	TTCCGGCA	TGACCATC	21	-	NA	NA	NA	NA	0	ACUCCACGCUCAACGGCGAAGGACUCCAUCACCAG	CTGGTGTTGGAGTCCCTCGCCGTTCAGTGTGGTCC	AZPAE14395_26	metagenome_genome assembly TARA_037_MES_0.22-1.6, contig TARA_037_MES_0.22-1.6_scaffold216514_1, whole genome shotgun sequence	http://www.ncbi.nlm.nih.gov/nuccore/CEQE01104878.1?report=graph&v=350:397&c=339966&theme=Default&flip=false&select=null&content=1&color=0&label=1&geneModel=1&decor=0&layout=0&spacing=0&alncolor=on
CEVF01146928.1	4541	4575	GCCCGGAG	TGGCCGTC	23	-	NA	NA	NA	NA	0	ACUCCACGCUCAACGGCGAAGGACUCCAUCACCAG	CTGGTGCTGGACGCCCTCGCCGTTGAGCGTGGTGC	AZPAE14395_26	metagenome_genome assembly TARA_124_SRF_0.45-0.8, contig TARA_124_SRF_0.45-0.8_scaffold258204_1, whole genome shotgun sequence	http://www.ncbi.nlm.nih.gov/nuccore/CEVF01146928.1?report=graph&v=4533:4580&c=339966&theme=Default&flip=false&select=null&content=1&color=0&label=1&geneModel=1&decor=0&layout=0&spacing=0&alncolor=on
CEVF01148969.1	2361	2395	GTCCGGCT	TGGCCATC	21	-	NA	NA	NA	NA	0	ACUCCACGCUCAACGGCGAAGGACUCCAUCACCAG	CTGGTGTTGTAGTCCTTCACCGTTGAGCGTCGTAC	AZPAE14395_26	metagenome_genome assembly TARA_124_SRF_0.45-0.8, contig TARA_124_SRF_0.45-0.8_scaffold260044_1, whole genome shotgun sequence	http://www.ncbi.nlm.nih.gov/nuccore/CEVF01148969.1?report=graph&v=2353:2398&c=339966&theme=Default&flip=false&select=null&content=1&color=0&label=1&geneModel=1&decor=0&layout=0&spacing=0&alncolor=on
CETX01114761.1	192	226	GCCCAGCG	TGGCCATC	21	-	NA	NA	NA	NA	0	ACUCCACGCUCAACGGCGAAGGACUCCAUCACCAG	CTGGTGCTGCAGGCCTTCACCGTTGAGCGTGGTAC	AZPAE14395_26	metagenome_genome assembly TARA_138_MES_0.22-3, contig TARA_138_MES_0.22-3_scaffold219913_1, whole genome shotgun sequence	http://www.ncbi.nlm.nih.gov/nuccore/CETX01114761.1?report=graph&v=184:231&c=339966&theme=Default&flip=false&select=null&content=1&color=0&label=1&geneModel=1&decor=0&layout=0&spacing=0&alncolor=on
CEUV01135850.1	2641	2675	GCCCGGAC	TGCCCGTC	23	-	NA	NA	NA	NA	0	ACUCCACGCUCAACGGCGAAGGACUCCAUCACCAG	CTGGTGCTGGAGCCCTTCGCCGTTGAGGGTCGTGC	AZPAE14395_26	metagenome_genome assembly TARA_123_SRF_0.22-3, contig TARA_123_SRF_0.22-3_scaffold257761_1, whole genome shotgun sequence	http://www.ncbi.nlm.nih.gov/nuccore/CEUV01135850.1?report=graph&v=2633:2678&c=339966&theme=Default&flip=false&select=null&content=1&color=0&label=1&geneModel=1&decor=0&layout=0&spacing=0&alncolor=on
JYMV01009344.1	9735	9769	TTCCGGCC	TGGCCATC	21	-	NA	NA	NA	NA	0	ACUCCACGCUCAACGGCGAAGGACUCCAUCACCAG	CTGGTGCTGGAGCCCTTCGCCGTTGAGGGTCGTCC	AZPAE14395_26	vent_metagenome Lau36_Abe_scaffold_1407, whole genome shotgun sequence	http://www.ncbi.nlm.nih.gov/nuccore/JYMV01009344.1?report=graph&v=9727:9772&c=339966&theme=Default&flip=false&select=null&content=1&color=0&label=1&geneModel=1&decor=0&layout=0&spacing=0&alncolor=on
CEUV01156768.1	12695	12729	GTCCGGCT	TGGCCATC	21	-	NA	NA	NA	NA	0	ACUCCACGCUCAACGGCGAAGGACUCCAUCACCAG	CTGGTGTTGTAGTCCTTCACCGTTGAGCGTCGTAC	AZPAE14395_26	metagenome_genome assembly TARA_123_SRF_0.22-3, contig TARA_123_SRF_0.22-3_scaffold277697_1, whole genome shotgun sequence	http://www.ncbi.nlm.nih.gov/nuccore/CEUV01156768.1?report=graph&v=12687:12732&c=339966&theme=Default&flip=false&select=null&content=1&color=0&label=1&geneModel=1&decor=0&layout=0&spacing=0&alncolor=on
JYMV01010581.1	4063	4097	GCCCAGCT	TTGCCGTC	23	-	NA	NA	NA	NA	0	ACUCCACGCUCAACGGCGAAGGACUCCAUCACCAG	CTGGTGCTGGAGTCCTTCGCCGGCGAGAGTGGTGC	AZPAE14395_26	vent_metagenome Lau43_Kilo_Moana_scaffold_8655, whole genome shotgun sequence	http://www.ncbi.nlm.nih.gov/nuccore/JYMV01010581.1?report=graph&v=4055:4102&c=339966&theme=Default&flip=false&select=null&content=1&color=0&label=1&geneModel=1&decor=0&layout=0&spacing=0&alncolor=on
CEPU01124574.1	576	610	GCCCGGAA	TGGCCGTC	21	-	NA	NA	NA	NA	0	ACUCCACGCUCAACGGCGAAGGACUCCAUCACCAG	CTGGTGCTGCAAGCCTTCGCCGTTGAGCGTGGTAC	AZPAE14395_26	metagenome_genome assembly TARA_041_SRF_0.22-1.6, contig TARA_041_SRF_0.22-1.6_scaffold271260_1, whole genome shotgun sequence	http://www.ncbi.nlm.nih.gov/nuccore/CEPU01124574.1?report=graph&v=568:615&c=339966&theme=Default&flip=false&select=null&content=1&color=0&label=1&geneModel=1&decor=0&layout=0&spacing=0&alncolor=on
CEPC01086686.1	598	632	GTCCGGCT	TGGCCATC	21	-	NA	NA	NA	NA	0	ACUCCACGCUCAACGGCGAAGGACUCCAUCACCAG	CTGGTGTTGTAGTCCTTCACCGTTGAGCGTCGTAC	AZPAE14395_26	metagenome_genome assembly TARA_064_DCM_0.22-3, contig TARA_064_DCM_0.22-3_scaffold213212_1, whole genome shotgun sequence	http://www.ncbi.nlm.nih.gov/nuccore/CEPC01086686.1?report=graph&v=590:635&c=339966&theme=Default&flip=false&select=null&content=1&color=0&label=1&geneModel=1&decor=0&layout=0&spacing=0&alncolor=on
CEQD01165282.1	289	323	GTCCGGAC	TGCCCGTC	23	-	NA	NA	NA	NA	0	ACUCCACGCUCAACGGCGAAGGACUCCAUCACCAG	CTGGTGCTGGAGCCCTTCGCCGTTGAGGGTCGTGC	AZPAE14395_26	metagenome_genome assembly TARA_042_SRF_0.22-1.6, contig TARA_042_SRF_0.22-1.6_C25420956_1, whole genome shotgun sequence	http://www.ncbi.nlm.nih.gov/nuccore/CEQD01165282.1?report=graph&v=281:326&c=339966&theme=Default&flip=false&select=null&content=1&color=0&label=1&geneModel=1&decor=0&layout=0&spacing=0&alncolor=on
CESG01231022.1	926	960	TTCCGGCT	TGTCCGTC	21	-	NA	NA	NA	NA	0	ACUCCACGCUCAACGGCGAAGGACUCCAUCACCAG	CTGATGTTGGAGTCCTTCACCGTTCAGCGTGGTTC	AZPAE14395_26	metagenome_genome assembly TARA_078_MES_0.22-3, contig TARA_078_MES_0.22-3_C20115929_1, whole genome shotgun sequence	http://www.ncbi.nlm.nih.gov/nuccore/CESG01231022.1?report=graph&v=918:965&c=339966&theme=Default&flip=false&select=null&content=1&color=0&label=1&geneModel=1&decor=0&layout=0&spacing=0&alncolor=on
CERE01093448.1	76	110	GGCCAGCG	TGGCCATC	21	-	NA	NA	NA	NA	0	ACUCCACGCUCAACGGCGAAGGACUCCAUCACCAG	CTGATGTTGCAGGCCTTCGCCGTTGAGCGTGGTAC	AZPAE14395_26	metagenome_genome assembly TARA_070_MES_0.22-3, contig TARA_070_MES_0.22-3_scaffold174066_1, whole genome shotgun sequence	http://www.ncbi.nlm.nih.gov/nuccore/CERE01093448.1?report=graph&v=68:115&c=339966&theme=Default&flip=false&select=null&content=1&color=0&label=1&geneModel=1&decor=0&layout=0&spacing=0&alncolor=on
CEPB01205534.1	340	374	GTCCGGCT	TGGCCATC	21	-	NA	NA	NA	NA	0	ACUCCACGCUCAACGGCGAAGGACUCCAUCACCAG	CTGGTGTTGTAGTCCTTCACCGTTGAGCGTCGTAC	AZPAE14395_26	metagenome_genome assembly TARA_057_SRF_0.22-3, contig TARA_057_SRF_0.22-3_C23704535_1, whole genome shotgun sequence	http://www.ncbi.nlm.nih.gov/nuccore/CEPB01205534.1?report=graph&v=332:377&c=339966&theme=Default&flip=false&select=null&content=1&color=0&label=1&geneModel=1&decor=0&layout=0&spacing=0&alncolor=on
CEQQ01041832.1	383	417	GGCCTGCG	TGACCGTC	21	-	NA	NA	NA	NA	0	ACUCCACGCUCAACGGCGAAGGACUCCAUCACCAG	CTGATGCTGTAGTCCTTCGCCGTTGAGGGTGGTTC	AZPAE14395_26	metagenome_genome assembly TARA_076_DCM_0.45-0.8, contig TARA_076_DCM_0.45-0.8_scaffold120741_1, whole genome shotgun sequence	http://www.ncbi.nlm.nih.gov/nuccore/CEQQ01041832.1?report=graph&v=375:422&c=339966&theme=Default&flip=false&select=null&content=1&color=0&label=1&geneModel=1&decor=0&layout=0&spacing=0&alncolor=on
CETN01003907.1	113664	113698	GCCCGGAA	TGGCCGTC	21	-	NA	NA	NA	NA	0	ACUCCACGCUCAACGGCGAAGGACUCCAUCACCAG	CTGGTGCTGCAAGCCTTCGCCGTTGAGCGTGGTAC	AZPAE14395_26	metagenome_genome assembly TARA_122_SRF_0.1-0.22, contig TARA_122_SRF_0.1-0.22_scaffold9211_3, whole genome shotgun sequence	http://www.ncbi.nlm.nih.gov/nuccore/CETN01003907.1?report=graph&v=113656:113703&c=339966&theme=Default&flip=false&select=null&content=1&color=0&label=1&geneModel=1&decor=0&layout=0&spacing=0&alncolor=on
CENV01013009.1	1023	1057	GCCCGGCG	TGGCCGTC	21	-	NA	NA	NA	NA	0	ACUCCACGCUCAACGGCGAAGGACUCCAUCACCAG	CTGGTGCTGCAGGCCCTCGCCGTTGAGCGTGGTAC	AZPAE14395_26	metagenome_genome assembly TARA_031_SRF_0.22, contig TARA_031_SRF_<-0.22_scaffold54968_1, whole genome shotgun sequence	http://www.ncbi.nlm.nih.gov/nuccore/CENV01013009.1?report=graph&v=1015:1062&c=339966&theme=Default&flip=false&select=null&content=1&color=0&label=1&geneModel=1&decor=0&layout=0&spacing=0&alncolor=on
CENV01056605.1	540	574	GCCCGGCG	TGGCCATC	21	-	NA	NA	NA	NA	0	ACUCCACGCUCAACGGCGAAGGACUCCAUCACCAG	CTGGTGCTGCAGGCCTTCACCGTTGAGCGTGGTAC	AZPAE14395_26	metagenome_genome assembly TARA_031_SRF_0.22, contig TARA_031_SRF_<-0.22_scaffold171290_1, whole genome shotgun sequence	http://www.ncbi.nlm.nih.gov/nuccore/CENV01056605.1?report=graph&v=532:579&c=339966&theme=Default&flip=false&select=null&content=1&color=0&label=1&geneModel=1&decor=0&layout=0&spacing=0&alncolor=on
CEGF01002468.1	931	965	GCCCGGCG	TGGCCATC	23	-	NA	NA	NA	NA	0	ACUCCACGCUCAACGGCGAAGGACUCCAUCACCAG	CTGGTGCTGCAGGCCTTCGCCGTTAAGCGTGGTGC	AZPAE14395_26	mat_metagenome genome assembly Sample, contig HSCB3_S4_L001_R1_001_(paired)_trimmed_(paired)_contig_2468_[cov=13], whole genome shotgun sequence	http://www.ncbi.nlm.nih.gov/nuccore/CEGF01002468.1?report=graph&v=923:970&c=339966&theme=Default&flip=false&select=null&content=1&color=0&label=1&geneModel=1&decor=0&layout=0&spacing=0&alncolor=on
CEPD01004358.1	2306	2340	GCCCGGCG	TGGCCATC	21	-	NA	NA	NA	NA	0	ACUCCACGCUCAACGGCGAAGGACUCCAUCACCAG	CTGGTGCTGCAGGCCTTCACCGTTGAGCGTGGTAC	AZPAE14395_26	metagenome_genome assembly TARA_064_MES_0.22-3, contig TARA_064_MES_0.22-3_scaffold11268_1, whole genome shotgun sequence	http://www.ncbi.nlm.nih.gov/nuccore/CEPD01004358.1?report=graph&v=2298:2345&c=339966&theme=Default&flip=false&select=null&content=1&color=0&label=1&geneModel=1&decor=0&layout=0&spacing=0&alncolor=on
CEOE01017762.1	2268	2302	GCCCGGCG	TGGCCATC	21	-	NA	NA	NA	NA	0	ACUCCACGCUCAACGGCGAAGGACUCCAUCACCAG	CTGGTGCTGCAGGCCTTCACCGTTGAGCGTGGTAC	AZPAE14395_26	metagenome_genome assembly TARA_025_SRF_0.22, contig TARA_025_SRF_<-0.22_scaffold50081_1, whole genome shotgun sequence	http://www.ncbi.nlm.nih.gov/nuccore/CEOE01017762.1?report=graph&v=2260:2307&c=339966&theme=Default&flip=false&select=null&content=1&color=0&label=1&geneModel=1&decor=0&layout=0&spacing=0&alncolor=on
CEGF01008363.1	99	133	GCCCTGCG	TGACCATC	23	-	NA	NA	NA	NA	0	ACUCCACGCUCAACGGCGAAGGACUCCAUCACCAG	CTGGTGCTGCAGGCCTTCGCCGTTAAGCGTGGTGC	AZPAE14395_26	mat_metagenome genome assembly Sample, contig HSCB3_S4_L001_R1_001_(paired)_trimmed_(paired)_contig_8363_[cov=7], whole genome shotgun sequence	http://www.ncbi.nlm.nih.gov/nuccore/CEGF01008363.1?report=graph&v=91:138&c=339966&theme=Default&flip=false&select=null&content=1&color=0&label=1&geneModel=1&decor=0&layout=0&spacing=0&alncolor=on
AMWB02164203.1	1088	1122	GGCCGGCG	TGGCCGTC	23	-	NA	NA	NA	NA	0	ACUCCACGCUCAACGGCGAAGGACUCCAUCACCAG	CTCGTGCTGCAGGCCTTCGCCGTTGAGCGTGGTGC	AZPAE14395_26	metagenome_contig_8951, whole genome shotgun sequence	http://www.ncbi.nlm.nih.gov/nuccore/AMWB02164203.1?report=graph&v=1080:1127&c=339966&theme=Default&flip=false&select=null&content=1&color=0&label=1&geneModel=1&decor=0&layout=0&spacing=0&alncolor=on
APMI01030951.1	779	813	GACCGGCG	TGACCGTC	23	-	NA	NA	NA	NA	0	ACUCCACGCUCAACGGCGAAGGACUCCAUCACCAG	CTCGTGCTGCAGGCCTTCGCCGTTGAGCGTGGTGC	AZPAE14395_26	metagenome_HPminus22814.1, whole genome shotgun sequence	http://www.ncbi.nlm.nih.gov/nuccore/APMI01030951.1?report=graph&v=771:818&c=339966&theme=Default&flip=false&select=null&content=1&color=0&label=1&geneModel=1&decor=0&layout=0&spacing=0&alncolor=on
JQGF01012648.1	324	358	GGCCCGCG	AAGCCGTC	23	-	NA	NA	NA	NA	0	ACUCCACGCUCAACGGCGAAGGACUCCAUCACCAG	CTCGTGCTGCAGGCCTTCGCCGTTGAGCGTGGTGC	AZPAE14395_26	metagenome_contig_12751, whole genome shotgun sequence	http://www.ncbi.nlm.nih.gov/nuccore/JQGF01012648.1?report=graph&v=316:363&c=339966&theme=Default&flip=false&select=null&content=1&color=0&label=1&geneModel=1&decor=0&layout=0&spacing=0&alncolor=on
JRHI01000272.1	45968	46002	GCCCCGCC	TGGCCGTC	21	-	NA	NA	NA	NA	0	ACUCCACGCUCAACGGCGAAGGACUCCAUCACCAG	CTGGTGCTGCAGCCCCTCGCCGTTGAGCGTGGTCC	AZPAE14395_26	metagenome_Contig_200, whole genome shotgun sequence	http://www.ncbi.nlm.nih.gov/nuccore/JRHI01000272.1?report=graph&v=45960:46007&c=339966&theme=Default&flip=false&select=null&content=1&color=0&label=1&geneModel=1&decor=0&layout=0&spacing=0&alncolor=on
APMI01065470.1	383	417	GGCCGGCG	TGGCCGTC	23	-	NA	NA	NA	NA	0	ACUCCACGCUCAACGGCGAAGGACUCCAUCACCAG	CTGGTGCTGCAGGCCTTCGCCGTTCAGCGTGGTGC	AZPAE14395_26	metagenome_HPminus48861.1, whole genome shotgun sequence	http://www.ncbi.nlm.nih.gov/nuccore/APMI01065470.1?report=graph&v=375:422&c=339966&theme=Default&flip=false&select=null&content=1&color=0&label=1&geneModel=1&decor=0&layout=0&spacing=0&alncolor=on
CABM01000069.1	56316	56350	GCCCCGAG	TGGCCGTC	23	-	NA	NA	NA	NA	0	ACUCCACGCUCAACGGCGAAGGACUCCAUCACCAG	CTCGTGCTGCAGGCCTTCGCCGTTGAGCGTGGTGC	AZPAE14395_26	arsenic-contaminated_mine drainage metagenome, Carnoules bin 2, Contig68, whole genome shotgun sequence	http://www.ncbi.nlm.nih.gov/nuccore/CABM01000069.1?report=graph&v=56308:56355&c=339966&theme=Default&flip=false&select=null&content=1&color=0&label=1&geneModel=1&decor=0&layout=0&spacing=0&alncolor=on
AERA01002496.1	96	130	GTCCGGCG	TGGCCGTC	23	-	NA	NA	NA	NA	0	ACUCCACGCUCAACGGCGAAGGACUCCAUCACCAG	CTCGTGCTGCAGGCCTTCGCCGTTGAGCGTGGTGC	AZPAE14395_26	sludge_metagenome contig02513, whole genome shotgun sequence	http://www.ncbi.nlm.nih.gov/nuccore/AERA01002496.1?report=graph&v=88:135&c=339966&theme=Default&flip=false&select=null&content=1&color=0&label=1&geneModel=1&decor=0&layout=0&spacing=0&alncolor=on
ABPR01000316.1	25	59	GCCCGGCG	TGCCCATC	23	-	NA	NA	NA	NA	0	ACUCCACGCUCAACGGCGAAGGACUCCAUCACCAG	CTGGTGTTGCAGGCCTTCGCCGTTGAGGGTGGTGC	AZPAE14395_26	mat_metagenome hsmat03_BHWI1171_y1, whole genome shotgun sequence	http://www.ncbi.nlm.nih.gov/nuccore/ABPR01000316.1?report=graph&v=17:64&c=339966&theme=Default&flip=false&select=null&content=1&color=0&label=1&geneModel=1&decor=0&layout=0&spacing=0&alncolor=on
ABSQ01048437.1	230	264	GGCCGGCG	TGGCCGTC	23	-	NA	NA	NA	NA	0	ACUCCACGCUCAACGGCGAAGGACUCCAUCACCAG	CTGGTGCTGCAGCCCTTCGCCGTTCAGCGTGGTGC	AZPAE14395_26	sediment_metagenome lwMethenol_BCHA32156_x1, whole genome shotgun sequence	http://www.ncbi.nlm.nih.gov/nuccore/ABSQ01048437.1?report=graph&v=222:269&c=339966&theme=Default&flip=false&select=null&content=1&color=0&label=1&geneModel=1&decor=0&layout=0&spacing=0&alncolor=on
AACY022754098.1	361	395	GCCCCGCG	TGGCCGTC	23	-	NA	NA	NA	NA	0	ACUCCACGCUCAACGGCGAAGGACUCCAUCACCAG	CTGGTGCTGGAGTCCTTCGCCGAGCAGCGTGGTGC	AZPAE14395_26	metagenome_ctg_1101667161449, whole genome shotgun sequence	http://www.ncbi.nlm.nih.gov/nuccore/AACY022754098.1?report=graph&v=353:400&c=339966&theme=Default&flip=false&select=null&content=1&color=0&label=1&geneModel=1&decor=0&layout=0&spacing=0&alncolor=on
AACY022173560.1	63	97	GTCCGGAA	TGTCCGTC	23	-	NA	NA	NA	NA	0	ACUCCACGCUCAACGGCGAAGGACUCCAUCACCAG	CTGGTGCTGGAGCCCTTCACCGTTGAGCGTCGTGC	AZPAE14395_26	metagenome_1093015852120, whole genome shotgun sequence	http://www.ncbi.nlm.nih.gov/nuccore/AACY022173560.1?report=graph&v=55:100&c=339966&theme=Default&flip=false&select=null&content=1&color=0&label=1&geneModel=1&decor=0&layout=0&spacing=0&alncolor=on
ABMI01160630.1	22	56	GTCCAGCG	TGTCCATC	23	-	NA	NA	NA	NA	0	ACUCCACGCUCAACGGCGAAGGACUCCAUCACCAG	CTGGTGCTGGAGGCCCTCGCCGTTGAGCGTCGTGC	AZPAE14395_26	metagenome_42857953, whole genome shotgun sequence	http://www.ncbi.nlm.nih.gov/nuccore/ABMI01160630.1?report=graph&v=14:59&c=339966&theme=Default&flip=false&select=null&content=1&color=0&label=1&geneModel=1&decor=0&layout=0&spacing=0&alncolor=on
AATO01015587.1	260	294	GGCCACTG	TGGCCGTC	23	-	NA	NA	NA	NA	0	ACUCCACGCUCAACGGCGAAGGACUCCAUCACCAG	CTCGTGCTGCAGGCCTTCGCCGTTGAGCGTGGTGC	AZPAE14395_26	ctg950,_whole genome shotgun sequence	http://www.ncbi.nlm.nih.gov/nuccore/AATO01015587.1?report=graph&v=252:299&c=339966&theme=Default&flip=false&select=null&content=1&color=0&label=1&geneModel=1&decor=0&layout=0&spacing=0&alncolor=on
UINC01040634.1	1027	993	GACCCGAC	TGTCCATC	23	+	NA	NA	NA	NA	0	ACUCCACGCUCAACGGCGAAGGACUCCAUCACCAG	CTGGTGTTGCAGTCCTTCGCCATTCAGCGTGGTGC	AZPAE14395_26	metagenome_genome assembly, contig: NODE_40634_length_1770_cov_2.02741, whole genome shotgun sequence	http://www.ncbi.nlm.nih.gov/nuccore/UINC01040634.1?report=graph&v=1013:998&c=339966&theme=Default&flip=false&select=null&content=1&color=0&label=1&geneModel=1&decor=0&layout=0&spacing=0&alncolor=on
CABEBP010000022.1	1050	1016	GCCCGGCC	TGGCCGTC	21	+	NA	NA	NA	NA	0	ACUCCACGCUCAACGGCGAAGGACUCCAUCACCAG	CTGGTGTTGGAGTCCCTCGCCATTGAGTGTGGTCC	AZPAE14395_26	genome_assembly, contig: AK.5YR.22__contig-123_1144_length_7646_read_count_32869, whole genome shotgun sequence	http://www.ncbi.nlm.nih.gov/nuccore/CABEBP010000022.1?report=graph&v=1036:1021&c=339966&theme=Default&flip=false&select=null&content=1&color=0&label=1&geneModel=1&decor=0&layout=0&spacing=0&alncolor=on
FSZF01000029.1	6961	6927	GACCCGCG	TGCCCGTC	23	+	NA	NA	NA	NA	0	ACUCCACGCUCAACGGCGAAGGACUCCAUCACCAG	CTCGTGCTGGAGGCCTTCGCCGTTCAGCGTGGTGC	AZPAE14395_26	genome_assembly, contig: k99_881355, whole genome shotgun sequence	http://www.ncbi.nlm.nih.gov/nuccore/FSZF01000029.1?report=graph&v=6947:6932&c=339966&theme=Default&flip=false&select=null&content=1&color=0&label=1&geneModel=1&decor=0&layout=0&spacing=0&alncolor=on
OFQK01003698.1	283	249	GGCCGGAC	TGGCCGTC	21	+	NA	NA	NA	NA	0	ACUCCACGCUCAACGGCGAAGGACUCCAUCACCAG	CTCGTGCTGCAGTCCCTCGCCGTTGAGCGTGGTCC	AZPAE14395_26	metagenome_genome assembly, contig: NODE_3698_length_710_cov_0.434439, whole genome shotgun sequence	http://www.ncbi.nlm.nih.gov/nuccore/OFQK01003698.1?report=graph&v=269:254&c=339966&theme=Default&flip=false&select=null&content=1&color=0&label=1&geneModel=1&decor=0&layout=0&spacing=0&alncolor=on
OFPD01003712.1	327	293	GCCCCGCG	TGGCCGTC	23	+	NA	NA	NA	NA	0	ACUCCACGCUCAACGGCGAAGGACUCCAUCACCAG	CTCGTGCTGCAGGCCTTCGCCGTTGAGCGTGGTGC	AZPAE14395_26	metagenome_genome assembly, contig: NODE_3712_length_717_cov_1.651057, whole genome shotgun sequence	http://www.ncbi.nlm.nih.gov/nuccore/OFPD01003712.1?report=graph&v=313:298&c=339966&theme=Default&flip=false&select=null&content=1&color=0&label=1&geneModel=1&decor=0&layout=0&spacing=0&alncolor=on
CABECB010000278.1	2074	2040	GCCCGGCC	TGGCCGTC	21	+	NA	NA	NA	NA	0	ACUCCACGCUCAACGGCGAAGGACUCCAUCACCAG	CTGGTGTTGGAGTCCCTCGCCATTGAGTGTGGTCC	AZPAE14395_26	genome_assembly, contig: AK.5YR.23__contig-123_4380_length_2880_read_count_3254, whole genome shotgun sequence	http://www.ncbi.nlm.nih.gov/nuccore/CABECB010000278.1?report=graph&v=2060:2045&c=339966&theme=Default&flip=false&select=null&content=1&color=0&label=1&geneModel=1&decor=0&layout=0&spacing=0&alncolor=on
OBOW01004834.1	91	57	GACCCGCG	TGTCCGTC	23	+	NA	NA	NA	NA	0	ACUCCACGCUCAACGGCGAAGGACUCCAUCACCAG	CTGGTGTTGGAGACCTTCGCCCATGAGCGTGGTGC	AZPAE14395_26	metagenome_genome assembly, contig: NODE_4834_length_539_cov_2.65909, whole genome shotgun sequence	http://www.ncbi.nlm.nih.gov/nuccore/OBOW01004834.1?report=graph&v=77:62&c=339966&theme=Default&flip=false&select=null&content=1&color=0&label=1&geneModel=1&decor=0&layout=0&spacing=0&alncolor=on
OBHS01020064.1	118	84	GCCCGGCC	TGCCCGTC	23	+	NA	NA	NA	NA	0	ACUCCACGCUCAACGGCGAAGGACUCCAUCACCAG	CTCGTGCTGCAGGCCTTCGCCGTTGAGCGTGGTGC	AZPAE14395_26	genome_assembly, contig: NODE_20064_length_237_cov_0.604396, whole genome shotgun sequence	http://www.ncbi.nlm.nih.gov/nuccore/OBHS01020064.1?report=graph&v=104:89&c=339966&theme=Default&flip=false&select=null&content=1&color=0&label=1&geneModel=1&decor=0&layout=0&spacing=0&alncolor=on
MLJW01000001.1	118326	118292	GTCCGGCG	TGGCCGTC	23	+	NA	NA	NA	NA	0	ACUCCACGCUCAACGGCGAAGGACUCCAUCACCAG	CTGGTGCTGCAGGCCTTCGCCGTTCAGCGTGGTGC	AZPAE14395_26	drainage_metagenome GALL_contig000001, whole genome shotgun sequence	http://www.ncbi.nlm.nih.gov/nuccore/MLJW01000001.1?report=graph&v=118312:118297&c=339966&theme=Default&flip=false&select=null&content=1&color=0&label=1&geneModel=1&decor=0&layout=0&spacing=0&alncolor=on
FLYN01040489.1	232	198	GGCCCGCG	TGGCCGTC	23	+	NA	NA	NA	NA	0	ACUCCACGCUCAACGGCGAAGGACUCCAUCACCAG	CTCGTGCTGCAGGCCTTCGCCGTTGAGCGTGGTGC	AZPAE14395_26	springs_metagenome genome assembly, contig: NODE_58985_length_800_cov_3.430000, whole genome shotgun sequence	http://www.ncbi.nlm.nih.gov/nuccore/FLYN01040489.1?report=graph&v=218:203&c=339966&theme=Default&flip=false&select=null&content=1&color=0&label=1&geneModel=1&decor=0&layout=0&spacing=0&alncolor=on
FLYN01049011.1	144	110	GGCCGGCG	TGGCCGTC	23	+	NA	NA	NA	NA	0	ACUCCACGCUCAACGGCGAAGGACUCCAUCACCAG	CTCGTGCTGCAGGCCTTCGCCGTTGAGCGTGGTGC	AZPAE14395_26	springs_metagenome genome assembly, contig: NODE_73932_length_371_cov_3.142857, whole genome shotgun sequence	http://www.ncbi.nlm.nih.gov/nuccore/FLYN01049011.1?report=graph&v=130:115&c=339966&theme=Default&flip=false&select=null&content=1&color=0&label=1&geneModel=1&decor=0&layout=0&spacing=0&alncolor=on
LWDU01042509.1	28560	28526	TTCCGGCG	TGTCCATC	21	+	NA	NA	NA	NA	0	ACUCCACGCUCAACGGCGAAGGACUCCAUCACCAG	CTGATGCTGGAGACCTTCGCCGTTGAGGGTGGTTC	AZPAE14395_26	vent_metagenome Bin81_scaffold_1208, whole genome shotgun sequence	http://www.ncbi.nlm.nih.gov/nuccore/LWDU01042509.1?report=graph&v=28546:28531&c=339966&theme=Default&flip=false&select=null&content=1&color=0&label=1&geneModel=1&decor=0&layout=0&spacing=0&alncolor=on
LLEP01006862.1	160	126	GGCCGGCG	TGGCCATC	23	+	NA	NA	NA	NA	0	ACUCCACGCUCAACGGCGAAGGACUCCAUCACCAG	CTGGTGCTGCAGTCCCTCGCCATTGAGCGTGGTGC	AZPAE14395_26	metagenome_contig06830, whole genome shotgun sequence	http://www.ncbi.nlm.nih.gov/nuccore/LLEP01006862.1?report=graph&v=146:131&c=339966&theme=Default&flip=false&select=null&content=1&color=0&label=1&geneModel=1&decor=0&layout=0&spacing=0&alncolor=on
CXWL01053338.1	632	598	GTCCGGCG	TGACCGTC	21	+	NA	NA	NA	NA	0	ACUCCACGCUCAACGGCGAAGGACUCCAUCACCAG	CTCGTGCTGGAGGCCTTCGCCGTTGAGCGTCGTCC	AZPAE14395_26	metagenome_genome assembly GWW_assembly, scaffold 53338, whole genome shotgun sequence	http://www.ncbi.nlm.nih.gov/nuccore/CXWL01053338.1?report=graph&v=614:601&c=339966&theme=Default&flip=false&select=null&content=1&color=0&label=1&geneModel=1&decor=0&layout=0&spacing=0&alncolor=on
CXWK01003416.1	500	466	GCCCGGCG	TGGCCGTC	23	+	NA	NA	NA	NA	0	ACUCCACGCUCAACGGCGAAGGACUCCAUCACCAG	CTCGTGCTGCAGGCCTTCGCCGTTGAGCGTGGTGC	AZPAE14395_26	metagenome_genome assembly MBR_assembly, scaffold 3416, whole genome shotgun sequence	http://www.ncbi.nlm.nih.gov/nuccore/CXWK01003416.1?report=graph&v=486:471&c=339966&theme=Default&flip=false&select=null&content=1&color=0&label=1&geneModel=1&decor=0&layout=0&spacing=0&alncolor=on
CEVA01240442.1	1010	976	GCCCGGAA	TGGCCGTC	21	+	NA	NA	NA	NA	0	ACUCCACGCUCAACGGCGAAGGACUCCAUCACCAG	CTGGTGCTGCAAGCCTTCGCCGTTGAGCGTGGTAC	AZPAE14395_26	metagenome_genome assembly TARA_125_SRF_0.45-0.8, contig TARA_125_SRF_0.45-0.8_scaffold392491_1, whole genome shotgun sequence	http://www.ncbi.nlm.nih.gov/nuccore/CEVA01240442.1?report=graph&v=996:981&c=339966&theme=Default&flip=false&select=null&content=1&color=0&label=1&geneModel=1&decor=0&layout=0&spacing=0&alncolor=on
CEUS01077598.1	2379	2345	GGCCGGCT	TGGCCGTC	23	+	NA	NA	NA	NA	0	ACUCCACGCUCAACGGCGAAGGACUCCAUCACCAG	CTGGTGTTGGAGTCCTTCACCATTCAGCGTGGTGC	AZPAE14395_26	metagenome_genome assembly TARA_125_MIX_0.22-3, contig TARA_125_MIX_0.22-3_scaffold161917_1, whole genome shotgun sequence	http://www.ncbi.nlm.nih.gov/nuccore/CEUS01077598.1?report=graph&v=2365:2350&c=339966&theme=Default&flip=false&select=null&content=1&color=0&label=1&geneModel=1&decor=0&layout=0&spacing=0&alncolor=on
CEUQ01189623.1	16433	16399	GTCCGGCT	TGGCCATC	21	+	NA	NA	NA	NA	0	ACUCCACGCUCAACGGCGAAGGACUCCAUCACCAG	CTGGTGTTGTAGTCCTTCACCGTTGAGCGTCGTAC	AZPAE14395_26	metagenome_genome assembly TARA_124_MIX_0.22-3, contig TARA_124_MIX_0.22-3_scaffold313298_2, whole genome shotgun sequence	http://www.ncbi.nlm.nih.gov/nuccore/CEUQ01189623.1?report=graph&v=16415:16402&c=339966&theme=Default&flip=false&select=null&content=1&color=0&label=1&geneModel=1&decor=0&layout=0&spacing=0&alncolor=on
CENX01233562.1	226	192	GCCCAGCA	TGGCCGTC	21	+	NA	NA	NA	NA	0	ACUCCACGCUCAACGGCGAAGGACUCCAUCACCAG	TTCATGCTGCAGTCCTTCGCCGTTGAGCGTGGTGC	AZPAE14395_26	metagenome_genome assembly TARA_018_DCM_0.22-1.6, contig TARA_018_DCM_0.22-1.6_C20198514_1, whole genome shotgun sequence	http://www.ncbi.nlm.nih.gov/nuccore/CENX01233562.1?report=graph&v=212:201&c=339966&theme=Default&flip=false&select=null&content=1&color=0&label=1&geneModel=1&decor=0&layout=0&spacing=0&alncolor=on
AZIE01012060.1	1269	1235	GGCCGGCA	TGCCCGTC	23	+	NA	NA	NA	NA	0	ACUCCACGCUCAACGGCGAAGGACUCCAUCACCAG	CTGGTGCTGCAGTCCTTCACCGTTCAGCGTGGTGC	AZPAE14395_26	sediment_metagenome scaffold19547_1, whole genome shotgun sequence	http://www.ncbi.nlm.nih.gov/nuccore/AZIE01012060.1?report=graph&v=1255:1240&c=339966&theme=Default&flip=false&select=null&content=1&color=0&label=1&geneModel=1&decor=0&layout=0&spacing=0&alncolor=on
CEVN01250458.1	600	566	GACCGGCG	TGGCCGTC	21	+	NA	NA	NA	NA	0	ACUCCACGCUCAACGGCGAAGGACUCCAUCACCAG	CTGGTGCTGCAGGCCTTCGCCGTTGATCGTGGTAC	AZPAE14395_26	metagenome_genome assembly TARA_142_SRF_0.22-3, contig TARA_142_SRF_0.22-3_C16355626_1, whole genome shotgun sequence	http://www.ncbi.nlm.nih.gov/nuccore/CEVN01250458.1?report=graph&v=586:571&c=339966&theme=Default&flip=false&select=null&content=1&color=0&label=1&geneModel=1&decor=0&layout=0&spacing=0&alncolor=on
CEUC01298469.1	985	951	GACCCGAC	TGTCCATC	23	+	NA	NA	NA	NA	0	ACUCCACGCUCAACGGCGAAGGACUCCAUCACCAG	CTGGTGTTGCAGTCCTTCGCCATTCAGCGTGGTGC	AZPAE14395_26	metagenome_genome assembly TARA_137_DCM_0.22-3, contig TARA_137_DCM_0.22-3_C14097083_1, whole genome shotgun sequence	http://www.ncbi.nlm.nih.gov/nuccore/CEUC01298469.1?report=graph&v=971:956&c=339966&theme=Default&flip=false&select=null&content=1&color=0&label=1&geneModel=1&decor=0&layout=0&spacing=0&alncolor=on
CEUD01301358.1	468	434	GGCCCGAT	TGACCGTC	23	+	NA	NA	NA	NA	0	ACUCCACGCUCAACGGCGAAGGACUCCAUCACCAG	CTGGTGCTGGAGGCCTTCGCCGTTGAGTGTCGTGC	AZPAE14395_26	metagenome_genome assembly TARA_137_MES_0.22-3, contig TARA_137_MES_0.22-3_C18118828_1, whole genome shotgun sequence	http://www.ncbi.nlm.nih.gov/nuccore/CEUD01301358.1?report=graph&v=450:437&c=339966&theme=Default&flip=false&select=null&content=1&color=0&label=1&geneModel=1&decor=0&layout=0&spacing=0&alncolor=on
CETU01181306.1	360	326	GACCGGCG	TGGCCGTC	21	+	NA	NA	NA	NA	0	ACUCCACGCUCAACGGCGAAGGACUCCAUCACCAG	CTGGTGCTGCAGGCCTTCGCCGTTGATCGTGGTAC	AZPAE14395_26	metagenome_genome assembly TARA_142_DCM_0.22-3, contig TARA_142_DCM_0.22-3_C15320406_1, whole genome shotgun sequence	http://www.ncbi.nlm.nih.gov/nuccore/CETU01181306.1?report=graph&v=346:331&c=339966&theme=Default&flip=false&select=null&content=1&color=0&label=1&geneModel=1&decor=0&layout=0&spacing=0&alncolor=on
CEQE01312598.1	587	553	GTCCGGAC	TGGCCGTC	23	+	NA	NA	NA	NA	0	ACUCCACGCUCAACGGCGAAGGACUCCAUCACCAG	CTGGTGCTGAACTCCTTCGCCGTTCAGCGTGGTGC	AZPAE14395_26	metagenome_genome assembly TARA_037_MES_0.22-1.6, contig TARA_037_MES_0.22-1.6_C14522675_1, whole genome shotgun sequence	http://www.ncbi.nlm.nih.gov/nuccore/CEQE01312598.1?report=graph&v=573:558&c=339966&theme=Default&flip=false&select=null&content=1&color=0&label=1&geneModel=1&decor=0&layout=0&spacing=0&alncolor=on
CETX01023899.1	5029	4995	GGCCGGCG	TGACCGTC	23	+	NA	NA	NA	NA	0	ACUCCACGCUCAACGGCGAAGGACUCCAUCACCAG	CTGGTGCTGCAGTCCCTCGCCGTTGAGCGTCGTGC	AZPAE14395_26	metagenome_genome assembly TARA_138_MES_0.22-3, contig TARA_138_MES_0.22-3_scaffold55532_1, whole genome shotgun sequence	http://www.ncbi.nlm.nih.gov/nuccore/CETX01023899.1?report=graph&v=5011:4998&c=339966&theme=Default&flip=false&select=null&content=1&color=0&label=1&geneModel=1&decor=0&layout=0&spacing=0&alncolor=on
CEWR01018313.1	3463	3429	GGCCGGAT	TGGCCGTC	23	+	NA	NA	NA	NA	0	ACUCCACGCUCAACGGCGAAGGACUCCAUCACCAG	CTGATGCTGGAGACCTTCGCCGTTGAGTGTGGTGC	AZPAE14395_26	metagenome_genome assembly TARA_085_MES_0.22-3, contig TARA_085_MES_0.22-3_scaffold45311_2, whole genome shotgun sequence	http://www.ncbi.nlm.nih.gov/nuccore/CEWR01018313.1?report=graph&v=3449:3434&c=339966&theme=Default&flip=false&select=null&content=1&color=0&label=1&geneModel=1&decor=0&layout=0&spacing=0&alncolor=on
CEQG01242231.1	745	711	GCCCGGAA	TGGCCGTC	21	+	NA	NA	NA	NA	0	ACUCCACGCUCAACGGCGAAGGACUCCAUCACCAG	CTGGTGCTGCAAGCCTTCGCCGTTGAGCGTGGTAC	AZPAE14395_26	metagenome_genome assembly TARA_076_MES_0.45-0.8, contig TARA_076_MES_0.45-0.8_C13173180_1, whole genome shotgun sequence	http://www.ncbi.nlm.nih.gov/nuccore/CEQG01242231.1?report=graph&v=731:716&c=339966&theme=Default&flip=false&select=null&content=1&color=0&label=1&geneModel=1&decor=0&layout=0&spacing=0&alncolor=on
JYMV01006095.1	2489	2455	TTCCGGCC	TGGCCATC	21	+	NA	NA	NA	NA	0	ACUCCACGCUCAACGGCGAAGGACUCCAUCACCAG	CTGGTGCTGGAGCCCTTCGCCGTTGAGGGTCGTCC	AZPAE14395_26	vent_metagenome Lau36_Kilo_Moana_scaffold_1102, whole genome shotgun sequence	http://www.ncbi.nlm.nih.gov/nuccore/JYMV01006095.1?report=graph&v=2471:2458&c=339966&theme=Default&flip=false&select=null&content=1&color=0&label=1&geneModel=1&decor=0&layout=0&spacing=0&alncolor=on
CEWJ01114972.1	5521	5487	GCCCGGCG	TGGCCGTC	23	+	NA	NA	NA	NA	0	ACUCCACGCUCAACGGCGAAGGACUCCAUCACCAG	CTGGTGTTGCAGGCCCTCGCCGTTGAGCGTGGTGC	AZPAE14395_26	metagenome_genome assembly TARA_128_DCM_0.22-3, contig TARA_128_DCM_0.22-3_scaffold233981_2, whole genome shotgun sequence	http://www.ncbi.nlm.nih.gov/nuccore/CEWJ01114972.1?report=graph&v=5507:5492&c=339966&theme=Default&flip=false&select=null&content=1&color=0&label=1&geneModel=1&decor=0&layout=0&spacing=0&alncolor=on
CEPS01079928.1	588	554	GTCCGGAC	TGGCCGTC	23	+	NA	NA	NA	NA	0	ACUCCACGCUCAACGGCGAAGGACUCCAUCACCAG	CTGGTGCTGAACTCCTTCGCCGTTCAGCGTGGTGC	AZPAE14395_26	metagenome_genome assembly TARA_038_MES_0.22-1.6, contig TARA_038_MES_0.22-1.6_scaffold159736_1, whole genome shotgun sequence	http://www.ncbi.nlm.nih.gov/nuccore/CEPS01079928.1?report=graph&v=574:559&c=339966&theme=Default&flip=false&select=null&content=1&color=0&label=1&geneModel=1&decor=0&layout=0&spacing=0&alncolor=on
CEPU01142256.1	238	204	GTCCGGAC	TGCCCGTC	23	+	NA	NA	NA	NA	0	ACUCCACGCUCAACGGCGAAGGACUCCAUCACCAG	CTGGTGCTGGAGCCCTTCGCCGTTGAGGGTCGTGC	AZPAE14395_26	metagenome_genome assembly TARA_041_SRF_0.22-1.6, contig TARA_041_SRF_0.22-1.6_scaffold289565_1, whole genome shotgun sequence	http://www.ncbi.nlm.nih.gov/nuccore/CEPU01142256.1?report=graph&v=220:207&c=339966&theme=Default&flip=false&select=null&content=1&color=0&label=1&geneModel=1&decor=0&layout=0&spacing=0&alncolor=on
CEWI01123915.1	175	141	GGCCGGCG	TGACCGTC	23	+	NA	NA	NA	NA	0	ACUCCACGCUCAACGGCGAAGGACUCCAUCACCAG	CTGGTGCTGCAGTCCCTCGCCGTTGAGCGTCGTGC	AZPAE14395_26	metagenome_genome assembly TARA_111_MES_0.22-3, contig TARA_111_MES_0.22-3_scaffold253864_1, whole genome shotgun sequence	http://www.ncbi.nlm.nih.gov/nuccore/CEWI01123915.1?report=graph&v=157:144&c=339966&theme=Default&flip=false&select=null&content=1&color=0&label=1&geneModel=1&decor=0&layout=0&spacing=0&alncolor=on
CEOW01080950.1	1778	1744	GCCCGGCG	TGGCCGTC	23	+	NA	NA	NA	NA	0	ACUCCACGCUCAACGGCGAAGGACUCCAUCACCAG	CTGGTGTTGCAGGCCCTCGCCGTTGAGCGTGGTGC	AZPAE14395_26	metagenome_genome assembly TARA_058_DCM_0.22-3, contig TARA_058_DCM_0.22-3_scaffold188026_1, whole genome shotgun sequence	http://www.ncbi.nlm.nih.gov/nuccore/CEOW01080950.1?report=graph&v=1764:1749&c=339966&theme=Default&flip=false&select=null&content=1&color=0&label=1&geneModel=1&decor=0&layout=0&spacing=0&alncolor=on
CEQF01257432.1	754	720	GACCCGAC	TGTCCATC	23	+	NA	NA	NA	NA	0	ACUCCACGCUCAACGGCGAAGGACUCCAUCACCAG	CTGGTGTTGCAGTCCTTCGCCATTCAGCGTGGTGC	AZPAE14395_26	metagenome_genome assembly TARA_068_MES_0.45-0.8, contig TARA_068_MES_0.45-0.8_C16022504_1, whole genome shotgun sequence	http://www.ncbi.nlm.nih.gov/nuccore/CEQF01257432.1?report=graph&v=740:725&c=339966&theme=Default&flip=false&select=null&content=1&color=0&label=1&geneModel=1&decor=0&layout=0&spacing=0&alncolor=on
CEPC01147602.1	1479	1445	GCCCGGCG	TGGCCGTC	23	+	NA	NA	NA	NA	0	ACUCCACGCUCAACGGCGAAGGACUCCAUCACCAG	CTGGTGTTGCAGGCCCTCGCCGTTGAGCGTGGTGC	AZPAE14395_26	metagenome_genome assembly TARA_064_DCM_0.22-3, contig TARA_064_DCM_0.22-3_scaffold295078_1, whole genome shotgun sequence	http://www.ncbi.nlm.nih.gov/nuccore/CEPC01147602.1?report=graph&v=1465:1450&c=339966&theme=Default&flip=false&select=null&content=1&color=0&label=1&geneModel=1&decor=0&layout=0&spacing=0&alncolor=on
CEPV01093099.1	506	472	GTCCGGAC	TGGCCGTC	23	+	NA	NA	NA	NA	0	ACUCCACGCUCAACGGCGAAGGACUCCAUCACCAG	CTGGTGCTGAACTCCTTCGCCGTTCAGCGTGGTGC	AZPAE14395_26	metagenome_genome assembly TARA_039_MES_0.22-1.6, contig TARA_039_MES_0.22-1.6_scaffold155840_1, whole genome shotgun sequence	http://www.ncbi.nlm.nih.gov/nuccore/CEPV01093099.1?report=graph&v=492:477&c=339966&theme=Default&flip=false&select=null&content=1&color=0&label=1&geneModel=1&decor=0&layout=0&spacing=0&alncolor=on
CERE01069318.1	288	254	GCCCGGAA	TGGCCGTC	21	+	NA	NA	NA	NA	0	ACUCCACGCUCAACGGCGAAGGACUCCAUCACCAG	CTGGTGCTGCAAGCCTTCGCCGTTGAGCGTGGTAC	AZPAE14395_26	metagenome_genome assembly TARA_070_MES_0.22-3, contig TARA_070_MES_0.22-3_scaffold146417_1, whole genome shotgun sequence	http://www.ncbi.nlm.nih.gov/nuccore/CERE01069318.1?report=graph&v=274:259&c=339966&theme=Default&flip=false&select=null&content=1&color=0&label=1&geneModel=1&decor=0&layout=0&spacing=0&alncolor=on
CERE01185172.1	159	125	GCCCGGCG	TGGCCATC	21	+	NA	NA	NA	NA	0	ACUCCACGCUCAACGGCGAAGGACUCCAUCACCAG	CTGGTGCTGCAGGCCTTCACCGTTGAGCGTGGTAC	AZPAE14395_26	metagenome_genome assembly TARA_070_MES_0.22-3, contig TARA_070_MES_0.22-3_C10535984_1, whole genome shotgun sequence	http://www.ncbi.nlm.nih.gov/nuccore/CERE01185172.1?report=graph&v=145:130&c=339966&theme=Default&flip=false&select=null&content=1&color=0&label=1&geneModel=1&decor=0&layout=0&spacing=0&alncolor=on
CESC01041713.1	726	692	GCCCGGCG	TGGCCGTC	23	+	NA	NA	NA	NA	0	ACUCCACGCUCAACGGCGAAGGACUCCAUCACCAG	CTGGTGTTGCAGGCCCTCGCCGTTGAGCGTGGTGC	AZPAE14395_26	metagenome_genome assembly TARA_078_MES_0.45-0.8, contig TARA_078_MES_0.45-0.8_scaffold92605_1, whole genome shotgun sequence	http://www.ncbi.nlm.nih.gov/nuccore/CESC01041713.1?report=graph&v=712:697&c=339966&theme=Default&flip=false&select=null&content=1&color=0&label=1&geneModel=1&decor=0&layout=0&spacing=0&alncolor=on
CESC01051533.1	342	308	GCCCGGAA	TGGCCGTC	21	+	NA	NA	NA	NA	0	ACUCCACGCUCAACGGCGAAGGACUCCAUCACCAG	CTGGTGCTGCAAGCCTTCGCCGTTGAGCGTGGTAC	AZPAE14395_26	metagenome_genome assembly TARA_078_MES_0.45-0.8, contig TARA_078_MES_0.45-0.8_scaffold112269_1, whole genome shotgun sequence	http://www.ncbi.nlm.nih.gov/nuccore/CESC01051533.1?report=graph&v=328:313&c=339966&theme=Default&flip=false&select=null&content=1&color=0&label=1&geneModel=1&decor=0&layout=0&spacing=0&alncolor=on
CETJ01007436.1	631	597	GCCCGGCG	TGGCCATC	21	+	NA	NA	NA	NA	0	ACUCCACGCUCAACGGCGAAGGACUCCAUCACCAG	CTGGTGCTGCAGGCCTTCACCGTTGAGCGTGGTAC	AZPAE14395_26	metagenome_genome assembly TARA_122_MES_0.22-0.45, contig TARA_122_MES_0.22-0.45_scaffold20429_1, whole genome shotgun sequence	http://www.ncbi.nlm.nih.gov/nuccore/CETJ01007436.1?report=graph&v=617:602&c=339966&theme=Default&flip=false&select=null&content=1&color=0&label=1&geneModel=1&decor=0&layout=0&spacing=0&alncolor=on
[truncated: 2,179 more rows]

## Sheet: Fasta format redundant spacers
>NKYB_1
CTGCAAACGGTTTGCCCATTCGGCAGACGCCAC
>NKYB_2
TCCCTGCGCCGGTCGGCGCCTGCAGCAGCACACG
>NKYB_3
AGGCGGGCATATACGCGCCCAACTATCGGGCGG
>NKYB_4
CCTACCAAACTCCGACACAGCTCTTGCTACCTATG
>NKYB_5
ACGCGCTATCACCTGTTCGCCACCGCTACGTATCT
>NKYB_6
TATTCCGGCTTGGTAACCTCCATGAACCCCTACC
>NKYB_7
CACTACGCAGAGATGGTCCGGCGGTGGGCGAACAA
>NKYB_8
AGCCCGATGGACCGGACAAGCCGAAGCGCTACCAG
>NKYB_9
[truncated: 1,703 more rows]

## Sheet: crArray copies
Array number	Strain 1	Strain 2	Strain 3	Strain 4	Array length (number of spacers)	Notes: Strains listed in the same row have identical CRISPR arrays. There are 42 strains with CRISPR arrays in our study.
[truncated: 28 more rows]

[truncated: 1 more sheets: Cas protein sequences]
